# Supplementary material for: A miR-375/YAP axis regulates neuroendocrine differentiation and tumorigenesis in lung carcinoid cells
Source: Sci Rep. 2021 May 17;11:10455. doi: 10.1038/s41598-021-89855-4 (PMC8129150; doi:10.1038/s41598-021-89855-4)
Supplement: Supplementary file 4 — Supplementary Table 4. [file 41598_2021_89855_MOESM4_ESM.xlsx]

## Sheet: upregulated
Supplementary Table 4. Pathway enrichment of dysregulated genes following miR-375 depletion.
Gene	miR-375 depletion (median TPM)	H727 control (median TPM)	Fold change	Fold change (log2)
ABCA1	3.93031	1.83414	2.14286	1.09954
ABCA7	48.1575	29.5558	1.62938	0.70432
ABHD17C	93.9765	54.6322	1.72017	0.782549
ABHD5	25.9278	17.0805	1.51798	0.602152
ABRACL	46.6578	28.2097	1.65396	0.725926
AC002075.2	63.1613	25.6325	2.46411	1.30107
AC005776.1	8.16077	3.65655	2.23182	1.15822
AC007919.1	25.4751	9.84407	2.58786	1.37176
AC008267.6	31.5989	8.03603	3.93215	1.97532
AC008626.2	8.7007	0	Inf	Inf
AC008763.2	48.3432	27.2182	1.77613	0.82874
AC009136.2	22.3104	4.94821	4.50878	2.17274
AC010200.1	44.7978	27.1022	1.65292	0.725018
AC010507.1	8.93382	5.23853	1.70541	0.770115
AC011479.1	16.3399	0	Inf	Inf
AC016629.1	19.9745	0	Inf	Inf
AC034198.1	20.9512	0	Inf	Inf
AC073107.1	13.1239	7.06404	1.85784	0.89363
AC091812.1	8.04242	1.68719	4.76675	2.25301
AC092651.2	28.7631	4.97499	5.78154	2.53145
AC092681.1	23.3001	7.8709	2.96028	1.56574
AC098826.2	18.2484	6.05862	3.01197	1.59071
AC099336.2	16.8614	0	Inf	Inf
AC103705.1	58.2948	23.625	2.4675	1.30305
AC114501.1	42.1647	0	Inf	Inf
AC118754.1	39.1064	22.6559	1.7261	0.78752
AC126323.4	27.3528	14.707	1.85985	0.895186
AC217628.1	18.9459	12.2666	1.54451	0.627153
AC243547.3	18.5605	0.863087	21.5048	4.42659
AC246795.3	45.0186	24.1304	1.86564	0.899669
AC275440.1	6.76871	2.64722	2.55691	1.3544
ACADM	60.253	36.6033	1.64611	0.719061
ACAP1	37.6411	18.5427	2.02997	1.02146
ACER3	56.7495	37.5622	1.51082	0.595327
ACSL5	42.6097	5.63248	7.565	2.91934
ACSS1	45.8599	21.0066	2.18312	1.12639
ADM	34.3316	20.0724	1.71039	0.774325
ADORA2B	9.49944	5.09881	1.86307	0.897682
AFAP1L2	7.68802	3.51668	2.18616	1.1284
AGMAT	30.5371	19.7856	1.5434	0.626112
AGO3	29.9755	17.9844	1.66675	0.737036
AGR3	48.2221	31.161	1.54752	0.629953
AGT	27.4357	7.25476	3.78175	1.91905
AGTR1	130.301	35.6612	3.65387	1.86942
AHCYL1	79.4218	42.5652	1.86589	0.899861
AHNAK	115.538	51.5416	2.24164	1.16455
AHR	139.179	74.1612	1.87671	0.908203
AK4	44.5944	22.954	1.94277	0.958115
AK5	30.4342	8.8043	3.45675	1.78941
AKAP12	83.7162	31.3245	2.67255	1.41822
AKAP7	84.3358	34.1755	2.46773	1.30318
AKR1A1	169.863	86.5578	1.96242	0.972632
AKR1C1	21.9099	8.54641	2.56364	1.3582
AKR1C2	32.3231	19.4035	1.66584	0.736249
AL161418.1	15.3841	9.82696	1.5655	0.646621
AL353898.2	82.8247	34.8107	2.37929	1.25053
AL356432.4	47.8468	0.926789	51.6264	5.69004
AL359955.1	47.2461	15.8696	2.97714	1.57393
AL590682.1	26.7939	11.1137	2.41089	1.26957
AL592076.1	14.6104	9.46077	1.54431	0.626966
AL669831.4	12.2926	2.94989	4.16714	2.05906
ALDH18A1	77.991	47.9048	1.62804	0.703138
ALDH2	33.063	21.1888	1.5604	0.641914
ALS2CL	2.74316	1.09825	2.49775	1.32063
AMN	63.544	31.0588	2.04593	1.03275
ANGPTL4	13.3848	5.22605	2.56118	1.35681
ANKRD1	0.75391	0.395746	1.90504	0.929818
ANKRD20A5P	37.2452	23.1216	1.61084	0.687817
ANKS1B	55.045	23.5441	2.33796	1.22525
ANTXR2	72.3331	41.2474	1.75364	0.810353
ANXA1	35.2045	5.58076	6.30819	2.65723
AOC1	128.458	80.8637	1.58857	0.667727
AP000351.2	25.2677	5.55377	4.54965	2.18576
AP003419.1	48.9943	26.1721	1.872	0.904584
AP005208.1	16.1248	7.16952	2.24908	1.16933
AP005901.1	19.0272	8.15497	2.3332	1.22231
APBB3	66.2701	34.3028	1.93192	0.950033
APOA1	22.716	7.02333	3.23436	1.69348
APOA2	75.4859	10.0363	7.52129	2.91098
APOB	43.6367	11.9282	3.6583	1.87117
APOBEC3B	23.3349	12.9867	1.79682	0.845449
AQP3	71.4005	21.3668	3.34165	1.74056
ARAP1	99.069	57.0839	1.7355	0.795348
ARCN1	234.945	140.625	1.67072	0.740468
AREG	55.6007	28.8455	1.92754	0.946758
ARF4	226.417	146.016	1.55063	0.632856
ARFGAP1	172.458	100.138	1.7222	0.784256
ARFGAP3	30.8619	17.1609	1.79839	0.846706
ARFGEF3	38.5271	24.5004	1.57251	0.653068
ARG2	48.4678	31.1543	1.55573	0.637594
ARHGAP18	45.6543	17.7432	2.57307	1.36349
ARHGDIB	122.56	73.3506	1.67088	0.740606
ARL1	237.871	127.676	1.86308	0.897689
ARPC1B	112.001	72.4547	1.54581	0.628359
ARRB1	117.099	55.298	2.11759	1.08243
ASPH	1333.78	685.134	1.94674	0.961058
ATAD3A	49.821	32.0748	1.55327	0.635313
ATG2A	33.5545	22.2566	1.50762	0.592271
ATG2B	68.255	41.4251	1.64767	0.72043
ATL3	53.7978	27.5576	1.95219	0.965094
ATP10A	9.95513	6.10941	1.62948	0.704407
ATP5MC1	158.675	102.667	1.54554	0.628111
AUH	34.6978	21.7467	1.59554	0.674049
B2M	1605.74	1005.08	1.59763	0.675932
B3GNT6	108.896	17.8285	6.10799	2.6107
B4GALT2	38.1248	23.7304	1.60658	0.683995
B9D1	63.8941	42.272	1.5115	0.595979
BASP1	25.4252	2.40594	10.5677	3.40159
BBIP1P1	49.3417	23.4627	2.10298	1.07244
BCAS1	27.5544	12.0128	2.29376	1.19771
BCAT1	73.7589	44.7417	1.64855	0.721198
BCKDHB	29.8478	18.5411	1.60982	0.686899
BCL10	38.9885	20.2217	1.92805	0.947141
BCL2L12	10.0313	5.10374	1.96548	0.974882
BDKRB1	31.5095	15.4579	2.0384	1.02744
BDKRB2	27.6762	12.1268	2.28224	1.19045
BET1L	43.6784	22.1294	1.97377	0.980955
BMP1	24.3903	11.4988	2.12112	1.08482
BMS1P17	12.0821	7.51e-09	1.6088e+09	30.5833
BNIP3	74.0749	46.7226	1.58542	0.664864
BNIP3P4	38.3485	18.5011	2.07277	1.05156
BOLA2-SMG1P6	62.3016	29.8965	2.08391	1.05929
BST2	119.374	68.5618	1.74112	0.800013
BX005266.1	4.82587	0	Inf	Inf
C10orf113	8.30358	3.32238	2.49928	1.32152
C10orf88	24.5478	12.5402	1.95753	0.969032
C11orf24	136.964	62.1612	2.20337	1.13971
C11orf54	129.832	62.1477	2.08909	1.06288
C11orf68	17.9068	11.0495	1.6206	0.69653
C11orf86	33.5498	1.4093	23.806	4.57325
C18orf32	50.1681	28.6025	1.75398	0.810629
C1orf122	41.6556	26.0746	1.59755	0.675864
C1orf61	21.6243	10.7529	2.01102	1.00792
C5orf63	31.2833	18.4902	1.69188	0.758629
C6orf141	108.112	48.8338	2.21387	1.14657
CA2	41.6442	7.61275	5.47032	2.45163
CACNA2D4	29.2984	10.7737	2.71944	1.44331
CALB2	28.4936	7.3788	3.86154	1.94918
CALU	271.676	169.64	1.60149	0.679414
CANX	689.212	457.516	1.50642	0.591128
CASP9	46.815	26.5798	1.7613	0.816642
CATSPER1	26.9336	9.93534	2.71089	1.43877
CAV1	1.36013	0.508762	2.6734	1.41868
CCDC68	38.4812	17.9657	2.14192	1.09891
CD109	22.8405	5.85905	3.89833	1.96286
CD151	188.239	122.417	1.53768	0.620758
CD164	236.063	135.043	1.74806	0.805757
CD44	763.062	192.881	3.95613	1.98409
CD55	48.7963	21.1565	2.30645	1.20567
CD68	32.2174	9.1995	3.50208	1.80821
CDC40	23.8353	15.2236	1.56568	0.646785
CDC42P2	6.78338	1.77743	3.8164	1.93221
CDCP1	52.4668	22.2741	2.35551	1.23604
CDH12P2	33.1776	18.578	1.78585	0.836614
CDH17	347.483	49.9689	6.95398	2.79784
CDK7	65.3537	31.9536	2.04527	1.03229
CEACAM5	172.818	103.427	1.67093	0.740648
CEACAM6	666.228	317.727	2.09686	1.06823
CEMIP	55.0333	34.1379	1.61208	0.688928
CEPT1	36.7142	21.3864	1.71671	0.779644
CERCAM	29.7858	16.5417	1.80065	0.84852
CHCHD10	34.0387	14.7103	2.31394	1.21035
CHMP2B	24.9811	16.4644	1.51727	0.601482
CIB1	269.576	123.753	2.17834	1.12323
CITED2	34.6192	10.177	3.4017	1.76626
CKB	386.348	185.406	2.08379	1.05921
CKS1BP2	14.4039	0	Inf	Inf
CKS1BP3	25.8968	16.9122	1.53125	0.614709
CLDN7	293.492	189.147	1.55166	0.633814
CMAS	75.9841	48.3076	1.57292	0.653448
CMPK1	95.6434	55.7542	1.71545	0.778584
CNKSR1	23.7162	15.096	1.57102	0.651706
COG5	79.5415	44.9062	1.77128	0.824792
COG6	56.0229	28.3403	1.9768	0.983164
COL7A1	17.0659	7.95478	2.14536	1.10122
COLCA2	29.0527	10.409	2.79111	1.48084
COPA	191.535	109.16	1.75463	0.811165
COPB1	153.533	102.057	1.50438	0.589171
COX6CP17	35.3134	0	Inf	Inf
CP	4.90465	3.24869	1.50973	0.594291
CPA4	2.62882	1.57834	1.66556	0.736007
CPEB4	34.1178	18.551	1.83914	0.879029
CPNE8	62.2631	39.7371	1.56688	0.647891
CPT1A	73.0647	40.3395	1.81124	0.856981
CPVL	29.5751	16.0935	1.8377	0.877904
CRACR2B	26.7847	13.0493	2.05258	1.03744
CREB3	39.2051	25.8873	1.51445	0.598797
CREB3L1	110.597	44.3948	2.49121	1.31685
CRELD1	20.2536	12.0464	1.6813	0.749576
CRYBA2	33.0038	13.9167	2.37153	1.24582
CRYBG1	7.71264	2.70069	2.8558	1.5139
CRYZ	146.403	89.4528	1.63665	0.710744
CST6	3.65555	1.11559	3.27679	1.71228
CTHRC1	52.6788	20.3353	2.59051	1.37323
CTSH	36.9197	13.3321	2.76923	1.46949
CU151838.1	14.395	7.38235	1.94992	0.963413
CXCL16	42.3591	19.7515	2.1446	1.10071
CXCR4	9.31926	2.60563	3.57659	1.83858
CYP1A1	33.7637	7.72951	4.36815	2.12702
CYP1B1	52.0495	30.9231	1.68319	0.7512
CYP2S1	17.5022	5.56689	3.14398	1.65259
CYP4F3	17.5436	6.16482	2.84577	1.50882
DDOST	190.312	122.163	1.55786	0.639562
DDX10	62.2799	39.3615	1.58226	0.661983
DERL1	91.6239	61.0521	1.50075	0.585683
DHRS3	70.9586	45.4005	1.56295	0.644268
DNAJB2	52.2533	32.2904	1.61823	0.694417
DOCK5	67.427	40.935	1.64717	0.719994
DPH2	37.2819	22.244	1.67604	0.745059
DRAM2	59.733	39.5786	1.50922	0.593807
DST	166.41	107.451	1.5487	0.631061
DUSP1	43.943	21.1025	2.08236	1.05822
DUSP5	63.8421	33.0816	1.92984	0.948479
DVL1	58.5376	28.7998	2.03257	1.02331
DYNLT3	77.2343	46.5065	1.66072	0.731808
DYRK4	24.6024	3.07721	7.99506	2.99911
ECE1	52.3715	31.385	1.66868	0.738707
EDEM2	55.1778	34.8741	1.5822	0.661934
EEF1A1P5	68.4873	43.3532	1.57975	0.659698
EEF1A2	310.81	167.044	1.86065	0.895803
EFCAB14	39.2726	19.6959	1.99395	0.995631
EGFR	151.997	83.3952	1.82261	0.866003
EGLN3	13.0443	5.06735	2.57418	1.36411
EGR1	39.7002	12.1434	3.26928	1.70897
EHBP1L1	34.0332	15.9271	2.1368	1.09545
EHD2	19.0118	2.17314	8.74855	3.12904
EHF	34.6991	1.42643	24.3258	4.60442
EIF2AK3	51.3876	28.2957	1.81609	0.860835
EIF2B5	33.5731	21.7085	1.54654	0.629047
ELL	30.4958	16.8336	1.81161	0.85727
EMP1	65.5603	27.7447	2.36298	1.24061
EPB41L1	15.7523	3.74824	4.20258	2.07128
EPB41L3	96.0649	41.722	2.3025	1.2032
EPHA7	33.9903	14.4139	2.35815	1.23766
EPS8L2	68.8716	40.7982	1.68811	0.755405
EPS8L3	75.8159	44.1088	1.71884	0.781433
ERBB2	54.2459	35.0074	1.54956	0.631855
ERI3	95.0526	63.3108	1.50137	0.586275
ESRRA	74.0989	35.1429	2.1085	1.07622
EVI5	36.7314	22.5977	1.62545	0.70084
F2	146.604	39.8478	3.6791	1.87935
F2RL1	66.5802	15.5201	4.28993	2.10096
FABP1	50.3154	3.84065	13.1008	3.71158
FADS3	48.4259	31.4639	1.5391	0.622084
FAM102B	74.7529	25.7638	2.90147	1.53679
FAM114A1	101.858	57.6466	1.76695	0.821258
FAM177B	37.0093	22.7986	1.62332	0.698945
FAM219B	69.5733	45.6452	1.52422	0.60807
FAM27B	133.982	65.0688	2.05908	1.042
FAM3C	65.9088	38.4509	1.7141	0.777455
FAM86B3P	37.296	20.6485	1.80624	0.852987
FAM86DP	24.7775	13.4826	1.83774	0.877931
FAM98A	44.8141	24.3807	1.8381	0.878216
FAM9B	96.6756	36.3235	2.66152	1.41225
FBH1	53.084	33.1645	1.60063	0.67864
FCHO1	39.0903	17.4894	2.23508	1.16033
FCHO2	24.9133	16.3993	1.51917	0.603286
FER1L4	126.892	46.9469	2.70288	1.4345
FGF9	12.9246	8.32432	1.55263	0.634719
FGFR2	22.8298	6.02802	3.78727	1.92116
FHL2	124.24	57.4398	2.16297	1.11301
FKBP10	47.5994	18.9642	2.50996	1.32766
FKBP11	43.5471	21.0894	2.06488	1.04606
FKBP14	24.2946	14.5892	1.66524	0.735733
FKBP9P1	101.183	32.6305	3.10088	1.63268
FLCN	34.6887	21.9673	1.57911	0.65911
FLII	125.103	80.4163	1.55569	0.637555
FLNC	2.59499	1.31198	1.97792	0.983986
FMO5	24.4551	11.807	2.07123	1.05049
FOLR1	3.61856	0.540449	6.69547	2.74319
FOS	34.2377	11.811	2.8988	1.53545
FOSL1	34.481	12.7135	2.71215	1.43944
FOSL2	34.5937	17.4523	1.98218	0.987087
FRRS1	17.1437	6.96211	2.46242	1.30008
FSCN1	26.86	4.40271	6.10078	2.60899
FSTL3	5.94563	3.44138	1.72769	0.788842
FTH1	5813.12	1355.42	4.28881	2.10058
FTH1P15	178.735	98.3728	1.81691	0.861491
FTH1P7	40.4135	9.62677	4.19803	2.06971
FTSJ1	43.7128	25.5691	1.70959	0.773651
FXYD3	162.94	95.6592	1.70334	0.768367
FXYD5	38.0646	22.9919	1.65556	0.727321
GADD45A	63.3732	41.9425	1.51095	0.59546
GAL	28.8548	16.1662	1.78488	0.835831
GALE	178.216	100.274	1.77729	0.829679
GALNT14	20.2396	10.3447	1.95653	0.968294
GALNT3	74.4847	46.3939	1.60549	0.683011
GALNT5	22.6395	14.7346	1.53648	0.619632
GALNT6	32.2951	15.2278	2.12079	1.0846
GAS2L3	295.797	192.957	1.53297	0.61633
GAS6	0.706496	0.343667	2.05576	1.03967
GATA6	15.0925	9.94161	1.51812	0.602283
GBP3	28.011	7.2528	3.86209	1.94938
GCH1	33.3435	14.0694	2.36993	1.24484
GDAP2	28.7547	13.6134	2.11224	1.07877
GDF15	152.868	98.0862	1.55851	0.640163
GDPD5	10.7108	6.30956	1.69755	0.763454
GEM	35.7548	15.9032	2.24828	1.16882
GFAP	27.2154	13.4513	2.02326	1.01668
GGCX	106.846	67.0273	1.59407	0.672716
GJB3	8.39782	1.14442	7.33809	2.8754
GLRX	130.455	78.6342	1.65901	0.73032
GLRX3	383.23	206.51	1.85574	0.891997
GLS	239.111	158.718	1.50651	0.591212
GMPPA	76.4365	45.1942	1.69129	0.758126
GNG12	39.0327	24.5748	1.58832	0.667502
GNL2	82.0601	51.8411	1.58292	0.662585
GOLGA2	145.584	90.4583	1.60941	0.686527
GOLGA2P11	81.2459	53.9907	1.50481	0.589584
GOLGA3	84.8142	53.307	1.59105	0.669981
GOLGA5	65.0054	40.7218	1.59633	0.674757
GOLT1B	131.827	80.9169	1.62917	0.704136
GPAT3	9.58498	4.65392	2.05955	1.04233
GPN2	32.7077	15.6049	2.096	1.06764
GPRC5A	53.2527	22.9	2.32544	1.2175
GRINA	90.8435	55.9242	1.6244	0.69991
GRIP1	25.9229	6.65081	3.89772	1.96263
GSDME	32.1982	21.3457	1.50842	0.593035
GSKIP	39.3502	25.5953	1.5374	0.62049
GSTM3	30.837	8.39091	3.67504	1.87776
GSTM3P1	28.2838	9.91459	2.85275	1.51235
GULP1	26.1446	17.2497	1.51565	0.599941
GYG1	51.5512	29.8913	1.72462	0.786278
HAL	40.998	5.61926	7.29598	2.8671
HAVCR1	29.0196	7.43545	3.90288	1.96454
HELZ2	17.0219	8.08175	2.10621	1.07465
HEXB	69.671	38.6961	1.80046	0.848369
HK1	51.8271	34.1076	1.51952	0.603616
HLA-C	96.8191	61.7366	1.56826	0.649165
HLA-DMB	29.8365	3.72318	8.01372	3.00247
HMGCL	36.1163	22.1809	1.62826	0.703329
HMGCS2	38.3053	6.67974	5.73456	2.51968
HMGN3	44.5904	29.3912	1.51713	0.601347
HOMER1	35.9094	17.6231	2.03763	1.02689
HPGD	76.2755	24.8751	3.06634	1.61652
HRAS	40.4542	23.8251	1.69797	0.763808
HS6ST2	17.8394	8.69054	2.05274	1.03755
HSBP1L1	32.4633	20.3288	1.59691	0.675282
HSF4	104.246	67.5747	1.54268	0.625437
HSH2D	19.7083	11.1517	1.76729	0.821539
HSPA1A	61.339	33.619	1.82453	0.867528
HSPB1	83.1406	50.6312	1.64208	0.715525
HSPE1P27	14.0575	7.87584	1.78489	0.835834
HSPG2	59.1471	20.6049	2.87053	1.52132
IBTK	65.2603	35.9039	1.81764	0.862065
IFI27L2	32.1532	12.6837	2.53501	1.34199
IFI30	24.5176	14.7282	1.66467	0.735239
IFT20	77.346	45.9683	1.68259	0.750686
IGFBP2	91.1223	33.884	2.68924	1.4272
IGFBP6	212.64	116.838	1.81996	0.863907
IGFLR1	13.8701	5.86742	2.36391	1.24118
IGKV1OR-2	11.1333	0	Inf	Inf
IL18BP	28.531	16.7995	1.69832	0.764112
IL32	49.1554	16.4008	2.99714	1.58359
INHBB	1.63005	1.06546	1.5299	0.61344
INO80B	37.4868	24.4378	1.53397	0.61727
INPPL1	135.403	72.9416	1.85631	0.89244
IPO13	30.1442	18.3847	1.63964	0.713375
IQCN	21.7132	13.7906	1.57449	0.65488
ITGA2	30.5231	8.50892	3.58719	1.84286
ITGA5	5.85056	2.41962	2.41796	1.27379
ITGB6	87.6606	39.5046	2.219	1.14991
JTB	230.187	149.863	1.53599	0.619165
JUN	26.9771	5.13233	5.25631	2.39405
KCNAB2	18.0572	11.5571	1.56244	0.643799
KCNK6	39.0537	24.057	1.62338	0.699003
KCNMA1	37.7697	12.6795	2.97879	1.57473
KCNS3	33.6971	21.6957	1.55317	0.635219
KDELR3	55.4995	9.20189	6.03132	2.59247
KIAA1522	46.4022	28.6594	1.61909	0.695187
KIF1C	55.2721	29.5733	1.86899	0.902257
KLRC2	31.0336	15.1324	2.05081	1.03619
KRIT1	128.16	80.4595	1.59285	0.671607
KRT17	8.16324	4.32843	1.88596	0.915299
KRT19	843.467	538.212	1.56716	0.648156
KRT4	3.85428	1.10027	3.50303	1.8086
KRT7	714.68	420.658	1.69896	0.76465
KYNU	69.3575	26.4415	2.62306	1.39125
LAMA3	507.715	93.0619	5.45567	2.44776
LAMC2	102.079	49.6335	2.05665	1.04029
LAMTOR5	113.146	71.4885	1.58272	0.662403
LGALS14	9.48791	4.78306	1.98365	0.988156
LGALS3	199.169	119.724	1.66356	0.734275
LHPP	51.3986	27.2148	1.88863	0.917337
LIPH	69.3555	38.5841	1.79751	0.846002
LMAN1	199.88	104.08	1.92045	0.941447
LMAN2	130.428	83.855	1.5554	0.637288
LPCAT1	62.6696	41.3605	1.5152	0.599511
LPIN2	65.7441	39.4688	1.66572	0.73615
LPXN	33.9002	17.6141	1.92461	0.944566
LRMDA	46.1195	7.73979	5.95876	2.57501
LRRC47	31.5549	20.9426	1.50673	0.591422
LRRN1	18.4186	10.3255	1.7838	0.83495
LTBP1	51.5489	27.9325	1.84548	0.884
LTBP4	45.2187	28.1292	1.60754	0.684854
LY6K	12.1641	3.28622	3.70154	1.88812
LYPD6B	25.13	12.35	2.03481	1.02489
LYSMD3	25.6896	16.7988	1.52925	0.612826
LYZ	18.0257	2.86363	6.29472	2.65414
MACROD1	70.5059	35.9414	1.96169	0.972098
MACROD2	45.151	24.4129	1.84947	0.887113
MAIP1	36.358	23.5425	1.54436	0.627007
MAN2A1	70.3395	35.6335	1.97397	0.981101
MANSC1	26.8847	12.4564	2.15831	1.1099
MAPK7	32.1947	19.3401	1.66466	0.735224
MAST4	22.9232	14.5538	1.57507	0.655414
MAT2B	56.6953	32.1391	1.76406	0.818898
MBOAT7	49.1292	29.7566	1.65103	0.72337
MCTP2	44.819	23.5678	1.9017	0.927293
MCU	66.4347	41.3496	1.60666	0.684064
ME3	81.3977	39.474	2.06206	1.04409
MED8	133.559	67.9977	1.96417	0.97392
MFGE8	140.35	62.1277	2.25905	1.17572
MFSD9	30.3425	18.6114	1.63032	0.705155
MIA2	154.671	98.113	1.57646	0.656685
MIB2	40.0073	21.709	1.84289	0.881973
MICAL2	78.751	50.1786	1.56941	0.650226
MIGA1	25.6393	16.0059	1.60187	0.679755
MIGA2	29.9824	16.3915	1.82914	0.871166
MLEC	290.917	180.791	1.60914	0.68629
MLKL	16.4535	8.74736	1.88096	0.911473
MMP13	32.5844	13.1399	2.47981	1.31023
MPC1	74.4237	33.7895	2.20257	1.13919
MPZL2	58.2876	17.3239	3.36458	1.75043
MPZL3	110.769	47.4852	2.3327	1.222
MRPL52	206.983	121.238	1.70724	0.77167
MRPS6	131.919	61.7496	2.13636	1.09515
MSH5	126.788	80.6046	1.57296	0.653482
MTCO1P27	10.8985	4.2688	2.55306	1.35223
MTRR	66.3316	40.9714	1.61897	0.69508
MUC13	169.434	90.7507	1.86703	0.900742
MUC2	59.9628	2.28994	26.1853	4.71068
MUC5AC	36.998	4.75024	7.78866	2.96137
MUC5B	35.7769	16.8077	2.1286	1.0899
MUTYH	83.7721	53.697	1.56009	0.64163
MVP	46.651	27.912	1.67136	0.741024
MXD1	23.3041	12.9895	1.79407	0.843235
MYO10	18.8572	12.3397	1.52818	0.611813
MYO15B	85.0977	39.043	2.17959	1.12406
MYO1A	43.5877	16.2339	2.68497	1.42491
MYO1E	138.492	83.9305	1.65008	0.722537
MYO5B	64.2673	39.1167	1.64296	0.716299
MYO9B	167.282	97.476	1.71614	0.779165
MYOF	14.7155	4.87169	3.02062	1.59484
MYRF	52.6154	33.3316	1.57854	0.658592
NAALADL2	50.1622	27.8071	1.80393	0.851145
NAGK	59.5606	33.6344	1.77082	0.824419
NAV2	80.4404	45.8673	1.75376	0.810454
NDRG1	203.553	67.5011	3.01555	1.59242
NDUFA8	64.2463	42.5359	1.5104	0.594932
NDUFAF2	22.4855	14.7044	1.52917	0.612753
NFKB2	20.6762	12.8298	1.61157	0.688465
NKAIN4	11.1565	2.86839	3.88946	1.95957
NKX2-2	32.5151	16.9734	1.91565	0.937834
NME1-NME2	8.16674	4.52036	1.80666	0.853323
NMNAT2	17.0016	9.18116	1.8518	0.888925
NNMT	336.759	192.223	1.75192	0.808937
NOP56P3	5.03024	2.95541	1.70204	0.767269
NOP9	25.2202	16.7253	1.5079	0.592545
NOTCH2NLA	20.908	5.38708	3.88114	1.95648
NPPB	24.8729	13.0644	1.90387	0.928934
NPRL2	26.5264	17.2805	1.53505	0.618287
NPTX1	20.978	4.59548	4.56492	2.19059
NPTX2	42.3025	14.495	2.91843	1.54519
NR1H3	77.2718	45.3707	1.70312	0.768181
NR4A1	26.5648	8.24666	3.22127	1.68763
NSMCE1	80.5774	50.1738	1.60597	0.683441
NSUN5	106.409	70.2275	1.5152	0.599508
NT5E	150.123	75.3122	1.99334	0.995188
NTN4	125.207	23.2745	5.37958	2.42749
NUDC	87.8805	57.8085	1.5202	0.60426
NUDT22	134.035	84.7039	1.5824	0.662111
NUP62CL	44.0723	27.8751	1.58106	0.660895
OAS1	33.9501	21.2629	1.59668	0.675077
OPTN	58.4067	32.4272	1.80116	0.848928
OR7E13P	4.71508	2.20599	2.1374	1.09586
OVCA2	15.3358	9.65536	1.58832	0.667501
OVOL2	19.2916	12.3989	1.55591	0.637754
P4HA1	41.0386	18.5616	2.21094	1.14466
P4HA2	54.3639	22.0077	2.47023	1.30464
PACSIN3	6.94772	4.20887	1.65073	0.723107
PAEP	137.037	21.4744	6.38141	2.67387
PAG1	45.8177	26.321	1.74073	0.799693
PAN2	147.17	92.6286	1.58882	0.667954
PAPSS2	34.5982	4.22788	8.18334	3.03269
PAQR5	29.4688	5.53954	5.31972	2.41135
PAQR8	23.5665	12.6812	1.85837	0.894041
PBDC1	26.3815	17.0387	1.54833	0.630711
PC	31.4889	15.0223	2.09615	1.06774
PCDHAC2	32.7573	20.1011	1.62963	0.704545
PCLO	19.1895	12.4065	1.54673	0.629222
PDE2A	25.5221	4.3724	5.83709	2.54525
PDIA5	30.4518	16.2547	1.87341	0.905665
PDK1	43.3735	28.5291	1.52033	0.604382
PDLIM1	57.6747	37.7821	1.52651	0.610233
PDLIM7	57.5376	18.9286	3.03971	1.60393
PEMT	57.1923	37.0139	1.54516	0.627755
PEX10	22.8307	14.8357	1.5389	0.621897
PEX3	29.616	17.5595	1.68661	0.754123
PGM3	122.039	48.4155	2.52065	1.3338
PHC2	134.95	78.7234	1.71423	0.777558
PHGDH	130.766	81.2395	1.60963	0.686729
PIDD1	21.7138	12.993	1.67119	0.740875
PIEZO2	58.659	35.5846	1.64844	0.721101
PIGK	71.6185	36.8267	1.94475	0.959582
PIGZ	12.4029	7.56515	1.63948	0.713242
PINK1	28.3965	17.9561	1.58144	0.66124
PKIB	90.7713	59.5479	1.52434	0.608185
PKN2	73.5023	45.8604	1.60274	0.680542
PKP3	43.1487	25.3016	1.70537	0.770087
PLAU	41.1783	9.67265	4.25719	2.0899
PLAUR	40.1811	11.8488	3.39115	1.76177
PLD1	145.928	59.1158	2.46852	1.30364
PLEC	102.984	65.2478	1.57835	0.658417
PLEKHA3	42.9201	27.0703	1.58551	0.664943
PLK2	388.775	205.745	1.88959	0.918077
PLLP	1612.98	1042.28	1.54755	0.629985
PLOD1	84.2562	41.6273	2.02406	1.01725
PML	28.6127	18.9175	1.5125	0.596935
PNKD	37.4819	22.5451	1.66253	0.733378
POFUT2	27.0553	15.597	1.73465	0.794645
POLD4	75.1205	30.5994	2.45497	1.2957
POLR3D	38.5817	23.9013	1.61421	0.690831
PORCN	11.7769	5.82439	2.02199	1.01577
PPCS	139.958	92.0093	1.52113	0.605142
PPIL4	23.2101	15.0799	1.53914	0.622123
PPY	63.2329	21.3153	2.96655	1.56879
PQLC2	24.277	14.9506	1.62381	0.699386
PRDM8	22.8787	7.21891	3.16928	1.66416
PRELID2	37.4533	22.0636	1.69751	0.763424
PRKAB2	34.9772	19.2916	1.81308	0.858442
PRKACB	62.0767	39.2424	1.58188	0.661641
PRKCA	45.1493	26.7993	1.68472	0.752508
PROM1	5.09338	2.15511	2.36339	1.24086
PRSS1	632.302	119.241	5.30273	2.40674
PRSS2	6945.3	2470.68	2.81109	1.49113
PRSS22	12.1816	8.03727	1.51564	0.59993
PRSS23	83.6203	51.7811	1.61488	0.691427
PRSS3	37.2483	11.3559	3.28009	1.71373
PRSS36	25.4552	3.92983	6.47743	2.69542
PRSS3P2	23.4196	5.29199	4.42548	2.14583
PRSS8	9.08369	5.93045	1.5317	0.615137
PRUNE2	11.0983	5.23291	2.12086	1.08465
PSMA5	243.972	137.195	1.77829	0.830493
PSMD5	49.9506	29.7498	1.67903	0.747625
PSMF1	266.722	174.383	1.52952	0.613082
PSPHP1	137.622	69.5722	1.97812	0.984128
PTHLH	77.63	19.664	3.94781	1.98105
PTK2B	48.3041	23.8003	2.02956	1.02116
PTPRJ	47.8378	29.84	1.60314	0.680902
PUDP	36.3266	21.8782	1.6604	0.731533
PXDC1	15.065	5.45517	2.76161	1.46551
PYCR1	116.613	75.2943	1.54876	0.631111
QSOX1	67.95	33.3873	2.03521	1.02518
RAB11FIP1	28.1036	18.3337	1.53289	0.616258
RAB27B	21.6709	11.1665	1.94071	0.956587
RAB31	40.5607	15.0839	2.689	1.42707
RAB37	34.5431	17.9612	1.92321	0.943515
RABAC1	105.447	62.7344	1.68084	0.749187
RABGGTB	131.292	87.4299	1.50168	0.586579
RAMP1	36.8629	13.2879	2.77417	1.47206
RAP2C	21.2386	13.6084	1.5607	0.642192
RARS	189.863	125.451	1.51345	0.597838
RARS2	58.0207	35.8776	1.61719	0.693486
RASA4	26.769	17.5045	1.52926	0.612836
RASSF7	30.7907	17.3263	1.77711	0.829531
RB1CC1	88.2146	52.8655	1.66866	0.738691
RDH10	161.796	71.966	2.24822	1.16879
RECQL	42.2033	26.9074	1.56847	0.649354
REEP5	136.349	81.2243	1.67868	0.747325
RER1	146.249	85.3204	1.71412	0.777465
REXO2	143.823	75.7462	1.89875	0.925047
RHOC	140.325	91.2022	1.53861	0.621629
RIC8A	49.0846	23.3303	2.1039	1.07307
RIN1	21.067	5.95069	3.54026	1.82385
RIN2	76.4333	42.5627	1.79578	0.844609
RIOK3	85.0954	52.5206	1.62023	0.696198
RNASET2	42.2761	28.1414	1.50228	0.587149
RNF11	53.4499	33.7415	1.5841	0.663664
RNF128	63.9696	36.5156	1.75184	0.808872
RNF130	24.0728	11.4142	2.10901	1.07657
RNF207	30.7361	15.4907	1.98417	0.988536
RNH1	79.0327	52.1586	1.51524	0.599545
ROBO1	31.5553	18.6167	1.695	0.761286
ROR1	41.7839	26.5925	1.57127	0.651927
RPF2	39.7368	24.4007	1.62851	0.70355
RPL17P51	13.1477	0	Inf	Inf
RPLP2	1456.86	791.249	1.84121	0.880655
RPS3	5546.81	3651.69	1.51897	0.603096
RPS6KA1	32.4008	16.4385	1.97103	0.978952
RPS6KA2	25.0241	15.499	1.61457	0.691146
RRAS	19.0579	10.4207	1.82884	0.870931
RRBP1	157.63	79.3378	1.98682	0.99046
RRM2B	51.3963	29.3061	1.75377	0.810463
RTCA	48.7038	32.3605	1.50504	0.589803
RWDD1	49.2809	30.3634	1.62304	0.698695
RWDD3	18.4626	7.92802	2.32878	1.21958
S100A14	208.555	82.5465	2.52651	1.33715
S100P	96.6632	42.9791	2.24907	1.16933
SAMD4A	33.1027	20.2922	1.63131	0.706027
SAR1B	144.82	91.943	1.57511	0.655448
SART1	57.8398	35.3821	1.63472	0.709043
SATB2	14.0496	9.30955	1.50916	0.593745
SCEL	17.8125	7.36219	2.41946	1.27469
SCG2	834.597	301.994	2.76362	1.46656
SCGN	27.6415	14.7362	1.87576	0.907472
SCUBE1	17.2066	11.08	1.55294	0.635002
SCYL1	83.077	46.2047	1.79802	0.846409
SDCBP2	62.3135	16.7994	3.70928	1.89114
SDHB	338.281	221.524	1.52706	0.610759
SDHD	206.332	134.802	1.53063	0.614128
SDR16C5	33.0549	17.9901	1.83739	0.877656
SEC22B	39.498	24.4869	1.61303	0.68977
SEC23A	123.136	68.5585	1.79607	0.844847
SEC24A	59.8611	26.4504	2.26314	1.17833
SEMA3B	13.6672	6.46141	2.1152	1.08079
SEMA6A	51.2126	18.4727	2.77234	1.4711
SERF1B	31.9785	20.0009	1.59886	0.677039
SERINC2	92.211	27.8289	3.3135	1.72836
SERPINE1	25.5999	14.9843	1.70845	0.772686
SERPINH1	59.8493	39.0404	1.53301	0.616365
SEZ6L2	76.1931	50.025	1.5231	0.60701
SFMBT2	61.7574	23.83	2.59158	1.37383
SFN	43.5384	22.2726	1.9548	0.967018
SFR1	42.7803	20.3896	2.09815	1.06912
SGIP1	77.7929	38.119	2.04079	1.02913
SGMS2	15.9866	10.3509	1.54447	0.62711
SH3BGRL2	49.071	23.0702	2.12703	1.08884
SH3BGRL3	96.4155	51.7734	1.86226	0.897054
SH3GLB1	66.7419	42.111	1.5849	0.664396
SIGIRR	58.8888	23.4806	2.50797	1.32652
SIGLEC6	17.8808	3.70508	4.82602	2.27083
SIRT6	34.6028	21.0475	1.64403	0.71724
SKAP1	60.3578	38.2379	1.57848	0.658539
SLC16A3	27.1935	8.867	3.06682	1.61674
SLC16A5	24.0297	14.3158	1.67854	0.747209
SLC17A5	26.6357	13.285	2.00494	1.00356
SLC17A9	141.578	68.5951	2.06397	1.04542
SLC1A7	85.0835	52.523	1.61993	0.695931
SLC25A22	29.0776	19.3706	1.50112	0.58604
SLC25A24	82.0269	48.643	1.6863	0.753864
SLC2A10	28.651	8.09086	3.54116	1.82422
SLC2A2	7.11935	1.00964	7.05135	2.8179
SLC30A7	36.3084	19.9418	1.82071	0.864504
SLC33A1	38.6631	23.2222	1.66492	0.735453
SLC35A2	60.0193	39.1271	1.53396	0.61726
SLC35B4	39.8594	15.0471	2.64897	1.40543
SLC35D1	28.891	14.1371	2.04363	1.03113
SLC39A11	74.949	48.0945	1.55837	0.640036
SLC39A13	75.7328	31.8417	2.37841	1.25
SLC46A1	39.419	26.0201	1.51494	0.599263
SLC52A2	73.2723	47.2136	1.55193	0.634066
SLC5A3	53.2347	16.124	3.30158	1.72316
SLC8B1	41.5906	27.4639	1.51437	0.598721
SLCO2B1	24.7329	11.0266	2.24302	1.16544
SLK	54.9663	35.8896	1.53154	0.614981
SMARCD3	28.1665	15.2985	1.84113	0.880593
SMCO4	92.2792	55.4713	1.66355	0.734264
SMIM12	24.8547	16.0476	1.54881	0.63116
SNAI2	4.46068	1.52128	2.93219	1.55198
SNRPCP9	19.2408	0	Inf	Inf
SNTB2	27.1779	16.8481	1.61311	0.689849
SNX15	22.6763	14.9713	1.51465	0.598981
SNX24	22.1073	11.8769	1.86136	0.896359
SNX3	86.9176	52.576	1.65318	0.725243
SNX7	43.5015	28.605	1.52077	0.604799
SOAT2	23.1853	13.2577	1.74882	0.806381
SORBS1	36.282	18.1039	2.0041	1.00295
SPAG4	20.5366	7.6685	2.67804	1.42118
SPATA7	25.5021	16.5424	1.54162	0.624446
SPICE1	35.5026	23.1614	1.53283	0.616201
SPINK1	152.22	25.114	6.06117	2.5996
SPINK4	127.96	58.6392	2.18215	1.12575
SPOCK1	254.532	162.842	1.56306	0.644375
SPOCK2	44.6496	11.921	3.74546	1.90514
SPTSSB	35.7152	17.8354	2.00249	1.00179
SQOR	51.0132	25.6324	1.99018	0.9929
SQSTM1	260.905	141.947	1.83805	0.878174
SRA1	138.35	82.5885	1.67517	0.744307
SRPRA	247.811	150.491	1.64669	0.719565
SRSF8	114.828	75.1032	1.52894	0.612533
SSH3	37.4041	21.3496	1.75198	0.808986
ST3GAL1	46.9054	17.8676	2.62516	1.39241
ST3GAL5	42.2931	17.1668	2.46365	1.3008
ST3GAL6	40.391	18.2586	2.21216	1.14545
ST6GALNAC4	20.8267	9.26765	2.24724	1.16816
STAT2	107.662	49.4614	2.17668	1.12213
STC1	9.23742	1.32143	6.99049	2.80539
STEAP1	54.5096	15.9157	3.42489	1.77606
STEAP2	27.3518	12.8786	2.12382	1.08666
STK19B	21.9408	0.585536	37.4713	5.22771
STK39	24.4286	16.0393	1.52305	0.606963
STN1	31.6346	20.7192	1.52682	0.610534
STS	20.3299	11.0789	1.83501	0.875788
STX12	25.6158	15.1207	1.69408	0.760506
STX18	77.6076	49.6121	1.56429	0.645506
STX3	147.694	75.8349	1.94758	0.96168
STX5	94.8599	53.2858	1.78021	0.832047
STX7	61.03	32.3797	1.88482	0.914429
STXBP2	120.133	76.097	1.57869	0.658727
SUCLG2	32.4835	21.2843	1.52617	0.609918
SULT1A3	37.4677	24.2965	1.5421	0.624899
SYN3	25.5984	8.82203	2.90164	1.53687
SYNE1	178.6	119.028	1.50049	0.58543
SYT7	106.529	70.3664	1.51392	0.59829
SYTL2	61.4866	39.1186	1.5718	0.652415
SYVN1	103.235	60.6545	1.70201	0.76724
TAF13	37.6994	21.9306	1.71903	0.781598
TCEAL9	37.7436	18.0482	2.09126	1.06437
TCIRG1	61.6739	41.0027	1.50414	0.588942
TCP11L2	156.549	68.054	2.30037	1.20186
TECRP1	27.0073	17.5912	1.53527	0.618496
TENT2	65.2096	42.5961	1.53088	0.614365
TF	222.323	9.44673	23.5344	4.5567
TFF1	994.019	493.121	2.01577	1.01133
TFF2	60.1738	3.4993	17.196	4.104
TFPI	398.125	166.072	2.39731	1.26141
TGFB1I1	30.3207	12.6205	2.40249	1.26453
TGFB2	7.95801	0.928026	8.5752	3.10017
TIMP1	1179.57	419.76	2.81012	1.49063
TIMP3	41.3411	13.624	3.03443	1.60143
TINAGL1	105.939	16.1022	6.57914	2.7179
TJP3	21.7937	9.32132	2.33804	1.2253
TM4SF1	40.1644	18.5788	2.16184	1.11226
TM4SF5	69.2754	32.3087	2.14417	1.10042
TMC6	29.5381	19.6658	1.502	0.586883
TMED5	64.0784	41.3414	1.54998	0.632251
TMED7	92.1399	55.4426	1.6619	0.732832
TMED9	180.251	84.2805	2.1387	1.09674
TMEM120A	47.532	28.8181	1.64938	0.721925
TMEM125	38.1259	18.7474	2.03367	1.02408
TMEM134	78.2578	43.7843	1.78735	0.837821
TMEM163	67.9262	39.4796	1.72054	0.782861
TMEM167A	177.837	99.2583	1.79165	0.841292
TMEM221	24.6658	1.61706	15.2535	3.93107
TMEM45B	223.513	131.933	1.69414	0.760551
TMEM63B	34.7198	22.2632	1.55952	0.6411
TMEM87B	71.4464	35.6775	2.00256	1.00185
TMPRSS4	85.636	33.7026	2.54093	1.34536
TNFAIP8	28.1213	16.0926	1.74747	0.805269
TNFRSF12A	117.473	61.5892	1.90737	0.931582
TNIK	33.1768	12.139	2.73307	1.45052
TOLLIP	42.4799	25.0253	1.69748	0.763396
TOM1L2	31.0429	20.6568	1.50279	0.587645
TPBG	7.30447	0.600854	12.1568	3.60369
TPRG1L	25.5894	15.3393	1.66822	0.738311
TRAIP	24.3358	12.9681	1.87658	0.908107
TRBV30	22.0932	9.84404	2.24432	1.16628
TRIM5	15.4127	8.53194	1.80647	0.853174
TRIP4	41.4049	27.0228	1.53222	0.615627
TRPA1	34.3965	5.92849	5.80189	2.53652
TSPAN1	207.376	126.852	1.63479	0.709109
TSPAN4	13.9792	7.39476	1.89042	0.918706
TSTA3	167.341	108.352	1.54442	0.62707
TTC39A	52.5086	32.3454	1.62337	0.698993
TUBBP6	8.84413	1.76009	5.02482	2.32907
TULP4	28.4327	16.5949	1.71334	0.77681
UACA	155.209	93.2902	1.66372	0.73441
UBASH3B	109.738	68.2883	1.60699	0.684357
UBE4A	58.5103	37.4111	1.56398	0.645224
UCN3	18.5495	2.81465	6.59034	2.72035
UFL1	26.972	16.1722	1.66781	0.737951
UMAD1	26.3453	13.9779	1.88478	0.914397
UNC13B	32.2638	17.5466	1.83874	0.87872
UNC13D	5.75099	2.79231	2.05958	1.04235
UNC93B1	28.7781	17.3038	1.66312	0.733889
UROD	27.8771	18.5755	1.50075	0.585684
USE1	78.9764	51.7329	1.52662	0.610339
USP28	47.8641	31.512	1.51891	0.603041
VCL	75.0528	48.0074	1.56336	0.644651
VSIG1	18.3447	9.37404	1.95697	0.968624
VSIG2	30.3261	13.5418	2.23945	1.16314
WDR41	65.2125	43.168	1.51067	0.595186
WDR78	24.835	8.30313	2.99104	1.58065
WWTR1	51.7556	28.7435	1.8006	0.848479
YAP1	48.0751	21.4039	2.24609	1.16742
YIF1A	251.073	137.532	1.82556	0.86834
YIPF2	215.508	116.685	1.84692	0.885124
YIPF5	319.364	210.584	1.51656	0.600802
YRDC	47.523	28.7425	1.65341	0.72544
ZFPL1	81.7793	42.8087	1.91034	0.933832
ZG16	18.3628	1.25306	14.6544	3.87326
ZNF593	33.5774	20.0291	1.67643	0.745391
ZNF622	27.4678	17.941	1.53101	0.614481
ZNF695	24.3688	16.2369	1.50083	0.585758
ZNF780B	34.7814	22.8471	1.52235	0.606305
ZSCAN2	31.8358	20.4301	1.55828	0.639955
ZSWIM8	46.8561	23.3015	2.01086	1.00781

## Sheet: downregulated
Supplementary Table 4. Pathway enrichment of dysregulated genes following miR-375 depletion.
Gene	miR-375 depletion (median TPM)	H727 control (median TPM)	Fold change	Fold change (log2)
A4GALT	10.4461	20.3249	0.513955	-0.960287
ABCC1	16.8069	25.1243	0.66895	-0.580031
ABCC8	23.8534	52.4953	0.454392	-1.13799
ABCG1	14.3655	25.6397	0.560284	-0.83577
ABL1	21.449	44.4531	0.48251	-1.05137
AC004975.1	0	6.31584	0	und
AC005086.4	17.2347	52.4942	0.328316	-1.60684
AC005363.1	5.62387	11.7237	0.479701	-1.05979
AC005670.2	32.6315	51.2462	0.63676	-0.651179
AC007325.2	13.5355	23.8492	0.567545	-0.817193
AC007326.3	0	26.6101	0	und
AC008626.1	7.64615	17.2856	0.442342	-1.17677
AC012085.1	15.061	31.1202	0.483962	-1.04703
AC025518.1	12.4767	28.238	0.441841	-1.1784
AC079741.1	8.56654	19.6073	0.436906	-1.19461
AC079781.2	0	22.2327	0	und
AC087721.2	12.6432	25.7839	0.490353	-1.02811
AC090286.3	0	11.8075	0	und
AC096720.1	0	12.9424	0	und
AC099677.1	0	13.5919	0	und
AC107983.1	0	11.1526	0	und
AC108108.1	29.64	68.7982	0.430825	-1.21483
AC112191.2	9.98616	22.9059	0.435965	-1.19772
AC124068.1	6.39033	17.6707	0.361634	-1.4674
AC239800.3	25.8076	58.9736	0.437613	-1.19227
AC244669.1	173.65	259.481	0.669221	-0.579446
AC245100.4	30.2756	62.5204	0.484251	-1.04617
AC256309.2	62.1236	113.63	0.546719	-0.871128
AC270285.1	0	7.40606	0	und
ACKR3	16.016	27.1783	0.589295	-0.762939
ACTG2	1.07401	4.17912	0.256994	-1.96019
ACTL6A	82.7905	125.036	0.662133	-0.594808
ADAM22	14.328	21.989	0.651599	-0.617943
ADAMTS6	6.28524	21.6378	0.290474	-1.78352
ADAMTS9	13.233	24.6957	0.535843	-0.900117
ADCYAP1	134.489	246.153	0.546365	-0.872063
ADGRA3	40.8549	63.4445	0.643946	-0.634988
ADGRG1	301.011	462.606	0.650686	-0.619966
ADGRG5	13.3781	27.5599	0.485418	-1.0427
ADH5	33.7942	53.3507	0.633436	-0.65873
ADI1	92.8444	151.67	0.612148	-0.708047
AES	479.455	776.667	0.617323	-0.695903
AFAP1	19.0907	33.115	0.576497	-0.794616
AHCTF1	27.1789	41.6164	0.653081	-0.614666
AKNA	7.99363	13.1937	0.605865	-0.722932
AKT3	20.7408	61.1342	0.339267	-1.55951
AL031281.3	6.8862	13.3772	0.514771	-0.957996
AL034430.2	49.9369	91.916	0.543288	-0.88021
AL139008.1	0	4.661	0	und
AL356432.3	8.55983	64.2438	0.13324	-2.9079
AL591926.6	8.7651	29.455	0.297576	-1.74867
AL645949.1	0	9.23547	0	und
ALDH1A3	1.1203	5.31752	0.21068	-2.24687
AMER3	17.3257	34.2093	0.506462	-0.981473
AMOTL2	5.45856	12.4401	0.438786	-1.18841
ANK3	37.916	61.5375	0.616144	-0.698659
ANKRD33B	0.641533	1.48406	0.432283	-1.20995
ANKRD44	9.81285	21.5127	0.456143	-1.13244
ANKS4B	34.1584	52.5116	0.650492	-0.620396
ANP32E	81.3365	121.555	0.669133	-0.579636
AP3M2	27.5666	44.884	0.614175	-0.703278
APBB2	34.2171	53.5674	0.638767	-0.646639
APLP1	15.07	28.6557	0.525899	-0.927141
ARAP3	11.7526	25.0663	0.46886	-1.09277
ARHGDIA	177.879	288.543	0.616473	-0.69789
ARHGEF11	17.5303	30.1906	0.580655	-0.784246
ARHGEF2	24.7136	40.241	0.61414	-0.70336
ARHGEF38	9.66656	18.94	0.510377	-0.970363
ARID4B	24.4207	42.073	0.580436	-0.784791
ASCL1	56.7676	150.193	0.377964	-1.40368
ASPM	21.4809	40.341	0.532484	-0.90919
ATN1	35.2889	54.5619	0.646768	-0.628679
ATP7B	14.4013	28.7609	0.500727	-0.997903
B3GALT1	22.9527	38.4026	0.597686	-0.74254
B4GALNT3	14.2921	28.2782	0.50541	-0.984474
BAHCC1	10.8778	25.6678	0.42379	-1.23858
BAIAP3	6.07718	11.2509	0.540151	-0.888566
BARD1	14.4997	30.0491	0.482533	-1.0513
BCAM	54.3485	122.413	0.443976	-1.17145
BCAS3	82.1014	125.022	0.656694	-0.606707
BCKDHA	21.8992	33.6809	0.650196	-0.621053
BCL11A	21.5868	50.2239	0.429811	-1.21823
BCL7A	21.3508	35.5505	0.600578	-0.735577
BEX3	38.4163	68.6663	0.559464	-0.837883
BGN	5.45966	30.1597	0.181025	-2.46574
BICD1	92.4827	169.835	0.544545	-0.876877
BMF	33.9998	59.2076	0.574247	-0.800256
BMP2K	13.7857	23.7288	0.58097	-0.783464
BMPR1B	18.7218	53.5878	0.349366	-1.51719
BMPR2	19.6052	39.9081	0.491258	-1.02545
BNIP3P17	15.0239	26.8198	0.560179	-0.836039
BRD3	19.2684	33.2269	0.579904	-0.786115
BRICD5	19.7406	35.7986	0.551436	-0.858734
BTG2	30.9595	51.142	0.605364	-0.724125
BTG3	8.13074	18.6325	0.436374	-1.19636
BUB1B	55.8984	91.0887	0.613671	-0.704464
BX088651.1	14.3858	26.1565	0.549989	-0.862524
BYSL	14.6285	27.301	0.535825	-0.900167
C18orf25	13.4793	20.3919	0.66101	-0.597256
C1orf21	9.50723	19.6146	0.484701	-1.04483
C2CD4A	42.0558	86.2053	0.487856	-1.03547
C2CD4B	24.1086	67.7216	0.355996	-1.49007
C4orf48	9.51019	27.165	0.350089	-1.51421
C6orf136	17.8102	28.5484	0.62386	-0.680705
C6orf15	0	0.305186	0	und
CA8	37.8942	78.8498	0.480587	-1.05713
CADPS2	32.717	88.6719	0.368967	-1.43844
CALD1	4.21804	24.0035	0.175726	-2.5086
CALML4	11.9419	26.8223	0.445222	-1.1674
CAMSAP1	27.4442	42.1977	0.650372	-0.620662
CARHSP1	88.3161	135.856	0.650071	-0.62133
CASP6	13.6743	22.1302	0.617905	-0.694543
CBFA2T2	52.236	87.6804	0.595755	-0.747209
CBLL1	25.7554	39.3154	0.655097	-0.61022
CBSL	9.80228	19.6066	0.499949	-1.00015
CCDC148	13.6851	32.9879	0.414851	-1.26933
CCDC159	121.439	186.237	0.652067	-0.616907
CCDC34	37.1507	64.7604	0.573664	-0.801722
CCNA2	21.1946	43.8802	0.483011	-1.04987
CCND3	27.1158	40.6876	0.66644	-0.585452
CCNE1	22.7151	36.2004	0.627483	-0.672352
CD81	10.8106	20.0728	0.53857	-0.892794
CD99	206.532	335.339	0.615891	-0.699253
CDC42EP3	32.1146	49.202	0.65271	-0.615487
CDCA2	20.3437	33.7636	0.602532	-0.730889
CDCA4	29.149	44.2666	0.658487	-0.602772
CDCA7	15.4738	24.7294	0.625727	-0.676395
CDH6	2.24687	10.426	0.215507	-2.2142
CDK14	6.86008	25.9551	0.264306	-1.91972
CDK5RAP2	25.1541	49.3442	0.509768	-0.972087
CDK6	14.1933	25.0024	0.567676	-0.81686
CDKN2A	53.0973	115.323	0.460421	-1.11897
CDKN2AIP	16.8393	30.9812	0.543535	-0.879556
CELF3	14.1846	31.7626	0.44658	-1.16301
CENPA	16.7035	36.0478	0.46337	-1.10976
CENPF	45.1591	78.6486	0.574188	-0.800406
CENPU	20.704	40.7519	0.508049	-0.976959
CEP170	38.6172	57.848	0.667563	-0.583023
CFAP20	43.3636	65.704	0.659984	-0.599498
CFAP97	16.2318	26.8273	0.60505	-0.724873
CFC1	25.4632	51.2644	0.496703	-1.00954
CGA	10.1495	23.077	0.439813	-1.18504
CGNL1	29.7971	50.4762	0.590319	-0.760433
CHD6	73.6067	115.565	0.636928	-0.650798
CHML	14.5554	21.93	0.663721	-0.591351
CHN2	26.9315	53.9957	0.498771	-1.00355
CHRNA5	9.18474	19.3393	0.474927	-1.07422
CKAP2	41.1231	77.8655	0.528129	-0.921037
CKAP2L	15.376	29.8638	0.514871	-0.957716
CLCN4	7.57036	11.9561	0.633182	-0.659309
CNKSR2	13.5178	28.2872	0.477879	-1.06528
CNNM3	38.4027	59.3666	0.646873	-0.628445
CNTNAP3	81.8926	147.867	0.553827	-0.852493
CNTNAP3B	206.962	469.158	0.441136	-1.1807
CNTNAP3C	26.0251	66.5701	0.390943	-1.35497
COL4A1	2.09708	12.5696	0.166838	-2.58348
COL4A2	16.4161	72.6405	0.225991	-2.14566
COMP	13.1334	21.004	0.625279	-0.677428
COX6CP13	0	9.69159	0	und
CPE	605.563	935.27	0.647474	-0.627106
CPLX2	27.3881	45.9076	0.596592	-0.745184
CR769775.1	0	11.0385	0	und
CR788268.1	12.1891	29.4783	0.413494	-1.27406
CRABP1	1.49479	23.867	0.06263	-3.997
CRHR1	8.14718	17.1445	0.475206	-1.07338
CRIP2	13.5948	67.449	0.201557	-2.31074
CRLF1	17.8739	31.6639	0.564489	-0.824983
CRMP1	21.9482	35.8876	0.611584	-0.709378
CRY1	29.7558	45.6636	0.651631	-0.617873
CTBP2	99.7373	150.745	0.66163	-0.595904
CXCL1	8.59986	55.8212	0.154061	-2.69843
CYCSP6	65.2909	103.944	0.628135	-0.670853
CYP4B1	13.036	19.7385	0.660435	-0.598511
CYP51A1	109.828	163.975	0.669786	-0.578228
CYTH2	62.8209	99.1662	0.633491	-0.658603
DACH1	0.33942	2.27367	0.149283	-2.74388
DAPK1	26.6024	48.8207	0.5449	-0.875937
DCAF16	53.382	84.3407	0.632933	-0.659875
DCK	13.3727	28.0273	0.477132	-1.06754
DDAH2	17.8136	34.5263	0.515944	-0.954712
DDR1	91.1941	183.17	0.497865	-1.00617
DEPDC1B	26.6949	40.963	0.651682	-0.61776
DHFRP1	4.71e-06	0.641729	7.33955e-06	-17.0559
DHRS2	4.97049	11.7488	0.423064	-1.24105
DIPK1B	25.5248	41.6604	0.612686	-0.706779
DIRAS2	18.2215	27.7847	0.65581	-0.608651
DKK1	516.229	1212.89	0.42562	-1.23236
DLL4	28.3991	45.8147	0.61987	-0.689963
DNAJB14	22.1719	35.2601	0.628811	-0.669303
DNAJC22	54.5057	88.5594	0.61547	-0.700239
DOCK4	42.8924	90.2681	0.475166	-1.0735
DPY19L2	21.8545	65.1241	0.335583	-1.57526
DSP	127.553	194.569	0.655566	-0.609188
DTD1	11.4985	26.9107	0.427285	-1.22673
DTNA	35.2551	52.9283	0.666092	-0.586207
DTNB	15.9408	34.0644	0.467959	-1.09554
DUSP12	22.1882	34.2637	0.647573	-0.626885
DYRK1B	27.6302	55.4157	0.4986	-1.00405
E2F7	33.8205	50.5961	0.668441	-0.581129
ECT2	186.723	311.739	0.598971	-0.739442
EFEMP1	21.8086	40.6465	0.536543	-0.898234
EFNA1	17.4283	29.665	0.587504	-0.767329
EGLN2	17.6441	27.8821	0.632811	-0.660153
EHBP1	111.005	181.954	0.610074	-0.712945
EHMT2	27.5992	45.8123	0.60244	-0.73111
EIF4E	73.1152	118.195	0.6186	-0.692922
ELAVL2	6.45707	25.7926	0.250346	-1.99801
ELF2	28.8223	46.0078	0.626467	-0.67469
ELMOD2	15.3689	23.2823	0.660109	-0.599224
EMP2	11.2013	18.7254	0.598187	-0.741332
ENOPH1	29.3023	46.7893	0.626261	-0.675165
ENTPD2	10.2734	19.1368	0.536839	-0.897439
EPHB2	14.618	29.0295	0.503558	-0.98977
ERF	17.4076	28.9546	0.601204	-0.734073
EVC	5.94285	12.1052	0.490933	-1.0264
EXOSC9	16.4996	27.5947	0.597926	-0.741962
EYA2	7.23014	32.2052	0.224502	-2.1552
EZH2	42.8484	69.5141	0.616399	-0.698064
FADS2	203.657	385.093	0.52885	-0.919069
FAM149A	3.20225	6.39737	0.500557	-0.998393
FAM167A	18.813	34.508	0.545178	-0.875201
FAM210B	47.6559	84.5552	0.563607	-0.827239
FAM222A	13.4516	39.5456	0.340155	-1.55574
FAM81A	11.2319	19.2534	0.583372	-0.777513
FAM83D	23.1526	37.6413	0.615086	-0.701141
FANCC	34.5939	56.0439	0.617265	-0.696039
FAR2P2	26.9919	52.79	0.511308	-0.967737
FAT1	44.7018	73.1116	0.611418	-0.709768
FBP1	15.4299	25.878	0.596254	-0.746
FBXW5	50.6726	76.561	0.661859	-0.595405
FDPS	107.355	165.69	0.647927	-0.626098
FDX2	21.5466	32.9237	0.65444	-0.611667
FFAR2	12.9434	21.5035	0.601923	-0.732349
FGD3	0	0.275732	0	und
FGD6	30.2343	49.6386	0.609089	-0.715274
FGF12	17.525	32.2695	0.543084	-0.880752
FGF14	4.49446	41.0845	0.109395	-3.19238
FGFR3	23.6408	42.8111	0.552211	-0.856709
FGFR4	30.8185	49.2751	0.625437	-0.677064
FKBP5	15.6394	26.48	0.590613	-0.759716
FLT1	7.20694	28.6889	0.25121	-1.99304
FLYWCH2	14.9228	26.2803	0.56783	-0.816468
FNBP1	12.2207	19.9733	0.611853	-0.708743
FOCAD	28.2351	44.5735	0.63345	-0.658698
FOXA1	13.2333	34.0575	0.388558	-1.3638
FOXG1	2.1996	4.05871	0.541946	-0.88378
FOXP1	97.9127	163.561	0.59863	-0.740264
FOXP4	35.5197	56.7452	0.625952	-0.675876
FRG1	25.0149	39.4351	0.634331	-0.656692
FRMD6	65.8262	126.071	0.522135	-0.937506
FSTL4	8.66869	19.8301	0.437148	-1.19381
FYN	3.74281	7.91654	0.472784	-1.08075
FZD2	0	0.104986	0	und
G3BP2	89.4256	149.854	0.596753	-0.744795
GAD1	42.9885	85.1416	0.504906	-0.985913
GALNT13	17.6864	28.5934	0.61855	-0.693038
GALNT7	41.7966	71.1757	0.587232	-0.767998
GALNT9	12.7745	62.7923	0.20344	-2.29733
GGPS1	20.7087	31.5321	0.65675	-0.606583
GIPR	15.318	26.374	0.580799	-0.78389
GLIS3	20.0986	39.2139	0.512538	-0.96427
GLO1	47.8107	72.1605	0.66256	-0.593876
GLYCTK	41.8299	80.9246	0.5169	-0.952043
GNG10	20.2288	40.5984	0.498266	-1.00501
GNG2	6.96804	21.7255	0.320731	-1.64056
GNRH2	2.68453	4.09544	0.655493	-0.609348
GPSM3	24.7845	41.3444	0.599465	-0.738252
GSK3B	23.931	38.023	0.629382	-0.667993
GSTP1	287.242	661.912	0.433957	-1.20437
GTF2H2C	18.6577	35.3739	0.527441	-0.922919
GTF2IP1	27.4783	82.6789	0.332349	-1.58923
GTF2IP4	89.4771	181.391	0.493284	-1.01951
GTF2IRD2B	29.0387	44.1952	0.657055	-0.605914
GTSE1	18.1747	29.8055	0.609775	-0.71365
GUSBP3	36.0133	61.5943	0.584685	-0.774268
H1FX	24.6166	51.7592	0.475599	-1.07218
H2AFV	186.519	294.589	0.633151	-0.659379
H2AFZ	172.811	350.656	0.492822	-1.02086
H3F3A	312.048	664.036	0.469927	-1.08949
H3F3BP1	0	2.93395	0	und
HACD3	177.686	275.812	0.644228	-0.634357
HADH	25.0051	50.9436	0.490838	-1.02668
HDAC4	45.8096	74.1902	0.617462	-0.695578
HES1	43.8831	85.6808	0.51217	-0.965307
HES6	37.8453	146.841	0.25773	-1.95606
HIPK2	56.1416	93.7443	0.598879	-0.739663
HIST1H1B	475.178	819.67	0.579719	-0.786575
HIST1H1E	398.723	609.52	0.654159	-0.612287
HIST1H2AB	163.639	329.132	0.497184	-1.00815
HIST1H2AE	252.539	412.375	0.612401	-0.707451
HIST1H2AH	476.307	781.706	0.609317	-0.714734
HIST1H2AI	318.835	554.761	0.574725	-0.799056
HIST1H2AJ	685.477	1335.66	0.513212	-0.962373
HIST1H2AK	37.3908	75.6692	0.494135	-1.01702
HIST1H2AL	154.968	255.186	0.607275	-0.719579
HIST1H2AM	392.62	619.478	0.633792	-0.657919
HIST1H2BB	198.782	394.982	0.503269	-0.9906
HIST1H2BC	528.153	855.565	0.617315	-0.695922
HIST1H2BD	466.943	719.291	0.649171	-0.62333
HIST1H2BE	133.487	226.251	0.589993	-0.76123
HIST1H2BL	223.522	456.651	0.489481	-1.03068
HIST1H2BM	71.8983	205.577	0.349739	-1.51565
HIST1H2BN	96.0951	165.109	0.582009	-0.780887
HIST1H2BO	432.017	713.768	0.605262	-0.724367
HIST1H3B	885.704	1396.33	0.634309	-0.656743
HIST1H3I	153.577	237.319	0.647133	-0.627865
HIST1H3J	222.251	344.503	0.645135	-0.632326
HIST1H4A	152.109	317.377	0.479269	-1.06109
HIST1H4C	968.358	1464.96	0.661013	-0.597249
HIST1H4D	172.542	588.773	0.293054	-1.77076
HIST1H4H	644.064	1066.82	0.603722	-0.728043
HIST2H2AA3	387.995	610.349	0.635694	-0.653596
HIST2H2AB	172.586	268.069	0.643812	-0.635289
HIST3H2A	24.5922	42.5948	0.577352	-0.792477
HIST3H2BB	17.2591	29.5322	0.584415	-0.774935
HJURP	38.2653	62.4062	0.613164	-0.705654
HMGB1	283.315	425.587	0.665705	-0.587046
HMGB1P10	0	5.83792	0	und
HMGB1P6	47.8919	91.5082	0.523362	-0.934119
HMGB2	51.7647	121.403	0.426389	-1.22976
HMGB3P32	16.954	28.3438	0.598156	-0.741407
HMGN2P3	2.16e-07	15.0413	1.43605e-08	-26.0533
HMGN2P35	6.63621	26.761	0.247981	-2.0117
HNF4A	68.8833	113.217	0.60842	-0.716861
HNRNPD	110.22	185.566	0.593965	-0.751549
HNRNPDL	112.716	220.021	0.512295	-0.964954
HNRNPK	303.638	455.907	0.666007	-0.586391
HNRNPUP1	5.91018	13.4001	0.441055	-1.18097
HPF1	10.6346	19.6333	0.541664	-0.88453
HSD17B7	17.1996	28.1841	0.610259	-0.712506
HYDIN	16.7733	25.4492	0.659092	-0.601449
HYDIN2	30.3082	50.9805	0.594506	-0.750236
ID1	124.624	234.861	0.53063	-0.914221
ID2	170.794	439.112	0.388954	-1.36233
ID4	8.01435	21.4256	0.374055	-1.41868
IDH1	50.2894	76.6272	0.656287	-0.607602
IDI1	32.2805	53.5773	0.602503	-0.73096
IER3	86.6094	162.707	0.532303	-0.90968
IFT88	17.402	26.376	0.659768	-0.59997
IGFBP4	40.5337	74.2501	0.545908	-0.873271
IGFBP5	236.996	648.422	0.365496	-1.45207
IL18	1.97417	3.97099	0.497148	-1.00825
ILF3	366.107	595.746	0.614535	-0.702432
INHA	7.65488	13.818	0.553977	-0.852101
INPP4B	25.6354	75.7638	0.338359	-1.56337
INSIG1	24.6268	43.103	0.571349	-0.807555
INSM1	81.1762	124.259	0.653282	-0.614222
IPO9	40.8508	65.0135	0.628344	-0.670374
IRS1	11.5796	19.3348	0.598898	-0.739617
ITGA1	56.6968	125.906	0.450309	-1.15101
IVNS1ABP	62.7366	95.7106	0.655483	-0.609371
KANSL1L	20.1512	30.5974	0.658593	-0.602541
KCNH2	14.779	25.9839	0.568777	-0.814064
KCNMB2	17.0091	28.4139	0.59862	-0.740287
KCTD16	37.7792	74.8294	0.504871	-0.986014
KCTD20	30.0978	45.6334	0.659556	-0.600432
KDM4C	15.3631	24.9907	0.614755	-0.701915
KDR	5.03789	10.5121	0.479248	-1.06116
KHDRBS3	42.9347	76.8618	0.558596	-0.840123
KIAA0895L	31.5671	48.7134	0.648017	-0.625897
KIF11	28.135	47.4996	0.592321	-0.755549
KIF12	92.1841	162.754	0.5664	-0.820107
KIF18B	31.8001	49.1046	0.647599	-0.626828
KIF20A	45.8683	82.143	0.558395	-0.840642
KIF26B	21.2013	37.5388	0.564784	-0.824229
KIFC1	29.7204	56.7425	0.523776	-0.932977
KLF3	58.5813	90.6605	0.646161	-0.630034
KMT5C	16.5006	25.7833	0.639974	-0.643915
KRT81	0.32013	0.752355	0.425504	-1.23276
LARP7	17.3428	30.8985	0.561282	-0.833202
LAT2	21.6402	34.6061	0.625329	-0.677312
LATS2	6.2516	9.63316	0.648967	-0.623784
LBR	38.075	87.4071	0.435605	-1.19891
LCN15	10.7839	24.1593	0.446365	-1.1637
LDB1	13.9284	29.912	0.465647	-1.10269
LDLRAD4	5.52782	61.8374	0.0893927	-3.4837
LEPROTL1	46.6208	72.5886	0.64226	-0.63877
LFNG	32.5416	57.0243	0.570663	-0.809289
LGALS7	2.17771	3.45395	0.630497	-0.665439
LGI2	20.0271	71.4689	0.280222	-1.83536
LIG1	32.894	49.2307	0.66816	-0.581735
LIN54	17.6538	26.728	0.660499	-0.598373
LINC00869	125.604	195.386	0.642852	-0.637442
LITAF	19.0567	35.6834	0.534049	-0.904955
LRIG3	25.1206	48.2535	0.520596	-0.941763
LRP4	4.1817	11.0441	0.378636	-1.40112
LRP5L	24.7332	44.9289	0.550497	-0.861194
LRP6	25.1402	40.8455	0.615494	-0.700183
LRRC37A3	30.6794	62.81	0.488448	-1.03372
LRRC37A4P	56.9916	97.7308	0.583149	-0.778064
LSM12P1	2.91877	7.95278	0.367013	-1.4461
LSP1	19.0426	40.4559	0.470701	-1.08712
LSP1P4	184.023	305.003	0.603349	-0.728935
LSS	15.4848	27.7735	0.557538	-0.842859
MAD2L1	42.8416	69.7071	0.614595	-0.702292
MAP2	4.83857	22.5736	0.214347	-2.22198
MAP4K3	96.0619	144.011	0.667044	-0.584145
MAT2A	419.698	664.49	0.63161	-0.662894
MATN2	24.839	52.7258	0.471098	-1.0859
MCF2L	98.7141	159.071	0.620568	-0.688339
MCTP1	15.8274	23.8109	0.664714	-0.589194
MDM1	24.8789	39.0401	0.637266	-0.650033
MED14	78.7642	121.399	0.648806	-0.624141
MEST	201.543	477.544	0.422041	-1.24455
METAP1	26.0199	46.2436	0.562671	-0.829636
METRNL	3.61629	5.56086	0.650311	-0.620799
METTL14	8.98068	15.4356	0.581817	-0.781362
MEX3D	19.4806	32.1085	0.60671	-0.72092
MKI67	123.011	206.685	0.595161	-0.748648
MLLT11	29.6058	48.7914	0.606783	-0.720747
MMP24	14.2129	23.7744	0.597824	-0.742208
MND1	11.2581	25.4935	0.441605	-1.17917
MRLN	7.77381	14.5241	0.535234	-0.901759
MSANTD3	15.1373	29.5459	0.512331	-0.964852
MSMO1	28.0179	57.2574	0.489332	-1.03111
MT1E	15.0498	59.6878	0.252142	-1.98769
MT1F	4.16386	21.4981	0.193685	-2.36822
MT1L	2.83573	4.37367	0.648364	-0.625124
MT1X	21.0609	41.0031	0.513642	-0.961164
MT2A	100.284	300.712	0.333488	-1.58429
MTAP	24.5913	42.6823	0.576146	-0.795493
MTCL1	143.316	236.271	0.606576	-0.72124
MTCP1	13.6454	20.6	0.662399	-0.594228
MTERF2	35.424	59.2787	0.597583	-0.742789
MTHFD2L	20.3642	36.4559	0.5586	-0.840113
MTHFD2P1	7.48949	13.7629	0.544181	-0.877841
MYT1	13.1837	24.4006	0.5403	-0.888166
MYT1L	28.0035	47.1362	0.594097	-0.751229
N4BP2	27.1595	48.7957	0.556596	-0.845298
NAA15	40.2565	68.9661	0.583715	-0.776664
NAAA	19.2682	35.2043	0.547325	-0.869531
NAT14	16.9561	37.5551	0.451499	-1.1472
NBL1	7.74077	13.9135	0.55635	-0.845936
NCEH1	18.7317	29.8429	0.627678	-0.671904
NCK2	15.8333	29.2463	0.541377	-0.885294
NDUFA3	51.5506	87.9585	0.586079	-0.770834
NDUFC2-KCTD14	3.23228	23.3822	0.138237	-2.85479
NECTIN3	8.93851	18.7976	0.475512	-1.07245
NEK2	20.6426	33.1579	0.622555	-0.683728
NETO1	40.4296	94.4086	0.428241	-1.22351
NEUROD1	31.0187	54.9652	0.564334	-0.825379
NFASC	19.2388	30.6895	0.626886	-0.673725
NFIB	15.5573	34.5477	0.450314	-1.151
NFYB	21.3885	36.4211	0.587256	-0.76794
NID1	20.9852	48.8576	0.429518	-1.21921
NINL	31.1561	49.5704	0.628522	-0.669965
NIPSNAP2	45.8605	79.8088	0.57463	-0.799295
NME4	10.3337	32.15	0.321422	-1.63746
NR1D2	20.3464	31.9793	0.636235	-0.652369
NR2F2	37.5701	63.5306	0.59137	-0.757868
NREP	10.4983	29.4703	0.356233	-1.48911
NRXN1	6.39555	26.5891	0.240533	-2.05569
NSD2	124.531	193.387	0.643946	-0.634987
NSG1	29.1351	81.4428	0.357736	-1.48303
NSG2	61.0515	162.674	0.375299	-1.41389
NSL1	24.347	36.756	0.662396	-0.594235
NTAN1	17.4864	28.6653	0.610019	-0.713075
NTS	274.381	2483.56	0.110479	-3.17816
NUAK1	9.84614	48.113	0.204646	-2.2888
NUCKS1	73.3804	147.816	0.49643	-1.01034
NUDT9	21.9319	33.4876	0.654927	-0.610595
NUF2	27.7915	46.5723	0.596738	-0.744831
NUP153	30.4155	47.66	0.638177	-0.647972
NUSAP1	68.4615	127.678	0.536205	-0.899142
NXPH1	25.6902	38.7501	0.662971	-0.592982
OFCC1	17.141	33.9379	0.505071	-0.985441
OIP5	17.7025	30.5354	0.579737	-0.78653
OLFM1	60.5578	95.2999	0.635445	-0.654162
OPCML	13.9679	42.5287	0.328435	-1.60632
OR4C6	0.71807	5.19841	0.138133	-2.85587
OTULINL	10.2801	24.4403	0.42062	-1.24941
PADI2	2.07264	11.1816	0.185361	-2.43159
PAFAH1B3	76.4207	119.967	0.637015	-0.650601
PAK3	82.215	127.656	0.644037	-0.634784
PARM1	37.4404	58.6773	0.638073	-0.648207
PATZ1	24.2449	40.8661	0.593277	-0.753222
PAX5	21.0479	35.0304	0.600846	-0.734934
PBX1	54.6105	84.5877	0.645607	-0.631272
PCBP4	20.1716	34.8195	0.579319	-0.787569
PCDHA2	18.9578	31.4027	0.6037	-0.728097
PCGF2	21.8453	34.5214	0.632805	-0.660167
PCGF3	32.9638	56.7692	0.580663	-0.784227
PCSK1N	12.6798	54.2129	0.233889	-2.0961
PDE10A	6.04682	44.6575	0.135404	-2.88466
PDE5A	13.3827	43.2876	0.309157	-1.69359
PDE7A	16.7705	30.1323	0.556564	-0.845381
PDGFC	15.5075	23.1672	0.669374	-0.579115
PER2	14.0244	27.825	0.504024	-0.988436
PGAP1	24.5798	40.4826	0.607169	-0.71983
PGM5	16.7528	40.047	0.418328	-1.25729
PHKA2	15.5699	23.779	0.654778	-0.610923
PID1	20.5155	37.463	0.54762	-0.868753
PIGY	0	8.58342	0	und
PIK3C2B	13.4909	22.6078	0.596737	-0.744834
PIK3R3	17.7006	27.7177	0.638604	-0.647006
PIMREG	28.652	46.5143	0.615983	-0.699038
PKIG	17.9471	34.1661	0.525291	-0.928811
PKP4	158.736	261.702	0.606555	-0.721289
PLAA	51.8652	80.5575	0.643828	-0.635252
PLCG1	61.5736	125.685	0.489904	-1.02943
PLEKHA6	36.7578	59.3841	0.618983	-0.692028
PLPP2	106.561	168.35	0.632969	-0.659794
PLS1	76.8852	119.247	0.644759	-0.633169
PLXNB1	62.2409	95.9764	0.648502	-0.624818
PMAIP1	17.9025	31.0101	0.577312	-0.792576
PNMA2	13.8502	30.1968	0.458666	-1.12449
PNPT1	42.3095	67.485	0.626947	-0.673585
POLD2	108.171	171.466	0.630861	-0.664606
POLR1D	60.5024	92.7302	0.652456	-0.616048
POLR2B	34.7008	56.503	0.61414	-0.703359
POMK	16.3487	24.5303	0.66647	-0.585389
POP1	11.8994	17.771	0.669597	-0.578634
PPP3CA	45.0117	81.1232	0.554856	-0.849814
PRDM5	16.1426	25.1859	0.640938	-0.641742
PRH1	14.7631	24.1632	0.610977	-0.71081
PRKD3	36.2426	62.127	0.583363	-0.777534
PRODH	37.8528	71.864	0.526728	-0.924871
PROM2	9.40536	28.3756	0.33146	-1.59309
PROX1	28.5575	49.5362	0.576498	-0.794613
PRR11	39.3483	59.4085	0.662334	-0.594369
PRRC2B	97.6151	160.203	0.609323	-0.714722
PRSS51	10.6071	16.075	0.659855	-0.59978
PRTFDC1	12.756	25.5863	0.498546	-1.0042
PSAT1	53.3493	83.4407	0.639368	-0.645282
PSG11	14.4318	23.1409	0.623651	-0.681189
PSIP1	38.0475	75.435	0.504375	-0.987432
PSMD1	164.411	256.758	0.640334	-0.643102
PSORS1C1	1.25805	4.43429	0.28371	-1.81751
PSPC1	51.2449	100.1	0.511937	-0.965963
PTBP2	13.5159	22.5753	0.598703	-0.740087
PTCH1	23.7376	47.3778	0.501028	-0.997038
PTK7	15.2967	35.6484	0.429099	-1.22062
PTMA	893.091	1658.65	0.538444	-0.893132
PTP4A3	4.52874	15.0476	0.30096	-1.73236
PUM3	17.7065	30.2846	0.584668	-0.774311
RAB11B	55.4289	84.322	0.657349	-0.605269
RAB11FIP3	59.9347	92.9713	0.644658	-0.633395
RAB17	58.6557	88.627	0.661826	-0.595475
RAD17	21.7087	33.6874	0.644416	-0.633935
RANBP9	21.1692	36.6904	0.576969	-0.793435
RAP1GAP2	43.2047	73.1756	0.590425	-0.760174
RAP2A	59.7846	109.67	0.54513	-0.875328
RAPGEF2	18.9374	29.2791	0.64679	-0.628632
RASSF10	21.1565	43.6044	0.485192	-1.04337
RBFOX2	28.4323	43.1296	0.659228	-0.60115
RBL1	17.0621	27.2948	0.625105	-0.677829
RBM17P2	9.73202	24.9536	0.390005	-1.35844
RBP1	39.7891	70.529	0.564152	-0.825844
RCL1	11.3326	21.4351	0.528696	-0.919491
RCOR2	15.0228	31.9737	0.469849	-1.08973
REPIN1	98.904	160.925	0.614598	-0.702285
RET	3.55715	24.5221	0.145059	-2.78529
REV1	63.6703	102.408	0.621733	-0.685632
RGS12	16.6715	45.7324	0.364544	-1.45583
RHOB	13.0498	20.3792	0.640349	-0.64307
RIPOR3	83.374	267.688	0.311459	-1.68288
RIPPLY3	11.4947	26.9861	0.42595	-1.23124
RNF138	36.9553	55.6675	0.663858	-0.591054
RNF170	33.0837	54.6079	0.605841	-0.722988
ROR2	36.6378	55.7848	0.656771	-0.606538
RPL17-C18orf32	13.0656	37.6806	0.346747	-1.52805
RPL36A-HNRNPH2	14.0975	24.4492	0.576605	-0.794346
RPS10-NUDT3	26.0768	40.6767	0.641073	-0.641439
RPS26P31	7.68423	13.1145	0.585934	-0.77119
RRM2	207.721	316.327	0.656665	-0.60677
RYBP	16.7416	26.9143	0.622034	-0.684934
SAP30	9.18276	16.3216	0.562615	-0.82978
SAPCD2	31.639	51.6442	0.612634	-0.706902
SARS2	32.4257	53.4237	0.606954	-0.720342
SBK1	13.9163	27.7299	0.501852	-0.994667
SCG3	70.6918	116.505	0.606768	-0.720783
SCLT1	16.2783	28.9316	0.562649	-0.829692
SCN9A	8.40835	13.3199	0.63126	-0.663693
SCNN1A	168.281	252.404	0.666715	-0.584859
SEC22C	28.3697	45.2478	0.626986	-0.673496
SEMA3A	56.29	126.053	0.446557	-1.16308
SEMA3C	9.62669	19.1432	0.502879	-0.991718
SEPHS1	68.4004	102.566	0.666894	-0.584471
SEPT14P19	27.0409	53.2401	0.507904	-0.977372
SERPINE2	7.73738	22.3979	0.345451	-1.53345
SERPINI1	6.08897	21.8703	0.278413	-1.8447
SESTD1	25.5565	42.0077	0.608377	-0.716961
SET	315.807	484.995	0.651155	-0.618927
SH3BP4	27.3854	52.6852	0.519793	-0.943991
SHISA2	3.2837	11.6303	0.28234	-1.82449
SHROOM3	11.0997	29.21	0.379996	-1.39595
SIPA1L3	119.437	208.474	0.572908	-0.803625
SIX2	16.237	35.8421	0.453015	-1.14237
SKA2	63.6094	113.148	0.56218	-0.830895
SKA3	26.8877	51.0094	0.527114	-0.923814
SKIL	128.436	258.493	0.496867	-1.00907
SLAIN1	13.1337	24.5576	0.534812	-0.902895
SLBP	52.7628	86.8478	0.607531	-0.718969
SLC12A2	172.272	317.558	0.542489	-0.882335
SLC18A1	22.3664	87.1323	0.256695	-1.96187
SLC19A2	18.5201	31.5163	0.587635	-0.767007
SLC26A1	12.8664	26.7974	0.480136	-1.05848
SLC7A5P2	16.1325	24.8917	0.648108	-0.625695
SLC7A7	16.3344	26.7402	0.610855	-0.711097
SLC9B2	22.3586	33.8436	0.660645	-0.598054
SLITRK6	0.667699	23.4569	0.028465	-5.13467
SMAD6	22.305	42.4766	0.525112	-0.929303
SMAD7	21.13	35.937	0.587973	-0.766177
SMARCA5	17.3475	28.6109	0.606326	-0.721835
SMARCD1	62.1856	98.6154	0.630587	-0.665232
SMARCE1	47.8898	75.1484	0.63727	-0.650023
SMIM11A	4.1773	12.8292	0.325609	-1.61879
SMOX	76.1338	147.975	0.514505	-0.958743
SMPD3	18.205	45.275	0.402098	-1.31438
SMTN	16.7789	30.5797	0.548695	-0.865923
SNAP25	94.3866	162.831	0.579661	-0.786717
SNRNP48	14.5053	25.8924	0.560214	-0.83595
SNRPE	123.524	195.344	0.632341	-0.661225
SNRPG	136.768	212.776	0.642777	-0.63761
SNRPGP18	8.18704	12.4924	0.655362	-0.609637
SOBP	21.4504	32.3879	0.662296	-0.594451
SOCS6	17.8996	27.4468	0.652155	-0.616712
SORBS2	74.5499	129.351	0.576338	-0.795013
SOX13	35.6967	54.2062	0.658535	-0.602668
SOX2	17.1727	44.0022	0.390269	-1.35746
SOX4	54.3827	126.652	0.429387	-1.21965
SP4	8.52797	29.0394	0.293669	-1.76774
SPACA6	36.6992	58.8885	0.623198	-0.682236
SPATA20	47.581	76.6446	0.620801	-0.687798
SPC24	51.2852	77.725	0.65983	-0.599834
SPIN4	14.933	22.4636	0.664764	-0.589085
SPRY1	40.0806	169.164	0.236934	-2.07744
SPRY2	24.0682	76.0125	0.316635	-1.65911
SPRY4	49.8277	94.3438	0.52815	-0.920979
SPTB	15.8622	29.1859	0.54349	-0.879675
SPTLC1P1	3.48489	8.10954	0.429727	-1.21851
SRD5A3	27.3648	42.3753	0.645772	-0.630903
SRGAP2	40.5955	62.8875	0.645526	-0.631454
SRPX	10.7572	31.4188	0.342382	-1.54632
SRRM4	8.66297	26.2237	0.330348	-1.59794
SSH1	44.7432	73.4842	0.608882	-0.715765
SST	112.21	892.947	0.125663	-2.99237
ST6GAL2	58.2378	88.0849	0.661155	-0.596939
STAMBPL1	23.7352	38.1213	0.622624	-0.683568
STARD13	1.96696	3.40873	0.577035	-0.793268
STIM2	103.2	154.796	0.666684	-0.584924
STK32B	11.7247	37.4286	0.313255	-1.67459
STMN1	111.436	205.501	0.542268	-0.882923
STMN3	70.8524	111.371	0.636181	-0.65249
SULF2	13.3983	36.5662	0.366412	-1.44846
SUMO3	44.1837	66.5799	0.663619	-0.591572
SUZ12P1	85.4671	130.294	0.655958	-0.608325
SYK	19.1597	36.7736	0.521018	-0.940594
SYNE2	38.044	61.3358	0.620257	-0.689061
SYT4	6.43138	25.4145	0.253059	-1.98245
TACC3	45.2729	75.0306	0.603393	-0.72883
TBC1D2B	52.9573	93.1667	0.568415	-0.814983
TCF19	18.9525	30.3072	0.625347	-0.677271
TCTN2	17.8606	30.2518	0.590398	-0.760241
TDRP	9.0305	14.8491	0.60815	-0.717501
TESC	5.71962	37.0037	0.154569	-2.69368
TET3	16.0654	30.5202	0.526387	-0.925803
TFDP1	58.6076	108.64	0.539468	-0.89039
TFPI2	60.1556	284.016	0.211804	-2.2392
TGFB3	41.1702	84.9208	0.484807	-1.04452
TGFBI	129.338	215.537	0.600073	-0.73679
TGFBR1	16.0065	26.4123	0.606024	-0.722554
TIAM2	15.1567	22.7927	0.66498	-0.588616
TIMP2	10.231	16.5648	0.617635	-0.695174
TLE2	12.1853	27.5778	0.441853	-1.17836
TMEM106C	117.173	197.775	0.592455	-0.755223
TMEM132A	9.80134	33.5733	0.291938	-1.77627
TMEM145	9.48223	21.1683	0.447945	-1.15861
TMEM178A	7.92704	20.1731	0.392951	-1.34758
TMPO	230.351	426.872	0.539625	-0.88997
TMTC4	21.7501	39.7027	0.547824	-0.868217
TOP2A	82.1294	135.495	0.606141	-0.722274
TOP3B	40.8595	61.327	0.666256	-0.585851
TOR1B	18.0342	28.3894	0.635244	-0.654617
TP53BP2	27.9641	43.9893	0.635702	-0.653579
TRAF4	114.462	189.592	0.603728	-0.72803
TRAPPC11	17.5364	29.0513	0.603635	-0.728251
TRIM24	29.1616	50.5404	0.576996	-0.793366
TSHZ2	13.5893	24.922	0.545274	-0.874948
TSPAN11	29.8229	63.7482	0.467823	-1.09597
TSPAN12	21.2222	33.4205	0.635006	-0.655157
TTC6	17.0071	39.9305	0.425918	-1.23135
TTLL3	19.3849	30.8031	0.629317	-0.668142
TTYH1	18.911	28.3644	0.666717	-0.584853
TUBA1A	10.1701	36.3188	0.280024	-1.83638
TUBB	428.607	699.977	0.612316	-0.707652
TYRO3	11.6914	18.3698	0.636449	-0.651884
UBA52P5	0	6.68724	0	und
UBAC1	21.303	32.5342	0.654786	-0.610905
UBE2D3	123.721	193.72	0.638659	-0.646883
UBE2R2	21.2867	32.1547	0.662009	-0.595077
UBE2T	31.8289	57.2231	0.556225	-0.846259
UBXN7	14.4918	28.7258	0.504487	-0.987111
UCHL1	599.349	984.184	0.608981	-0.715531
UCK2	30.5718	46.2661	0.660782	-0.597755
UHRF1	31.2548	55.1627	0.566593	-0.819616
URB2	12.3157	19.5088	0.63129	-0.663624
USP13	11.3231	21.8866	0.517352	-0.950781
USP20	17.4066	30.2091	0.576203	-0.795351
USP32P2	12.9545	20.5893	0.629185	-0.668445
USP46	10.432	20.2609	0.514884	-0.95768
USP7	165.035	261.837	0.630295	-0.665901
UTP20	25.1269	39.9909	0.628316	-0.670439
VASH2	22.0264	44.6596	0.493207	-1.01974
VAV2	37.9575	57.8135	0.656551	-0.60702
VEZF1	27.7906	45.7176	0.607874	-0.718155
VEZT	137.682	236.594	0.581934	-0.781072
VGF	803.299	1403.33	0.572425	-0.80484
VN1R82P	5.53514	13.6989	0.404057	-1.30737
VPS13A	40.0653	83.3283	0.480813	-1.05645
VPS54	40.0294	63.1305	0.634074	-0.657276
WDFY3	23.7911	36.6426	0.649273	-0.623102
WDR82	33.5699	58.0512	0.57828	-0.790159
WIPF1	3.79788	6.26433	0.606271	-0.721965
WSCD1	44.7321	66.7963	0.669679	-0.578458
XG	27.6036	41.4506	0.66594	-0.586537
XKR7	22.5778	36.5862	0.617112	-0.696395
XPO4	18.4431	28.0175	0.65827	-0.603248
YTHDC1	34.6842	54.6979	0.634104	-0.657208
ZBED1	25.3573	40.9592	0.619088	-0.691783
ZC3H13	21.4729	32.5171	0.660356	-0.598683
ZDHHC20	50.9594	80.0271	0.636777	-0.651141
ZDHHC8P1	42.6424	68.047	0.626661	-0.674242
ZFP1	12.0905	20.645	0.585639	-0.771917
ZMYM2	61.7973	114.065	0.541772	-0.884243
ZMYM3	14.4478	27.4848	0.525664	-0.927788
ZNF117	21.759	41.0827	0.529639	-0.916918
ZNF124	54.9583	102.077	0.538402	-0.893244
ZNF142	18.452	29.3014	0.629731	-0.667193
ZNF219	23.5236	35.769	0.657653	-0.604601
ZNF227	22.6247	33.8916	0.667562	-0.583025
ZNF28	21.18	35.3349	0.599407	-0.738391
ZNF3	56.5812	85.5565	0.661331	-0.596555
ZNF321P	24.3029	64.1716	0.378717	-1.40081
ZNF33A	27.7975	44.0828	0.630575	-0.665259
ZNF444	27.6247	50.0268	0.552197	-0.856744
ZNF45	10.4245	15.5935	0.668516	-0.580966
ZNF462	48.1347	74.707	0.644313	-0.634167
ZNF512B	13.8929	24.4938	0.567201	-0.818069
ZNF516	16.5282	27.8884	0.592656	-0.754732
ZNF521	3.60536	12.7247	0.283337	-1.81941
ZNF544	94.5001	141.097	0.669753	-0.578299
ZNF579	12.9817	22.0478	0.5888	-0.76415
ZNF580	20.1097	30.7787	0.653365	-0.614039
ZNF702P	34.0274	56.2342	0.605102	-0.72475
ZNF708	34.5241	57.4618	0.600818	-0.734999
ZNF836	21.5243	35.1458	0.612429	-0.707386
ZNF84	30.6124	49.5208	0.618173	-0.693917
ZNF888	22.4057	40.5635	0.55236	-0.856318
ZP3	14.092	23.6424	0.596046	-0.746506
ZSCAN18	10.8695	19.3197	0.562613	-0.829785

## Sheet: upregulated_pathways
Supplementary Table 4. Pathway enrichment of dysregulated genes following miR-375 depletion.
Pathway ID	Description	p-value	FDR	Genes
REAC:R-HSA-446203	Asparagine N-linked glycosylation	2.01299e-09	2.01299e-09	FOLR1,KDELR3,ST3GAL1,PGM3,ST3GAL5,CD55,SEC24A,ST6GALNAC4,ST3GAL6,COL7A1,TMED9,SLC17A5,COG6,MAN2A1,BET1L,AREG,LMAN1,ARFGAP3,SEC23A,STX5,COG5,NAGK,COPA,ARFGAP1,SYVN1,GMPPA,ARCN1,TMED7,SEC22B,GOLGA2,MLEC,B4GALT2,EDEM2,MIA2,SAR1B,CMAS,DDOST,LMAN2,ARF4,TSTA3,CANX,COPB1,DERL1
GO:0016192	vesicle-mediated transport	7.76998e-08	7.76998e-08	TF,EHD2,TGFB2,APOA2,FOLR1,TINAGL1,ANXA1,LYZ,KDELR3,F2RL1,FTH1,PLAU,CD44,CD109,GRIP1,F2,APOB,CD68,PLAUR,PRSS3,APOA1,PDLIM7,TIMP3,HSPG2,PRSS2,TIMP1,RAMP1,CTSH,RAB31,CAV1,PLD1,CD55,SEC24A,S100P,FCHO1,COL7A1,CXCL16,ABCA1,TMED9,STEAP2,ARRB1,CEACAM6,UNC13D,GAS6,AMN,SGIP1,QSOX1,TMEM87B,COG6,BET1L,STX3,RAB27B,AREG,RAB37,LMAN1,STX7,KIF1C,ARL1,INPPL1,UNC13B,SQSTM1,YIF1A,HSPA1A,EGFR,OPTN,HEXB,ARFGAP3,SCYL1,…
GO:0006888	endoplasmic reticulum to Golgi vesicle-mediated transport	1.42353e-06	1.42353e-06	FOLR1,KDELR3,F2,CD55,SEC24A,COL7A1,TMED9,GAS6,COG6,BET1L,AREG,LMAN1,YIF1A,ARFGAP3,SEC23A,STX5,COG5,COPA,ARFGAP1,ARCN1,TMED7,SEC22B,GOLGA2,MIA2,SAR1B,STX18,LMAN2,ARF4,TMED5,COPB1
GO:0048193	Golgi vesicle transport	4.35617e-06	4.35617e-06	FOLR1,KDELR3,F2,RAB31,CD55,SEC24A,COL7A1,TMED9,STEAP2,GAS6,AMN,COG6,BET1L,AREG,LMAN1,KIF1C,YIF1A,OPTN,ARFGAP3,SCYL1,SEC23A,STX5,COG5,COPA,ARFGAP1,RER1,ARCN1,TMED7,SNX3,SEC22B,GOLGA2,GOLGA5,GOLGA3,MIA2,SAR1B,STX18,LMAN2,ARF4,TMED5,USE1,COPB1
REAC:R-HSA-199977	ER to Golgi Anterograde Transport	4.65877e-06	4.65877e-06	FOLR1,KDELR3,CD55,SEC24A,COL7A1,TMED9,COG6,BET1L,AREG,LMAN1,ARFGAP3,SEC23A,STX5,COG5,COPA,ARFGAP1,ARCN1,TMED7,SEC22B,GOLGA2,MIA2,SAR1B,LMAN2,ARF4,COPB1
GO:0051179	localization	5.14439e-06	5.14439e-06	TF,TFF2,ZG16,EHD2,TGFB2,APOA2,SLC2A2,STC1,CDH17,FOLR1,TINAGL1,PAEP,ANXA1,LYZ,FSCN1,KDELR3,TRPA1,CA2,LAMA3,NTN4,F2RL1,FTH1,PLAU,CD44,CD109,GRIP1,NKAIN4,AGT,SPOCK2,SDCBP2,F2,APOB,AGTR1,ITGA2,CXCR4,SLC2A10,CD68,CITED2,PLAUR,AQP3,SLC5A3,PRSS3,APOA1,NR4A1,SLC16A3,PDLIM7,TIMP3,KCNMA1,PPY,SNAI2,SYN3,HSPG2,PRSS2,TIMP1,RAMP1,SEMA6A,CTSH,SCG2,TNIK,CACNA2D4,CATSPER1,RAB31,MYO1A,SPAG4,CAV1,SLC35B4,ARHGAP18,A…
GO:0006810	transport	5.20896e-06	5.20896e-06	TF,TFF2,ZG16,EHD2,TGFB2,APOA2,SLC2A2,STC1,CDH17,FOLR1,TINAGL1,PAEP,ANXA1,LYZ,KDELR3,TRPA1,CA2,F2RL1,FTH1,PLAU,CD44,CD109,GRIP1,NKAIN4,AGT,SDCBP2,F2,APOB,AGTR1,SLC2A10,CD68,PLAUR,AQP3,SLC5A3,PRSS3,APOA1,SLC16A3,PDLIM7,TIMP3,KCNMA1,PPY,SYN3,HSPG2,PRSS2,TIMP1,RAMP1,CTSH,SCG2,CACNA2D4,CATSPER1,RAB31,CAV1,SLC35B4,AKR1C1,CREB3L1,PLD1,AKAP7,SLC39A13,CHCHD10,CD55,BDKRB2,SEC24A,S100P,SLCO2B1,AHNAK,FCHO1,M…
REAC:R-HSA-948021	Transport to the Golgi and subsequent modification	1.21585e-05	1.21585e-05	FOLR1,KDELR3,CD55,SEC24A,COL7A1,TMED9,COG6,MAN2A1,BET1L,AREG,LMAN1,ARFGAP3,SEC23A,STX5,COG5,COPA,ARFGAP1,ARCN1,TMED7,SEC22B,GOLGA2,B4GALT2,MIA2,SAR1B,LMAN2,ARF4,COPB1
GO:0051234	establishment of localization	1.33351e-05	1.33351e-05	TF,TFF2,ZG16,EHD2,TGFB2,APOA2,SLC2A2,STC1,CDH17,FOLR1,TINAGL1,PAEP,ANXA1,LYZ,KDELR3,TRPA1,CA2,F2RL1,FTH1,PLAU,CD44,CD109,GRIP1,NKAIN4,AGT,SDCBP2,F2,APOB,AGTR1,SLC2A10,CD68,PLAUR,AQP3,SLC5A3,PRSS3,APOA1,SLC16A3,PDLIM7,TIMP3,KCNMA1,PPY,SYN3,HSPG2,PRSS2,TIMP1,RAMP1,CTSH,SCG2,CACNA2D4,CATSPER1,RAB31,CAV1,SLC35B4,AKR1C1,CREB3L1,PLD1,AKAP7,SLC39A13,CHCHD10,CD55,BDKRB2,SEC24A,S100P,GEM,SLCO2B1,AHNAK,FCH…
REAC:R-HSA-5694530	Cargo concentration in the ER	3.28385e-05	3.28385e-05	FOLR1,SEC24A,COL7A1,AREG,LMAN1,SEC23A,STX5,SEC22B,MIA2,SAR1B,LMAN2
GO:0046903	secretion	5.95321e-05	5.95321e-05	TF,TFF2,TGFB2,APOA2,SLC2A2,STC1,PAEP,ANXA1,LYZ,F2RL1,FTH1,PLAU,CD44,CD109,AGT,AGTR1,CD68,PLAUR,PRSS3,APOA1,TIMP3,PPY,SYN3,PRSS2,TIMP1,CTSH,SCG2,RAB31,CREB3L1,PLD1,CD55,BDKRB2,S100P,ABCA1,STEAP2,CEACAM6,UNC13D,GAS6,QSOX1,DVL1,STX3,RAB27B,RAB37,ANKRD1,NPPB,MCTP2,UNC13B,HSPA1A,HEXB,ARFGAP3,TMEM167A,GAL,PSMA5,COPA,BST2,POFUT2,GYG1,FAM3C,SERPINE1,NR1H3,TOLLIP,PRKCA,MVP,LGALS3,PNKD,SLC1A7,MLEC,LTBP4,MC…
GO:0006890	retrograde vesicle-mediated transport, Golgi to endoplasmic reticulum	9.17127e-05	9.17127e-05	KDELR3,TMED9,BET1L,KIF1C,ARFGAP3,SCYL1,COPA,ARFGAP1,RER1,ARCN1,TMED7,SEC22B,STX18,LMAN2,ARF4,USE1,COPB1
REAC:R-HSA-597592	Post-translational protein modification	0.000161696	0.000161696	TF,MUC5AC,APOA2,FOLR1,B3GNT6,KDELR3,CD109,LY6K,F2,APOB,PLAUR,APOA1,TIMP1,SCG2,RAB31,ST3GAL1,PGM3,ST3GAL5,RWDD3,CD55,SEC24A,MFGE8,ST6GALNAC4,ST3GAL6,COL7A1,TMED9,MUC5B,GALNT6,ARRB1,GAS6,QSOX1,LYPD6B,SLC17A5,COG6,MAN2A1,BET1L,GALNT14,PIGK,RAB27B,BCL10,AREG,RAB37,LMAN1,MUC13,LTBP1,STS,ARFGAP3,SEC23A,STX5,PSMA5,COG5,NAGK,MAT2B,COPA,RNF128,POFUT2,FSTL3,ARFGAP1,PHC2,TULP4,SYVN1,GMPPA,PSMD5,DPH2,CEACAM5…
GO:0042221	response to chemical	0.000325051	0.000325051	TF,TFF2,FABP1,TGFB2,APOA2,FOLR1,UCN3,ANXA1,FSCN1,KDELR3,PDE2A,TRPA1,CA2,NTN4,JUN,CYP1A1,F2RL1,PLAU,CD44,CD109,GRIP1,GBP3,FGFR2,AGT,GSTM3,AGTR1,CXCR4,CD68,CITED2,PLAUR,AQP3,EGR1,APOA1,NR4A1,CYP2S1,HPGD,PDLIM7,TIMP3,NDRG1,IL32,KCNMA1,SNAI2,FOS,TIMP1,RAMP1,SEMA6A,CTSH,SCG2,FOSL1,CATSPER1,IGFBP2,RAB31,CAV1,KYNU,EGLN3,AKR1C1,S100A14,SIGIRR,CREB3L1,MMP13,PLD1,AKAP7,ITGA5,TGFB1I1,TFPI,GCH1,EPHA7,RWDD3,C…
GO:0032940	secretion by cell	0.000357303	0.000357303	TF,TGFB2,APOA2,SLC2A2,PAEP,ANXA1,LYZ,F2RL1,FTH1,PLAU,CD44,CD109,AGT,AGTR1,CD68,PLAUR,PRSS3,APOA1,TIMP3,PPY,SYN3,PRSS2,TIMP1,CTSH,SCG2,RAB31,CREB3L1,PLD1,CD55,S100P,ABCA1,STEAP2,CEACAM6,UNC13D,GAS6,QSOX1,DVL1,STX3,RAB27B,RAB37,ANKRD1,MCTP2,UNC13B,HSPA1A,HEXB,ARFGAP3,TMEM167A,GAL,PSMA5,BST2,GYG1,FAM3C,SERPINE1,NR1H3,TOLLIP,PRKCA,MVP,LGALS3,PNKD,SLC1A7,MLEC,LTBP4,MCU,PTPRJ,B2M,AOC1,STXBP2,MIA2,SYTL2…
GO:0045055	regulated exocytosis	0.000713266	0.000713266	TF,TGFB2,LYZ,F2RL1,FTH1,PLAU,CD44,CD109,CD68,PLAUR,PRSS3,APOA1,TIMP3,PRSS2,TIMP1,CTSH,RAB31,PLD1,CD55,S100P,STEAP2,CEACAM6,UNC13D,GAS6,QSOX1,STX3,RAB27B,RAB37,UNC13B,HSPA1A,HEXB,PSMA5,BST2,GYG1,FAM3C,SERPINE1,TOLLIP,MVP,LGALS3,MLEC,PTPRJ,B2M,AOC1,STXBP2,HLA-C,VCL,KCNAB2,RAP2C,DDOST,PCLO,RAB11FIP1,LPCAT1,SYT7,COPB1,TCIRG1,RNASET2,TMC6
REAC:R-HSA-1989781	PPARA activates gene expression	0.000772898	0.000772898	FABP1,APOA2,HMGCS2,CYP1A1,AGT,APOA1,ANGPTL4,FHL2,ABCA1,ESRRA,HELZ2,MED8,ANKRD1,AHR,SMARCD3,CPT1A,NR1H3,ACADM
GO:0010033	response to organic substance	0.000841815	0.000841815	TFF2,TGFB2,APOA2,FOLR1,UCN3,ANXA1,FSCN1,KDELR3,PDE2A,TRPA1,CA2,JUN,CYP1A1,F2RL1,CD44,CD109,GRIP1,GBP3,FGFR2,AGT,AGTR1,CXCR4,CD68,CITED2,AQP3,EGR1,APOA1,NR4A1,HPGD,TIMP3,IL32,KCNMA1,SNAI2,FOS,TIMP1,RAMP1,SEMA6A,CTSH,CATSPER1,IGFBP2,RAB31,CAV1,KYNU,AKR1C1,S100A14,SIGIRR,CREB3L1,MMP13,AKAP7,ITGA5,TGFB1I1,TFPI,GCH1,CD55,S100P,YAP1,ST3GAL6,CIB1,STAT2,FHL2,CXCL16,ABCA1,STEAP2,DUSP1,GAS6,CDK7,PTK2B,SORB…
REAC:R-HSA-392499	Metabolism of proteins	0.000846597	0.000846597	TF,MUC5AC,APOA2,FOLR1,LYZ,B3GNT6,KDELR3,CD109,AGT,LY6K,F2,APOB,PLAUR,APOA1,HSPG2,TIMP1,CTSH,SCG2,IGFBP2,RAB31,ST3GAL1,PGM3,CREB3L1,ST3GAL5,RWDD3,CD55,SEC24A,MFGE8,ST6GALNAC4,ST3GAL6,COL7A1,TMED9,MRPS6,MUC5B,GALNT6,ARRB1,GAS6,QSOX1,LYPD6B,SLC17A5,COG6,MAN2A1,BET1L,GALNT14,PIGK,RAB27B,BCL10,AREG,RAB37,LMAN1,PDIA5,MUC13,ADORA2B,EEF1A2,LTBP1,RPLP2,STS,YIF1A,SLC30A7,IGFBP6,EIF2AK3,ARFGAP3,SEC23A,STX5,…
REAC:R-HSA-400206	Regulation of lipid metabolism by PPARalpha	0.000880543	0.000880543	FABP1,APOA2,HMGCS2,CYP1A1,AGT,APOA1,ANGPTL4,FHL2,ABCA1,ESRRA,HELZ2,MED8,ANKRD1,AHR,SMARCD3,CPT1A,NR1H3,ACADM
GO:0140352	export from cell	0.00168334	0.00168334	TF,TGFB2,APOA2,SLC2A2,PAEP,ANXA1,LYZ,F2RL1,FTH1,PLAU,CD44,CD109,AGT,AGTR1,CD68,PLAUR,PRSS3,APOA1,TIMP3,PPY,SYN3,PRSS2,TIMP1,CTSH,SCG2,RAB31,CREB3L1,PLD1,CD55,S100P,ABCA1,STEAP2,CEACAM6,UNC13D,GAS6,QSOX1,DVL1,STX3,RAB27B,RAB37,ANKRD1,MCTP2,UNC13B,HSPA1A,HEXB,ARFGAP3,TMEM167A,GAL,PSMA5,BST2,GYG1,FAM3C,SERPINE1,NR1H3,TOLLIP,PRKCA,MVP,LGALS3,PNKD,SLC1A7,MLEC,LTBP4,MCU,PTPRJ,B2M,AOC1,STXBP2,MIA2,SYTL2…
REAC:R-HSA-1430728	Metabolism	0.00221285	0.00221285	FABP1,PAPSS2,ACSL5,APOA2,HAL,SLC2A2,B3GNT6,HMGCS2,CA2,PRSS1,CYP1A1,CD44,AGT,GSTM3,APOB,AK5,SERINC2,PRSS3,APOA1,CYP2S1,SLC16A3,HPGD,HSPG2,CYP4F3,CAV1,ST3GAL1,KYNU,AKR1C1,ANGPTL4,PLD1,GCH1,SEC24A,ST3GAL6,MPC1,ACSS1,FHL2,ABCA1,ESRRA,HELZ2,PC,CKB,ME3,GPAT3,HS6ST2,AMN,SLC35D1,SPTSSB,NT5E,SQOR,MED8,AKR1A1,AK4,ANKRD1,LHPP,AHR,AHCYL1,INPPL1,NMNAT2,RPLP2,SMARCD3,STS,MIGA2,PRKAB2,CPT1A,HEXB,LIPH,SEC23A,PSM…
GO:0044281	small molecule metabolic process	0.00243239	0.00243239	PAPSS2,ACSL5,APOA2,HAL,ANXA1,B3GNT6,PDE2A,HMGCS2,PRSS1,CYP1A1,CD44,PTHLH,APOB,AK5,SLC5A3,PRSS3,EGR1,APOA1,CYP2S1,SLC16A3,HPGD,SNAI2,CYP4F3,CAV1,ST3GAL1,KYNU,AKR1C1,PGM3,GCH1,RDH10,ST3GAL6,ACSS1,ABCA1,PRUNE2,PC,CKB,ME3,AMN,SLC35D1,PTK2B,SORBS1,NT5E,MAN2A1,AKR1A1,MACROD1,AK4,NPPB,REXO2,LHPP,INPPL1,NMNAT2,MACROD2,SDR16C5,PRKAB2,CPT1A,HEXB,PSMA5,GALE,NAGK,RRM2B,NNMT,SOAT2,CMPK1,ADM,NR1H3,CYP1B1,PSMD5…
REAC:R-HSA-6807878	COPI-mediated anterograde transport	0.00319763	0.00319763	FOLR1,KDELR3,CD55,TMED9,COG6,BET1L,ARFGAP3,STX5,COG5,COPA,ARFGAP1,ARCN1,TMED7,GOLGA2,ARF4,COPB1
REAC:R-HSA-199991	Membrane Trafficking	0.00339082	0.00339082	TF,GJB3,FOLR1,KDELR3,FTH1,APOB,AGTR1,RIN1,RAB31,ALS2CL,CD55,SEC24A,FCHO1,COL7A1,TMED9,ARRB1,SGIP1,COG6,MAN2A1,BET1L,SFN,RAB27B,AREG,LMAN1,KIF1C,ARL1,EGFR,PRKAB2,OPTN,ARFGAP3,SEC23A,RIN2,STX5,COG5,COPA,ARFGAP1,ARCN1,TMED7,PACSIN3,SEC22B,GOLGA2,GOLGA5,MIA2,SAR1B,STX18,LMAN2,ARF4,USE1,FCHO2,CHMP2B,COPB1
GO:0070887	cellular response to chemical stimulus	0.00410473	0.00410473	TF,TFF2,FABP1,TGFB2,FOLR1,UCN3,ANXA1,FSCN1,KDELR3,PDE2A,CA2,JUN,CYP1A1,F2RL1,CD44,CD109,GRIP1,GBP3,FGFR2,AGT,GSTM3,AGTR1,CXCR4,CD68,CITED2,AQP3,EGR1,APOA1,NR4A1,CYP2S1,HPGD,NDRG1,IL32,SNAI2,FOS,TIMP1,RAMP1,SEMA6A,CTSH,SCG2,RAB31,CAV1,EGLN3,AKR1C1,S100A14,SIGIRR,CREB3L1,AKAP7,ITGA5,TGFB1I1,TFPI,GCH1,RWDD3,CD55,YAP1,ST3GAL6,CIB1,STAT2,FHL2,CXCL16,SEMA3B,SFR1,DUSP1,GAS6,CDK7,PTK2B,SORBS1,AKR1A1,STX3…
GO:0006887	exocytosis	0.00503012	0.00503012	TF,TGFB2,ANXA1,LYZ,F2RL1,FTH1,PLAU,CD44,CD109,CD68,PLAUR,PRSS3,APOA1,TIMP3,PRSS2,TIMP1,CTSH,RAB31,PLD1,CD55,S100P,STEAP2,CEACAM6,UNC13D,GAS6,QSOX1,STX3,RAB27B,RAB37,UNC13B,HSPA1A,HEXB,PSMA5,BST2,GYG1,FAM3C,SERPINE1,TOLLIP,MVP,LGALS3,MLEC,PTPRJ,B2M,AOC1,STXBP2,SYTL2,HLA-C,VCL,KCNAB2,RAP2C,DDOST,PCLO,RAB11FIP1,LPCAT1,SYT7,COPB1,TCIRG1,RNASET2,TMC6
GO:0002446	neutrophil mediated immunity	0.0065854	0.0065854	LYZ,F2RL1,FTH1,PLAU,CD44,F2,CD68,PLAUR,PRSS3,PRSS2,CTSH,RAB31,PLD1,CD55,S100P,CEACAM6,UNC13D,QSOX1,RAB37,HSPA1A,HEXB,PSMA5,BST2,GYG1,TOLLIP,MVP,LGALS3,MLEC,PTPRJ,B2M,AOC1,STXBP2,HLA-C,VCL,KCNAB2,RAP2C,DDOST,LPCAT1,COPB1,TCIRG1,RNASET2,TMC6
GO:0034377	plasma lipoprotein particle assembly	0.00806983	0.00806983	APOA2,APOB,APOA1,ABCA1,BMP1,SOAT2,ABCA7,PRKACB
GO:0071827	plasma lipoprotein particle organization	0.00981719	0.00981719	APOA2,AGT,APOB,AGTR1,APOA1,ABCA1,BMP1,SOAT2,ABCA7,PRKACB
REAC:R-HSA-381426	Regulation of Insulin-like Growth Factor (IGF) transport and uptake by Insulin-like Growth Factor Binding Proteins (IGFBPs)	0.0104368	0.0104368	TF,APOA2,F2,APOB,APOA1,TIMP1,SCG2,IGFBP2,MFGE8,GAS6,QSOX1,LTBP1,IGFBP6,FSTL3,PRSS23,CALU,CP
GO:0071825	protein-lipid complex subunit organization	0.0154001	0.0154001	APOA2,AGT,APOB,AGTR1,APOA1,ABCA1,BMP1,SOAT2,ABCA7,PRKACB
GO:0065005	protein-lipid complex assembly	0.0154292	0.0154292	APOA2,APOB,APOA1,ABCA1,BMP1,SOAT2,ABCA7,PRKACB
REAC:R-HSA-881907	Gastrin-CREB signalling pathway via PKC and MAPK	0.0163881	0.0163881	RPS6KA1,EGFR,HRAS,PRKCA,MAPK7,RPS6KA2
GO:0042119	neutrophil activation	0.017202	0.017202	LYZ,F2RL1,FTH1,PLAU,CD44,CD68,PLAUR,PRSS3,PRSS2,CTSH,RAB31,PLD1,CD55,S100P,CEACAM6,UNC13D,QSOX1,RAB37,HSPA1A,HEXB,PSMA5,BST2,GYG1,TOLLIP,MVP,LGALS3,MLEC,PTPRJ,B2M,AOC1,STXBP2,HLA-C,VCL,KCNAB2,RAP2C,DDOST,LPCAT1,COPB1,TCIRG1,RNASET2,TMC6
GO:0034380	high-density lipoprotein particle assembly	0.0198599	0.0198599	APOA2,APOA1,ABCA1,BMP1,ABCA7,PRKACB
GO:0043312	neutrophil degranulation	0.022227	0.022227	LYZ,FTH1,PLAU,CD44,CD68,PLAUR,PRSS3,PRSS2,CTSH,RAB31,PLD1,CD55,S100P,CEACAM6,UNC13D,QSOX1,RAB37,HSPA1A,HEXB,PSMA5,BST2,GYG1,TOLLIP,MVP,LGALS3,MLEC,PTPRJ,B2M,AOC1,STXBP2,HLA-C,VCL,KCNAB2,RAP2C,DDOST,LPCAT1,COPB1,TCIRG1,RNASET2,TMC6
GO:0036230	granulocyte activation	0.0230021	0.0230021	LYZ,F2RL1,FTH1,PLAU,CD44,CD68,PLAUR,PRSS3,PRSS2,CTSH,RAB31,PLD1,CD55,S100P,CEACAM6,UNC13D,QSOX1,RAB37,HSPA1A,HEXB,PSMA5,BST2,GYG1,TOLLIP,MVP,LGALS3,MLEC,PTPRJ,B2M,AOC1,STXBP2,HLA-C,VCL,KCNAB2,RAP2C,DDOST,LPCAT1,COPB1,TCIRG1,RNASET2,TMC6
GO:0008219	cell death	0.024073	0.024073	FABP1,TGFB2,PAEP,ANXA1,JUN,CD44,FGFR2,AGT,CXCR4,KRT4,CITED2,PLAUR,EGR1,TIMP3,NDRG1,KCNMA1,SNAI2,FOS,SEMA6A,CTSH,SCG2,CAV1,EGLN3,ANGPTL4,IFI27L2,CREB3L1,ITGA5,EMP1,EPHA7,CHCHD10,YAP1,CIB1,FHL2,PRUNE2,RNF130,CEACAM6,DUSP1,GAS6,PTK2B,FOSL2,RPS6KA1,BCL2L12,SFN,BCL10,TNFRSF12A,ANKRD1,PLK2,KRT17,MLKL,AHR,TRAIP,CPEB4,UNC13B,SQSTM1,HSPA1A,EGFR,EIF2AK3,OPTN,CASP9,TNFAIP8,SERPINE1,PKP3,SYVN1,KRT7,ROBO1,SLC…
GO:0002283	neutrophil activation involved in immune response	0.0257227	0.0257227	LYZ,FTH1,PLAU,CD44,CD68,PLAUR,PRSS3,PRSS2,CTSH,RAB31,PLD1,CD55,S100P,CEACAM6,UNC13D,QSOX1,RAB37,HSPA1A,HEXB,PSMA5,BST2,GYG1,TOLLIP,MVP,LGALS3,MLEC,PTPRJ,B2M,AOC1,STXBP2,HLA-C,VCL,KCNAB2,RAP2C,DDOST,LPCAT1,COPB1,TCIRG1,RNASET2,TMC6
REAC:R-HSA-446107	Type I hemidesmosome assembly	0.0258837	0.0258837	LAMA3,LAMC2,PLEC,DST,CD151
GO:0002444	myeloid leukocyte mediated immunity	0.0259706	0.0259706	LYZ,F2RL1,FTH1,PLAU,CD44,F2,CD68,PLAUR,PRSS3,PRSS2,CTSH,RAB31,PLD1,CD55,S100P,CEACAM6,UNC13D,QSOX1,RAB37,HSPA1A,HEXB,PSMA5,BST2,GYG1,TOLLIP,MVP,LGALS3,MLEC,PTPRJ,B2M,AOC1,STXBP2,HLA-C,VCL,KCNAB2,RAP2C,DDOST,LPCAT1,COPB1,TCIRG1,RNASET2,TMC6
GO:0030155	regulation of cell adhesion	0.0335945	0.0335945	TGFB2,HLA-DMB,ANXA1,PLAU,CD44,CXCR4,CITED2,PLAUR,APOA1,SNAI2,PRSS2,SEMA6A,IGFBP2,CAV1,EPHA7,CD55,CIB1,CEACAM6,DUSP1,PTK2B,STX3,LPXN,RRAS,RIN2,CD164,PAG1,FSTL3,SERPINE1,PRKCA,CYP1B1,ARHGDIB,MAPK7,LGALS3,FXYD5,DOCK5,SART1,PTPRJ,FLCN,SKAP1,VCL,SPOCK1,ERBB2,SLK,RPS3
REAC:R-HSA-8963898	Plasma lipoprotein assembly	0.0352937	0.0352937	APOA2,APOB,APOA1,ABCA1,PRKACB,SAR1B
GO:0010256	endomembrane system organization	0.0369555	0.0369555	EHD2,TGFB2,CXCR4,MYOF,SPAG4,CAV1,ALS2CL,EPB41L3,ABCA1,TMED9,SPTSSB,ATL3,LMAN1,ARL1,SQSTM1,EIF2AK3,OPTN,STX5,PRKCA,TMED7,SNX3,PACSIN3,ABCA7,GOLGA2,GOLGA5,SH3GLB1,MYRF,STX18,LMAN2,TMED5,LYSMD3,CHMP2B,SYT7,SYNE1
REAC:R-HSA-6798695	Neutrophil degranulation	0.0380907	0.0380907	LYZ,FTH1,PLAU,CD44,CD68,PLAUR,PRSS3,PRSS2,CTSH,RAB31,PLD1,CD55,S100P,CEACAM6,UNC13D,QSOX1,RAB37,HSPA1A,HEXB,PSMA5,BST2,GYG1,TOLLIP,MVP,LGALS3,MLEC,PTPRJ,B2M,AOC1,HLA-C,VCL,KCNAB2,RAP2C,DDOST,LPCAT1,COPB1,TCIRG1,RNASET2,TMC6
GO:0043299	leukocyte degranulation	0.0385386	0.0385386	LYZ,F2RL1,FTH1,PLAU,CD44,CD68,PLAUR,PRSS3,PRSS2,CTSH,RAB31,PLD1,CD55,S100P,CEACAM6,UNC13D,QSOX1,RAB37,HSPA1A,HEXB,PSMA5,BST2,GYG1,TOLLIP,MVP,LGALS3,MLEC,PTPRJ,B2M,AOC1,STXBP2,HLA-C,VCL,KCNAB2,RAP2C,DDOST,LPCAT1,COPB1,TCIRG1,RNASET2,TMC6
GO:0006901	vesicle coating	0.0417905	0.0417905	FOLR1,SEC24A,COL7A1,TMED9,AREG,LMAN1,ARFGAP3,SEC23A,STX5,SEC22B,GOLGA2,SAR1B
GO:0002275	myeloid cell activation involved in immune response	0.0442023	0.0442023	LYZ,F2RL1,FTH1,PLAU,CD44,CD68,PLAUR,PRSS3,PRSS2,CTSH,RAB31,PLD1,CD55,S100P,CEACAM6,UNC13D,QSOX1,RAB37,HSPA1A,HEXB,PSMA5,BST2,GYG1,TOLLIP,MVP,LGALS3,MLEC,PTPRJ,B2M,AOC1,STXBP2,HLA-C,VCL,KCNAB2,RAP2C,DDOST,LPCAT1,COPB1,TCIRG1,RNASET2,TMC6
GO:0097193	intrinsic apoptotic signaling pathway	0.0445137	0.0445137	CD44,PLAUR,SNAI2,CAV1,CREB3L1,SFN,HSPA1A,EIF2AK3,CASP9,SYVN1,CYP1B1,MAPK7,HSPB1,FBH1,BNIP3,PINK1,GSKIP,ZNF622,PDK1,RPS3,USP28,CREB3,PML,GSDME
GO:0098801	regulation of renal system process	0.0494422	0.0494422	STC1,F2RL1,AGT,AGTR1,GAS6,NPPB

## Sheet: downregulated_pathways
Supplementary Table 4. Pathway enrichment of dysregulated genes following miR-375 depletion.
Pathway ID	Description	p-value	FDR	Genes
REAC:R-HSA-774815	Nucleosome assembly	6.90163e-09	6.90163e-09	HIST1H2BM,CENPA,HIST1H4A,HIST1H2BL,H2AFZ,HIST1H2AB,HIST1H2BB,CENPU,HIST1H2AJ,OIP5,HIST1H2BN,HIST3H2BB,HIST1H2BO,SMARCA5,HJURP,HIST1H2BC,H2AFV,HIST2H2AA3,HIST1H2BD
REAC:R-HSA-606279	Deposition of new CENPA-containing nucleosomes at the centromere	6.90163e-09	6.90163e-09	HIST1H2BM,CENPA,HIST1H4A,HIST1H2BL,H2AFZ,HIST1H2AB,HIST1H2BB,CENPU,HIST1H2AJ,OIP5,HIST1H2BN,HIST3H2BB,HIST1H2BO,SMARCA5,HJURP,HIST1H2BC,H2AFV,HIST2H2AA3,HIST1H2BD
REAC:R-HSA-1640170	Cell Cycle	3.32819e-08	3.32819e-08	TUBA1A,AKT3,HIST1H2BM,MND1,CDKN2A,CENPA,H3F3A,HIST1H4A,ABL1,BARD1,CCNA2,HIST1H2BL,H2AFZ,HIST1H2AB,HIST1H2BB,CENPU,CDK5RAP2,HIST1H2AJ,TFDP1,KIF20A,SKA2,CDK6,CENPF,PCBP4,OIP5,HIST1H2BN,HIST3H2BB,NUF2,HIST1H2BO,TOP2A,SMARCA5,GTSE1,TUBB,HJURP,BUB1B,MAD2L1,HIST1H2BC,SYNE2,NEK2,RBL1,CCNE1,NINL,GSK3B,POLD2,H2AFV,HIST2H2AA3,NUP153,PSMD1,NSD2,RAD17,HIST1H2BD,SET,AHCTF1,RRM2,SPC24,LIN54,NSL1,CCND3,LIG1
GO:0051252	regulation of RNA metabolic process	8.65962e-08	8.65962e-08	RET,DACH1,TESC,PADI2,ELAVL2,HES6,SP4,PTP4A3,SRRM4,BMPR1B,ID4,ASCL1,FOXA1,ID2,SOX2,DKK1,RIPPLY3,HMGB2,SOX4,BCL11A,CGA,TLE2,CELF3,NFIB,NAT14,SIX2,CDKN2A,LDB1,H3F3A,H1FX,HIST1H4A,ABL1,BARD1,TGFB3,BMPR2,H2AFZ,HIST1H2AK,NUCKS1,SKIL,IL18,HIST1H2AB,DYRK1B,PTCH1,PER2,CDK5RAP2,PSPC1,HES1,HNRNPDL,GLIS3,HIST1H2AJ,USP13,SYK,SMAD6,ZMYM3,TET3,GTF2H2C,CKAP2,ID1,LITAF,EFEMP1,CD81,TFDP1,MYT1,NCK2,ZMYM2,FOXG1,TSHZ…
REAC:R-HSA-212165	Epigenetic regulation of gene expression	9.87284e-08	9.87284e-08	HIST1H2BM,H3F3A,HIST1H4A,HIST1H2BL,H2AFZ,HIST1H2AB,HIST1H2BB,HIST1H2AJ,TET3,GTF2H2C,SAP30,UHRF1,ARID4B,HIST1H2BN,HIST3H2BB,EHMT2,HIST1H2BO,SMARCA5,EZH2,HIST1H2BC,GSK3B,H2AFV,HIST2H2AA3,HIST1H2BD,POLR1D
GO:0006351	transcription, DNA-templated	1.28386e-07	1.28386e-07	RET,DACH1,TESC,PADI2,ELAVL2,HES6,SP4,PTP4A3,BMPR1B,ID4,ASCL1,FOXA1,ID2,SOX2,DKK1,RIPPLY3,HMGB2,SOX4,BCL11A,CGA,TLE2,NFIB,NAT14,SIX2,CDKN2A,LDB1,H3F3A,H1FX,HIST1H4A,ABL1,TGFB3,BMPR2,H2AFZ,HIST1H2AK,NUCKS1,SKIL,IL18,HIST1H2AB,DYRK1B,PTCH1,PER2,CDK5RAP2,PSPC1,HES1,GLIS3,HIST1H2AJ,USP13,SYK,SMAD6,ZMYM3,TET3,GTF2H2C,CKAP2,ID1,LITAF,EFEMP1,PTMA,CD81,TFDP1,MYT1,NCK2,ZMYM2,FOXG1,TSHZ2,ADCYAP1,PID1,LRP5L,…
GO:0097659	nucleic acid-templated transcription	1.56839e-07	1.56839e-07	RET,DACH1,TESC,PADI2,ELAVL2,HES6,SP4,PTP4A3,BMPR1B,ID4,ASCL1,FOXA1,ID2,SOX2,DKK1,RIPPLY3,HMGB2,SOX4,BCL11A,CGA,TLE2,NFIB,NAT14,SIX2,CDKN2A,LDB1,H3F3A,H1FX,HIST1H4A,ABL1,TGFB3,BMPR2,H2AFZ,HIST1H2AK,NUCKS1,SKIL,IL18,HIST1H2AB,DYRK1B,PTCH1,PER2,CDK5RAP2,PSPC1,HES1,GLIS3,HIST1H2AJ,USP13,SYK,SMAD6,ZMYM3,TET3,GTF2H2C,CKAP2,ID1,LITAF,EFEMP1,PTMA,CD81,TFDP1,MYT1,NCK2,ZMYM2,FOXG1,TSHZ2,ADCYAP1,PID1,LRP5L,…
GO:0032774	RNA biosynthetic process	1.86019e-07	1.86019e-07	RET,DACH1,TESC,PADI2,ELAVL2,HES6,SP4,PTP4A3,BMPR1B,ID4,ASCL1,FOXA1,ID2,SOX2,DKK1,RIPPLY3,HMGB2,SOX4,BCL11A,CGA,TLE2,NFIB,NAT14,SIX2,CDKN2A,LDB1,H3F3A,H1FX,HIST1H4A,ABL1,TGFB3,BMPR2,H2AFZ,HIST1H2AK,NUCKS1,SKIL,IL18,HIST1H2AB,DYRK1B,PTCH1,PER2,CDK5RAP2,PSPC1,HES1,GLIS3,HIST1H2AJ,USP13,SYK,SMAD6,ZMYM3,TET3,GTF2H2C,CKAP2,ID1,LITAF,EFEMP1,PTMA,CD81,TFDP1,MYT1,NCK2,ZMYM2,FOXG1,TSHZ2,ADCYAP1,PID1,LRP5L,…
REAC:R-HSA-73886	Chromosome Maintenance	2.62654e-07	2.62654e-07	HIST1H2BM,CENPA,HIST1H4A,HIST1H2BL,H2AFZ,HIST1H2AB,HIST1H2BB,CENPU,HIST1H2AJ,OIP5,HIST1H2BN,HIST3H2BB,HIST1H2BO,SMARCA5,HJURP,HIST1H2BC,POLD2,H2AFV,HIST2H2AA3,HIST1H2BD,LIG1
GO:0006355	regulation of transcription, DNA-templated	2.83312e-07	2.83312e-07	RET,DACH1,TESC,PADI2,ELAVL2,HES6,SP4,PTP4A3,BMPR1B,ID4,ASCL1,FOXA1,ID2,SOX2,DKK1,RIPPLY3,HMGB2,SOX4,BCL11A,CGA,TLE2,NFIB,NAT14,SIX2,CDKN2A,LDB1,H3F3A,H1FX,HIST1H4A,ABL1,TGFB3,BMPR2,H2AFZ,HIST1H2AK,NUCKS1,SKIL,IL18,HIST1H2AB,DYRK1B,PTCH1,PER2,CDK5RAP2,PSPC1,HES1,GLIS3,HIST1H2AJ,USP13,SYK,SMAD6,ZMYM3,TET3,GTF2H2C,CKAP2,ID1,LITAF,EFEMP1,CD81,TFDP1,MYT1,NCK2,ZMYM2,FOXG1,TSHZ2,ADCYAP1,PID1,LRP5L,PPP3C…
REAC:R-HSA-2559586	DNA Damage/Telomere Stress Induced Senescence	3.21006e-07	3.21006e-07	HIST1H2BM,HIST1H4A,CCNA2,HIST1H2BL,H2AFZ,HIST1H2AB,HIST1H2BB,HIST1H2AJ,HIST1H1B,HIST1H2BN,HIST3H2BB,HIST1H2BO,HIST1H2BC,CCNE1,H2AFV,HIST2H2AA3,HIST1H2BD,HIST1H1E
GO:1903506	regulation of nucleic acid-templated transcription	3.47108e-07	3.47108e-07	RET,DACH1,TESC,PADI2,ELAVL2,HES6,SP4,PTP4A3,BMPR1B,ID4,ASCL1,FOXA1,ID2,SOX2,DKK1,RIPPLY3,HMGB2,SOX4,BCL11A,CGA,TLE2,NFIB,NAT14,SIX2,CDKN2A,LDB1,H3F3A,H1FX,HIST1H4A,ABL1,TGFB3,BMPR2,H2AFZ,HIST1H2AK,NUCKS1,SKIL,IL18,HIST1H2AB,DYRK1B,PTCH1,PER2,CDK5RAP2,PSPC1,HES1,GLIS3,HIST1H2AJ,USP13,SYK,SMAD6,ZMYM3,TET3,GTF2H2C,CKAP2,ID1,LITAF,EFEMP1,CD81,TFDP1,MYT1,NCK2,ZMYM2,FOXG1,TSHZ2,ADCYAP1,PID1,LRP5L,PPP3C…
GO:2001141	regulation of RNA biosynthetic process	3.78523e-07	3.78523e-07	RET,DACH1,TESC,PADI2,ELAVL2,HES6,SP4,PTP4A3,BMPR1B,ID4,ASCL1,FOXA1,ID2,SOX2,DKK1,RIPPLY3,HMGB2,SOX4,BCL11A,CGA,TLE2,NFIB,NAT14,SIX2,CDKN2A,LDB1,H3F3A,H1FX,HIST1H4A,ABL1,TGFB3,BMPR2,H2AFZ,HIST1H2AK,NUCKS1,SKIL,IL18,HIST1H2AB,DYRK1B,PTCH1,PER2,CDK5RAP2,PSPC1,HES1,GLIS3,HIST1H2AJ,USP13,SYK,SMAD6,ZMYM3,TET3,GTF2H2C,CKAP2,ID1,LITAF,EFEMP1,CD81,TFDP1,MYT1,NCK2,ZMYM2,FOXG1,TSHZ2,ADCYAP1,PID1,LRP5L,PPP3C…
GO:0006325	chromatin organization	4.83183e-07	4.83183e-07	PADI2,EYA2,HIST1H2BM,FOXA1,SOX2,HMGB2,CDKN2A,CENPA,LDB1,H3F3A,H1FX,HIST1H4A,CCNA2,HIST1H2BL,H2AFZ,HIST1H2AK,NUCKS1,HIST1H2AB,HIST1H2BB,PER2,CENPU,HIST1H2AJ,TET3,UHRF1,HIST3H2A,WDR82,HIST1H1B,OIP5,PCGF3,HIST1H2BN,HIST3H2BB,MKI67,EHMT2,HIST1H2BO,SMARCA5,HIST1H2AH,HJURP,KDM4C,EZH2,HIST1H2BC,HDAC4,RYBP,USP7,SMARCD1,PCGF2,H2AFV,HIST2H2AA3,SMARCE1,KMT5C,PRDM5,HIST2H2AB,ZNF462,HIST1H2BD,SET,HIST1H1E,ACT…
GO:0009889	regulation of biosynthetic process	5.05979e-07	5.05979e-07	RET,DACH1,TESC,PADI2,ELAVL2,HES6,SP4,PTP4A3,BMPR1B,IGFBP5,ID4,ASCL1,FOXA1,ID2,SOX2,SMPD3,DKK1,RIPPLY3,HMGB2,SOX4,BCL11A,GSTP1,CGA,TLE2,NFIB,NAT14,SIX2,CDKN2A,LDB1,H3F3A,FYN,H1FX,KDR,HIST1H4A,ABL1,CCNA2,TGFB3,BMPR2,H2AFZ,HIST1H2AK,NUCKS1,SKIL,IL18,HIST1H2AB,DYRK1B,PTCH1,PER2,CDK5RAP2,PSPC1,HES1,GLIS3,HIST1H2AJ,DDAH2,USP13,SYK,SMAD6,ZMYM3,TET3,GTF2H2C,CKAP2,ID1,LITAF,EFEMP1,CD81,TFDP1,MYT1,NCK2,ZMY…
REAC:R-HSA-69278	Cell Cycle, Mitotic	6.35585e-07	6.35585e-07	TUBA1A,AKT3,HIST1H2BM,CDKN2A,CENPA,H3F3A,HIST1H4A,ABL1,CCNA2,HIST1H2BL,H2AFZ,HIST1H2AB,HIST1H2BB,CENPU,CDK5RAP2,HIST1H2AJ,TFDP1,KIF20A,SKA2,CDK6,CENPF,HIST1H2BN,HIST3H2BB,NUF2,HIST1H2BO,TOP2A,GTSE1,TUBB,BUB1B,MAD2L1,HIST1H2BC,NEK2,RBL1,CCNE1,NINL,GSK3B,POLD2,H2AFV,HIST2H2AA3,NUP153,PSMD1,HIST1H2BD,SET,AHCTF1,RRM2,SPC24,LIN54,NSL1,CCND3,LIG1
REAC:R-HSA-5334118	DNA methylation	6.97301e-07	6.97301e-07	HIST1H2BM,H3F3A,HIST1H4A,HIST1H2BL,H2AFZ,HIST1H2AB,HIST1H2BB,HIST1H2AJ,UHRF1,HIST1H2BN,HIST3H2BB,HIST1H2BO,HIST1H2BC,H2AFV,HIST2H2AA3,HIST1H2BD
REAC:R-HSA-194315	Signaling by Rho GTPases	8.18196e-07	8.18196e-07	TUBA1A,HIST1H2BM,CENPA,ARAP3,H3F3A,HIST1H4A,ABL1,HIST1H2BL,H2AFZ,HIST1H2AB,CHN2,HIST1H2BB,CENPU,ARHGEF38,HIST1H2AJ,SKA2,CENPF,STARD13,ARHGEF11,HIST1H2BN,HIST3H2BB,NUF2,ECT2,HIST1H2BO,WIPF1,BUB1B,ARHGEF2,MAD2L1,KDM4C,ARHGDIA,HIST1H2BC,MCF2L,H2AFV,HIST2H2AA3,RHOB,PAK3,SRGAP2,HIST1H2BD,DEPDC1B,AHCTF1,VAV2,SPC24,NSL1,TIAM2,FGD3
REAC:R-HSA-427413	NoRC negatively regulates rRNA expression	9.95641e-07	9.95641e-07	HIST1H2BM,H3F3A,HIST1H4A,HIST1H2BL,H2AFZ,HIST1H2AB,HIST1H2BB,HIST1H2AJ,GTF2H2C,SAP30,ARID4B,HIST1H2BN,HIST3H2BB,HIST1H2BO,SMARCA5,HIST1H2BC,H2AFV,HIST2H2AA3,HIST1H2BD,POLR1D
GO:0019219	regulation of nucleobase-containing compound metabolic process	1.06516e-06	1.06516e-06	RET,DACH1,TESC,PADI2,EYA2,ELAVL2,HES6,SP4,PTP4A3,SRRM4,BMPR1B,ID4,ASCL1,FOXA1,ID2,SOX2,DKK1,RIPPLY3,HMGB2,SOX4,BCL11A,CGA,TLE2,CELF3,NFIB,NAT14,SIX2,CDKN2A,LDB1,H3F3A,H1FX,HIST1H4A,ABL1,BARD1,TGFB3,BMPR2,H2AFZ,HIST1H2AK,NUCKS1,SKIL,IL18,HIST1H2AB,DYRK1B,PTCH1,PER2,CDK5RAP2,PSPC1,HES1,HNRNPDL,GLIS3,HIST1H2AJ,USP13,SYK,SMAD6,ZMYM3,TET3,GTF2H2C,CKAP2,ID1,LITAF,EFEMP1,CD81,TFDP1,MYT1,NCK2,ZMYM2,FOXG1…
GO:1901362	organic cyclic compound biosynthetic process	1.11418e-06	1.11418e-06	RET,DACH1,TESC,PADI2,ELAVL2,HES6,SP4,PTP4A3,BMPR1B,ID4,ASCL1,FOXA1,ID2,SOX2,DKK1,RIPPLY3,HMGB2,SOX4,BCL11A,LBR,CGA,TLE2,NFIB,NAT14,SIX2,CDKN2A,LDB1,H3F3A,H1FX,DCK,HIST1H4A,SLC26A1,ABL1,TGFB3,MSMO1,BMPR2,H2AFZ,HIST1H2AK,NUCKS1,SKIL,IL18,HIST1H2AB,DYRK1B,PTCH1,PER2,CDK5RAP2,PSPC1,HES1,GLIS3,HIST1H2AJ,USP13,SYK,SMAD6,ZMYM3,TET3,GTF2H2C,CKAP2,ID1,LITAF,EFEMP1,PTMA,CD81,TFDP1,MYT1,NCK2,ZMYM2,FOXG1,TSH…
REAC:R-HSA-5625886	Activated PKN1 stimulates transcription of AR (androgen receptor) regulated genes KLK2 and KLK3	1.12776e-06	1.12776e-06	HIST1H2BM,H3F3A,HIST1H4A,HIST1H2BL,H2AFZ,HIST1H2AB,HIST1H2BB,HIST1H2AJ,HIST1H2BN,HIST3H2BB,HIST1H2BO,KDM4C,HIST1H2BC,H2AFV,HIST2H2AA3,HIST1H2BD
GO:0010556	regulation of macromolecule biosynthetic process	1.37917e-06	1.37917e-06	RET,DACH1,TESC,PADI2,ELAVL2,HES6,SP4,PTP4A3,BMPR1B,IGFBP5,ID4,ASCL1,FOXA1,ID2,SOX2,SMPD3,DKK1,RIPPLY3,HMGB2,SOX4,BCL11A,GSTP1,CGA,TLE2,NFIB,NAT14,SIX2,CDKN2A,LDB1,H3F3A,H1FX,KDR,HIST1H4A,ABL1,CCNA2,TGFB3,BMPR2,H2AFZ,HIST1H2AK,NUCKS1,SKIL,IL18,HIST1H2AB,DYRK1B,PTCH1,PER2,CDK5RAP2,PSPC1,HES1,GLIS3,HIST1H2AJ,USP13,SYK,SMAD6,ZMYM3,TET3,GTF2H2C,CKAP2,ID1,LITAF,EFEMP1,CD81,TFDP1,MYT1,NCK2,ZMYM2,FOXG1,D…
REAC:R-HSA-5250941	Negative epigenetic regulation of rRNA expression	1.65708e-06	1.65708e-06	HIST1H2BM,H3F3A,HIST1H4A,HIST1H2BL,H2AFZ,HIST1H2AB,HIST1H2BB,HIST1H2AJ,GTF2H2C,SAP30,ARID4B,HIST1H2BN,HIST3H2BB,HIST1H2BO,SMARCA5,HIST1H2BC,H2AFV,HIST2H2AA3,HIST1H2BD,POLR1D
REAC:R-HSA-171306	Packaging Of Telomere Ends	2.09382e-06	2.09382e-06	HIST1H2BM,HIST1H4A,HIST1H2BL,H2AFZ,HIST1H2AB,HIST1H2BB,HIST1H2AJ,HIST1H2BN,HIST3H2BB,HIST1H2BO,HIST1H2BC,H2AFV,HIST2H2AA3,HIST1H2BD
GO:2000112	regulation of cellular macromolecule biosynthetic process	2.24324e-06	2.24324e-06	RET,DACH1,TESC,PADI2,ELAVL2,HES6,SP4,PTP4A3,BMPR1B,IGFBP5,ID4,ASCL1,FOXA1,ID2,SOX2,DKK1,RIPPLY3,HMGB2,SOX4,BCL11A,CGA,TLE2,NFIB,NAT14,SIX2,CDKN2A,LDB1,H3F3A,H1FX,HIST1H4A,ABL1,CCNA2,TGFB3,BMPR2,H2AFZ,HIST1H2AK,NUCKS1,SKIL,IL18,HIST1H2AB,DYRK1B,PTCH1,PER2,CDK5RAP2,PSPC1,HES1,GLIS3,HIST1H2AJ,USP13,SYK,SMAD6,ZMYM3,TET3,GTF2H2C,CKAP2,ID1,LITAF,EFEMP1,CD81,TFDP1,MYT1,NCK2,ZMYM2,FOXG1,DAPK1,TSHZ2,ADCYA…
REAC:R-HSA-5250924	B-WICH complex positively regulates rRNA expression	2.41453e-06	2.41453e-06	HIST1H2BM,H3F3A,HIST1H4A,HIST1H2BL,H2AFZ,HIST1H2AB,HIST1H2BB,HIST1H2AJ,HIST1H2BN,HIST3H2BB,HIST1H2BO,SMARCA5,HIST1H2BC,GSK3B,H2AFV,HIST2H2AA3,HIST1H2BD,POLR1D
GO:0006333	chromatin assembly or disassembly	3.71868e-06	3.71868e-06	PADI2,HIST1H2BM,HMGB2,CDKN2A,CENPA,H3F3A,H1FX,HIST1H4A,HIST1H2BL,HIST1H2BB,CENPU,HIST3H2A,HIST1H1B,OIP5,HIST1H2BN,HIST3H2BB,HIST1H2BO,SMARCA5,HJURP,HIST1H2BC,SMARCD1,SMARCE1,HIST1H2BD,SET,HIST1H1E
REAC:R-HSA-73728	RNA Polymerase I Promoter Opening	3.73144e-06	3.73144e-06	HIST1H2BM,H3F3A,HIST1H4A,HIST1H2BL,H2AFZ,HIST1H2AB,HIST1H2BB,HIST1H2AJ,HIST1H2BN,HIST3H2BB,HIST1H2BO,HIST1H2BC,H2AFV,HIST2H2AA3,HIST1H2BD
REAC:R-HSA-212300	PRC2 methylates histones and DNA	4.292e-06	4.292e-06	HIST1H2BM,H3F3A,HIST1H4A,HIST1H2BL,H2AFZ,HIST1H2AB,HIST1H2BB,HIST1H2AJ,HIST1H2BN,HIST3H2BB,HIST1H2BO,EZH2,HIST1H2BC,H2AFV,HIST2H2AA3,HIST1H2BD
REAC:R-HSA-2299718	Condensation of Prophase Chromosomes	4.292e-06	4.292e-06	HIST1H2BM,H3F3A,HIST1H4A,HIST1H2BL,H2AFZ,HIST1H2AB,HIST1H2BB,HIST1H2AJ,HIST1H2BN,HIST3H2BB,HIST1H2BO,HIST1H2BC,H2AFV,HIST2H2AA3,HIST1H2BD,SET
REAC:R-HSA-110331	Cleavage of the damaged purine	4.64342e-06	4.64342e-06	HIST1H2BM,HIST1H4A,HIST1H2BL,H2AFZ,HIST1H2AB,HIST1H2BB,HIST1H2AJ,HIST1H2BN,HIST3H2BB,HIST1H2BO,HIST1H2BC,H2AFV,HIST2H2AA3,HIST1H2BD
REAC:R-HSA-110330	Recognition and association of DNA glycosylase with site containing an affected purine	4.64342e-06	4.64342e-06	HIST1H2BM,HIST1H4A,HIST1H2BL,H2AFZ,HIST1H2AB,HIST1H2BB,HIST1H2AJ,HIST1H2BN,HIST3H2BB,HIST1H2BO,HIST1H2BC,H2AFV,HIST2H2AA3,HIST1H2BD
REAC:R-HSA-73927	Depurination	4.64342e-06	4.64342e-06	HIST1H2BM,HIST1H4A,HIST1H2BL,H2AFZ,HIST1H2AB,HIST1H2BB,HIST1H2AJ,HIST1H2BN,HIST3H2BB,HIST1H2BO,HIST1H2BC,H2AFV,HIST2H2AA3,HIST1H2BD
REAC:R-HSA-3214815	HDACs deacetylate histones	4.99051e-06	4.99051e-06	HIST1H2BM,HIST1H4A,HIST1H2BL,HIST1H2AK,HIST1H2AB,HIST1H2BB,HIST1H2AJ,SAP30,HIST3H2A,ARID4B,HIST1H2BN,HIST3H2BB,HIST1H2BO,HIST1H2AH,HIST1H2BC,HIST2H2AA3,HIST2H2AB,HIST1H2BD
REAC:R-HSA-5250913	Positive epigenetic regulation of rRNA expression	5.19326e-06	5.19326e-06	HIST1H2BM,H3F3A,HIST1H4A,HIST1H2BL,H2AFZ,HIST1H2AB,HIST1H2BB,HIST1H2AJ,HIST1H2BN,HIST3H2BB,EHMT2,HIST1H2BO,SMARCA5,HIST1H2BC,GSK3B,H2AFV,HIST2H2AA3,HIST1H2BD,POLR1D
REAC:R-HSA-2559583	Cellular Senescence	7.32239e-06	7.32239e-06	HIST1H2BM,CDKN2A,H3F3A,HIST1H4A,CCNA2,HIST1H2BL,H2AFZ,HIST1H2AB,HIST1H2BB,HIST1H2AJ,ID1,TFDP1,CDK6,HIST1H1B,HIST1H2BN,HIST3H2BB,ERF,EHMT2,HIST1H2BO,EZH2,HIST1H2BC,CCNE1,H2AFV,HIST2H2AA3,HIST1H2BD,HIST1H1E
REAC:R-HSA-427389	ERCC6 (CSB) and EHMT2 (G9a) positively regulate rRNA expression	7.94209e-06	7.94209e-06	HIST1H2BM,H3F3A,HIST1H4A,HIST1H2BL,H2AFZ,HIST1H2AB,HIST1H2BB,HIST1H2AJ,HIST1H2BN,HIST3H2BB,EHMT2,HIST1H2BO,HIST1H2BC,H2AFV,HIST2H2AA3,HIST1H2BD
GO:0051276	chromosome organization	1.0302e-05	1.0302e-05	PADI2,EYA2,HIST1H2BM,FOXA1,SOX2,HMGB2,CDKN2A,CENPA,LDB1,H3F3A,H1FX,HIST1H4A,ABL1,CCNA2,HIST1H2BL,H2AFZ,HIST1H2AK,NUCKS1,HIST1H2AB,HIST1H2BB,PER2,CENPU,CDK5RAP2,HIST1H2AJ,KIFC1,TET3,GTF2H2C,NUSAP1,UHRF1,CENPF,HIST3H2A,WDR82,HIST1H1B,OIP5,PCGF3,HIST1H2BN,HIST3H2BB,HNRNPD,MKI67,NUF2,EHMT2,TACC3,HIST1H2BO,TOP2A,SMARCA5,HIST1H2AH,HJURP,BUB1B,MAD2L1,KDM4C,EZH2,HIST1H2BC,HDAC4,RYBP,NEK2,USP7,SMARCD1,POL…
GO:0034728	nucleosome organization	1.09604e-05	1.09604e-05	HIST1H2BM,HMGB2,CENPA,H3F3A,H1FX,HIST1H4A,HIST1H2BL,HIST1H2BB,CENPU,HIST3H2A,HIST1H1B,OIP5,HIST1H2BN,HIST3H2BB,HIST1H2BO,SMARCA5,HJURP,HIST1H2BC,SMARCD1,SMARCE1,HIST1H2BD,SET,HIST1H1E,ANP32E
GO:0031326	regulation of cellular biosynthetic process	1.09745e-05	1.09745e-05	RET,DACH1,TESC,PADI2,ELAVL2,HES6,SP4,PTP4A3,BMPR1B,IGFBP5,ID4,ASCL1,FOXA1,ID2,SOX2,SMPD3,DKK1,RIPPLY3,HMGB2,SOX4,BCL11A,CGA,TLE2,NFIB,NAT14,SIX2,CDKN2A,LDB1,H3F3A,FYN,H1FX,HIST1H4A,ABL1,CCNA2,TGFB3,BMPR2,H2AFZ,HIST1H2AK,NUCKS1,SKIL,IL18,HIST1H2AB,DYRK1B,PTCH1,PER2,CDK5RAP2,PSPC1,HES1,GLIS3,HIST1H2AJ,DDAH2,USP13,SYK,SMAD6,ZMYM3,TET3,GTF2H2C,CKAP2,ID1,LITAF,EFEMP1,CD81,TFDP1,MYT1,NCK2,ZMYM2,FOXG1,D…
REAC:R-HSA-427359	SIRT1 negatively regulates rRNA expression	1.13909e-05	1.13909e-05	HIST1H2BM,H3F3A,HIST1H4A,HIST1H2BL,H2AFZ,HIST1H2AB,HIST1H2BB,HIST1H2AJ,HIST1H2BN,HIST3H2BB,HIST1H2BO,HIST1H2BC,H2AFV,HIST2H2AA3,HIST1H2BD
REAC:R-HSA-2559582	Senescence-Associated Secretory Phenotype (SASP)	1.14754e-05	1.14754e-05	HIST1H2BM,CDKN2A,H3F3A,HIST1H4A,CCNA2,HIST1H2BL,H2AFZ,HIST1H2AB,HIST1H2BB,HIST1H2AJ,CDK6,HIST1H2BN,HIST3H2BB,EHMT2,HIST1H2BO,HIST1H2BC,H2AFV,HIST2H2AA3,HIST1H2BD
GO:0048699	generation of neurons	1.29702e-05	1.29702e-05	SLITRK6,RET,MAP2,NRXN1,SYT4,HES6,SERPINI1,OPCML,SRRM4,SERPINE2,NREP,ID4,ASCL1,LRP4,FOXA1,ID2,SOX2,DKK1,HMGB2,PTK7,SOX4,SEMA3A,NFIB,LDB1,FYN,ABL1,RASSF10,PLCG1,SEMA3C,EPHB2,PER2,CDK5RAP2,HES1,ID1,STMN1,SPTB,RAP2A,ADCYAP1,NBL1,NEUROD1,CDK6,PROX1,RANBP9,METTL14,EFNA1,MYT1L,CBFA2T2,ECT2,BTG2,AKNA,TGFBR1,CRMP1,ARHGEF2,LRP6,ANK3,ARHGDIA,DLL4,GSK3B,OLFM1,STMN3,PLAA,PAK3,SRGAP2,RAPGEF2,PLXNB1,CAMSAP1,ADG…
REAC:R-HSA-110328	Recognition and association of DNA glycosylase with site containing an affected pyrimidine	1.55541e-05	1.55541e-05	HIST1H2BM,HIST1H4A,HIST1H2BL,H2AFZ,HIST1H2AB,HIST1H2BB,HIST1H2AJ,HIST1H2BN,HIST3H2BB,HIST1H2BO,HIST1H2BC,H2AFV,HIST2H2AA3,HIST1H2BD
REAC:R-HSA-110329	Cleavage of the damaged pyrimidine	1.55541e-05	1.55541e-05	HIST1H2BM,HIST1H4A,HIST1H2BL,H2AFZ,HIST1H2AB,HIST1H2BB,HIST1H2AJ,HIST1H2BN,HIST3H2BB,HIST1H2BO,HIST1H2BC,H2AFV,HIST2H2AA3,HIST1H2BD
REAC:R-HSA-73928	Depyrimidination	1.55541e-05	1.55541e-05	HIST1H2BM,HIST1H4A,HIST1H2BL,H2AFZ,HIST1H2AB,HIST1H2BB,HIST1H2AJ,HIST1H2BN,HIST3H2BB,HIST1H2BO,HIST1H2BC,H2AFV,HIST2H2AA3,HIST1H2BD
GO:0080090	regulation of primary metabolic process	1.65908e-05	1.65908e-05	LDLRAD4,RET,DACH1,TESC,PADI2,NUAK1,EYA2,SPRY1,NRXN1,ELAVL2,FLT1,HES6,SERPINI1,SP4,PTP4A3,SPRY2,SRRM4,PROM2,SERPINE2,BMPR1B,IGFBP5,ID4,ASCL1,FOXA1,ID2,SOX2,SMPD3,DKK1,RIPPLY3,HMGB2,SOX4,BCL11A,GSTP1,CGA,TLE2,SEMA3A,CELF3,ITGA1,NFIB,NAT14,SIX2,CDKN2A,LDB1,H3F3A,FYN,H1FX,KDR,HIST1H4A,ABL1,BARD1,CCNA2,TGFB3,BMPR2,H2AFZ,HIST1H2AK,NUCKS1,SKIL,IL18,HIST1H2AB,DYRK1B,PTCH1,EPHB2,PER2,CDK5RAP2,PSPC1,HES1,H…
GO:0051171	regulation of nitrogen compound metabolic process	1.77894e-05	1.77894e-05	LDLRAD4,RET,DACH1,TESC,PADI2,NUAK1,EYA2,SPRY1,NRXN1,ELAVL2,FLT1,HES6,SERPINI1,SP4,PTP4A3,SPRY2,SRRM4,PROM2,SERPINE2,BMPR1B,IGFBP5,ID4,ASCL1,FOXA1,ID2,SOX2,SMPD3,DKK1,RIPPLY3,HMGB2,SOX4,BCL11A,GSTP1,CGA,TLE2,SEMA3A,CELF3,ITGA1,NFIB,NAT14,SIX2,CDKN2A,LDB1,H3F3A,FYN,H1FX,KDR,HIST1H4A,ABL1,BARD1,CCNA2,TGFB3,BMPR2,H2AFZ,HIST1H2AK,NUCKS1,SKIL,IL18,HIST1H2AB,DYRK1B,PTCH1,EPHB2,PER2,CDK5RAP2,PSPC1,HES1,H…
REAC:R-HSA-73772	RNA Polymerase I Promoter Escape	1.88087e-05	1.88087e-05	HIST1H2BM,H3F3A,HIST1H4A,HIST1H2BL,H2AFZ,HIST1H2AB,HIST1H2BB,HIST1H2AJ,GTF2H2C,HIST1H2BN,HIST3H2BB,HIST1H2BO,HIST1H2BC,H2AFV,HIST2H2AA3,HIST1H2BD,POLR1D
REAC:R-HSA-73929	Base-Excision Repair, AP Site Formation	1.94991e-05	1.94991e-05	HIST1H2BM,HIST1H4A,HIST1H2BL,H2AFZ,HIST1H2AB,HIST1H2BB,HIST1H2AJ,HIST1H2BN,HIST3H2BB,HIST1H2BO,HIST1H2BC,H2AFV,HIST2H2AA3,HIST1H2BD
GO:0034654	nucleobase-containing compound biosynthetic process	2.2198e-05	2.2198e-05	RET,DACH1,TESC,PADI2,ELAVL2,HES6,SP4,PTP4A3,BMPR1B,ID4,ASCL1,FOXA1,ID2,SOX2,DKK1,RIPPLY3,HMGB2,SOX4,BCL11A,CGA,TLE2,NFIB,NAT14,SIX2,CDKN2A,LDB1,H3F3A,H1FX,DCK,HIST1H4A,SLC26A1,ABL1,TGFB3,BMPR2,H2AFZ,HIST1H2AK,NUCKS1,SKIL,IL18,HIST1H2AB,DYRK1B,PTCH1,PER2,CDK5RAP2,PSPC1,HES1,GLIS3,HIST1H2AJ,USP13,SYK,SMAD6,ZMYM3,TET3,GTF2H2C,CKAP2,ID1,LITAF,EFEMP1,PTMA,CD81,TFDP1,MYT1,NCK2,ZMYM2,FOXG1,TSHZ2,ADCYAP1…
REAC:R-HSA-157579	Telomere Maintenance	2.48351e-05	2.48351e-05	HIST1H2BM,HIST1H4A,HIST1H2BL,H2AFZ,HIST1H2AB,HIST1H2BB,HIST1H2AJ,HIST1H2BN,HIST3H2BB,HIST1H2BO,HIST1H2BC,POLD2,H2AFV,HIST2H2AA3,HIST1H2BD,LIG1
GO:0022008	neurogenesis	2.50099e-05	2.50099e-05	SLITRK6,RET,MAP2,NRXN1,SYT4,HES6,SERPINI1,OPCML,SRRM4,SERPINE2,NREP,ID4,ASCL1,LRP4,FOXA1,ID2,SOX2,DKK1,HMGB2,PTK7,SOX4,SEMA3A,NFIB,LDB1,FYN,ABL1,RASSF10,PLCG1,SEMA3C,EPHB2,PER2,CDK5RAP2,HES1,ID1,STMN1,SPTB,RAP2A,ADCYAP1,NBL1,NEUROD1,CDK6,PROX1,RANBP9,METTL14,EFNA1,MYT1L,CBFA2T2,MMP24,ECT2,BTG2,AKNA,TGFBR1,CRMP1,ARHGEF2,LRP6,ANK3,ARHGDIA,DLL4,GSK3B,OLFM1,STMN3,PRDM5,PLAA,PAK3,SRGAP2,RAPGEF2,PLXNB1…
GO:0019438	aromatic compound biosynthetic process	2.54182e-05	2.54182e-05	RET,DACH1,TESC,PADI2,ELAVL2,HES6,SP4,PTP4A3,BMPR1B,ID4,ASCL1,FOXA1,ID2,SOX2,DKK1,RIPPLY3,HMGB2,SOX4,BCL11A,CGA,TLE2,NFIB,NAT14,SIX2,CDKN2A,LDB1,H3F3A,H1FX,DCK,HIST1H4A,SLC26A1,ABL1,TGFB3,BMPR2,H2AFZ,HIST1H2AK,NUCKS1,SKIL,IL18,HIST1H2AB,DYRK1B,PTCH1,PER2,CDK5RAP2,PSPC1,HES1,GLIS3,HIST1H2AJ,USP13,SYK,SMAD6,ZMYM3,TET3,GTF2H2C,CKAP2,ID1,LITAF,EFEMP1,PTMA,CD81,TFDP1,MYT1,NCK2,ZMYM2,FOXG1,TSHZ2,ADCYAP1…
REAC:R-HSA-5625740	RHO GTPases activate PKNs	3.10417e-05	3.10417e-05	HIST1H2BM,H3F3A,HIST1H4A,HIST1H2BL,H2AFZ,HIST1H2AB,HIST1H2BB,HIST1H2AJ,HIST1H2BN,HIST3H2BB,HIST1H2BO,KDM4C,HIST1H2BC,H2AFV,HIST2H2AA3,RHOB,HIST1H2BD
GO:0018130	heterocycle biosynthetic process	4.2891e-05	4.2891e-05	RET,DACH1,TESC,PADI2,ELAVL2,HES6,SP4,PTP4A3,BMPR1B,ID4,ASCL1,FOXA1,ID2,SOX2,DKK1,RIPPLY3,HMGB2,SOX4,BCL11A,CGA,TLE2,NFIB,NAT14,SIX2,CDKN2A,LDB1,H3F3A,H1FX,DCK,HIST1H4A,SLC26A1,ABL1,TGFB3,BMPR2,H2AFZ,HIST1H2AK,NUCKS1,SKIL,IL18,HIST1H2AB,DYRK1B,PTCH1,PER2,CDK5RAP2,PSPC1,HES1,GLIS3,HIST1H2AJ,USP13,SYK,SMAD6,ZMYM3,TET3,GTF2H2C,CKAP2,ID1,LITAF,EFEMP1,PTMA,CD81,TFDP1,MYT1,NCK2,ZMYM2,FOXG1,TSHZ2,ADCYAP1…
GO:0007399	nervous system development	4.78644e-05	4.78644e-05	SLITRK6,FGF14,RET,CXCL1,COL4A1,PADI2,MAP2,NRXN1,SYT4,HES6,SERPINI1,OPCML,SRRM4,AKT3,SERPINE2,NREP,SULF2,ID4,ASCL1,LRP4,FOXA1,ID2,SOX2,DKK1,HMGB2,PTK7,SOX4,GSTP1,SEMA3A,NFIB,LDB1,FYN,ABL1,RASSF10,PLCG1,PTCH1,SEMA3C,EPHB2,PER2,CDK5RAP2,HES1,APLP1,ID1,FOXG1,STMN1,FGF12,SPTB,RAP2A,ADCYAP1,NBL1,NEUROD1,CDK6,CENPF,PROX1,RANBP9,METTL14,EFNA1,MYT1L,CBFA2T2,MMP24,ECT2,TACC3,PCDHA2,BTG2,AKNA,TGFBR1,CRMP1,A…
REAC:R-HSA-5619507	Activation of HOX genes during differentiation	5.59867e-05	5.59867e-05	HIST1H2BM,H3F3A,HIST1H4A,HIST1H2BL,H2AFZ,HIST1H2AB,HIST1H2BB,HIST1H2AJ,HIST1H2BN,HIST3H2BB,HIST1H2BO,POLR2B,EZH2,HIST1H2BC,PCGF2,H2AFV,HIST2H2AA3,PBX1,HIST1H2BD
REAC:R-HSA-5617472	Activation of anterior HOX genes in hindbrain development during early embryogenesis	5.59867e-05	5.59867e-05	HIST1H2BM,H3F3A,HIST1H4A,HIST1H2BL,H2AFZ,HIST1H2AB,HIST1H2BB,HIST1H2AJ,HIST1H2BN,HIST3H2BB,HIST1H2BO,POLR2B,EZH2,HIST1H2BC,PCGF2,H2AFV,HIST2H2AA3,PBX1,HIST1H2BD
REAC:R-HSA-912446	Meiotic recombination	5.92185e-05	5.92185e-05	HIST1H2BM,MND1,H3F3A,HIST1H4A,HIST1H2BL,H2AFZ,HIST1H2AB,HIST1H2BB,HIST1H2AJ,HIST1H2BN,HIST3H2BB,HIST1H2BO,HIST1H2BC,H2AFV,HIST2H2AA3,HIST1H2BD
REAC:R-HSA-73854	RNA Polymerase I Promoter Clearance	6.31913e-05	6.31913e-05	HIST1H2BM,H3F3A,HIST1H4A,HIST1H2BL,H2AFZ,HIST1H2AB,HIST1H2BB,HIST1H2AJ,GTF2H2C,HIST1H2BN,HIST3H2BB,EHMT2,HIST1H2BO,HIST1H2BC,H2AFV,HIST2H2AA3,HIST1H2BD,POLR1D
REAC:R-HSA-1221632	Meiotic synapsis	6.62491e-05	6.62491e-05	HIST1H2BM,HIST1H4A,HIST1H2BL,H2AFZ,HIST1H2AB,HIST1H2BB,HIST1H2AJ,HIST1H2BN,HIST3H2BB,HIST1H2BO,HIST1H2BC,SYNE2,H2AFV,HIST2H2AA3,HIST1H2BD
REAC:R-HSA-73864	RNA Polymerase I Transcription	7.28342e-05	7.28342e-05	HIST1H2BM,H3F3A,HIST1H4A,HIST1H2BL,H2AFZ,HIST1H2AB,HIST1H2BB,HIST1H2AJ,GTF2H2C,HIST1H2BN,HIST3H2BB,EHMT2,HIST1H2BO,HIST1H2BC,H2AFV,HIST2H2AA3,HIST1H2BD,POLR1D
REAC:R-HSA-2559580	Oxidative Stress Induced Senescence	7.31348e-05	7.31348e-05	HIST1H2BM,CDKN2A,H3F3A,HIST1H4A,HIST1H2BL,H2AFZ,HIST1H2AB,HIST1H2BB,HIST1H2AJ,TFDP1,CDK6,HIST1H2BN,HIST3H2BB,HIST1H2BO,EZH2,HIST1H2BC,H2AFV,HIST2H2AA3,HIST1H2BD
GO:0050789	regulation of biological process	7.77319e-05	7.77319e-05	CRABP1,LDLRAD4,FGF14,NTS,SST,PDE10A,OR4C6,RET,DACH1,CXCL1,TESC,PADI2,MT1F,NUAK1,MAP2,EYA2,COL4A2,SPRY1,NRXN1,ELAVL2,FLT1,MT1E,SYT4,ACTG2,HES6,CDK14,SERPINI1,TUBA1A,SHISA2,SP4,PTP4A3,STK32B,SPRY2,GNG2,NME4,SRRM4,PROM2,MT2A,INPP4B,AKT3,SERPINE2,BMPR1B,C2CD4B,NREP,NSG1,RGS12,IGFBP5,SULF2,CADPS2,ID4,ASCL1,LRP4,FOXA1,ID2,SOX2,TMEM178A,SMPD3,MEST,DHRS2,DKK1,RIPPLY3,HMGB2,NETO1,PTK7,SOX4,NID1,BCL11A,GST…
REAC:R-HSA-73884	Base Excision Repair	8.23071e-05	8.23071e-05	HIST1H2BM,HIST1H4A,HIST1H2BL,H2AFZ,HIST1H2AB,HIST1H2BB,HIST1H2AJ,HIST1H2BN,HIST3H2BB,HIST1H2BO,HIST1H2BC,POLD2,H2AFV,HIST2H2AA3,HIST1H2BD,LIG1
REAC:R-HSA-9616222	Transcriptional regulation of granulopoiesis	8.23071e-05	8.23071e-05	HIST1H2BM,H3F3A,HIST1H4A,HIST1H2BL,H2AFZ,HIST1H2AB,HIST1H2BB,HIST1H2AJ,TFDP1,HIST1H2BN,HIST3H2BB,HIST1H2BO,HIST1H2BC,H2AFV,HIST2H2AA3,HIST1H2BD
GO:0031497	chromatin assembly	0.000101593	0.000101593	HIST1H2BM,HMGB2,CDKN2A,CENPA,H3F3A,H1FX,HIST1H4A,HIST1H2BL,HIST1H2BB,CENPU,HIST1H1B,OIP5,HIST1H2BN,HIST3H2BB,HIST1H2BO,SMARCA5,HJURP,HIST1H2BC,HIST1H2BD,SET,HIST1H1E
GO:0034645	cellular macromolecule biosynthetic process	0.00010914	0.00010914	RET,DACH1,TESC,BGN,PADI2,GALNT9,ELAVL2,HES6,SP4,PTP4A3,DPY19L2,RPL17-C18ORF32,BMPR1B,IGFBP5,ID4,ASCL1,FOXA1,ID2,SOX2,DKK1,RIPPLY3,HMGB2,SOX4,BCL11A,CGA,TLE2,NFIB,NAT14,SIX2,CDKN2A,LDB1,H3F3A,H1FX,HIST1H4A,ABL1,BARD1,CCNA2,TGFB3,BMPR2,H2AFZ,HIST1H2AK,NUCKS1,SKIL,IL18,HIST1H2AB,DYRK1B,PTCH1,PER2,CDK5RAP2,PSPC1,HES1,GLIS3,HIST1H2AJ,USP13,SYK,SMAD6,ZMYM3,TET3,GTF2H2C,CKAP2,ID1,LITAF,EFEMP1,PTMA,CD81,…
REAC:R-HSA-201722	Formation of the beta-catenin:TCF transactivating complex	0.000113291	0.000113291	HIST1H2BM,TLE2,H3F3A,HIST1H4A,HIST1H2BL,H2AFZ,HIST1H2AB,HIST1H2BB,HIST1H2AJ,HIST1H2BN,HIST3H2BB,HIST1H2BO,HIST1H2BC,H2AFV,HIST2H2AA3,HIST1H2BD
GO:0010468	regulation of gene expression	0.000121183	0.000121183	RET,DACH1,TESC,PADI2,NRXN1,ELAVL2,ACTG2,HES6,SP4,PTP4A3,SPRY2,SRRM4,SERPINE2,BMPR1B,IGFBP5,ID4,ASCL1,FOXA1,ID2,SOX2,DKK1,RIPPLY3,HMGB2,SOX4,BCL11A,CGA,TLE2,CELF3,NFIB,NAT14,SIX2,CDKN2A,LDB1,H3F3A,H1FX,KDR,HIST1H4A,ABL1,BARD1,TGFB3,BMPR2,H2AFZ,HIST1H2AK,NUCKS1,SKIL,IL18,HIST1H2AB,DYRK1B,PTCH1,EPHB2,PER2,CDK5RAP2,PSPC1,HES1,GLIS3,HIST1H2AJ,USP13,SYK,SMAD6,ZMYM3,TET3,GTF2H2C,CKAP2,ID1,LITAF,EFEMP1,C…
REAC:R-HSA-8878171	Transcriptional regulation by RUNX1	0.000121892	0.000121892	HIST1H2BM,LDB1,H3F3A,HIST1H4A,ABL1,HIST1H2BL,H2AFZ,HIST1H2AB,HIST1H2BB,HIST1H2AJ,CDK6,HIST1H2BN,HIST3H2BB,HIPK2,PAX5,HIST1H2BO,HIST1H2BC,RYBP,ELF2,SMARCD1,H2AFV,HIST2H2AA3,SMARCE1,PSMD1,HIST1H2BD,ACTL6A,CCND3
REAC:R-HSA-5578749	Transcriptional regulation by small RNAs	0.000142901	0.000142901	HIST1H2BM,H3F3A,HIST1H4A,HIST1H2BL,H2AFZ,HIST1H2AB,HIST1H2BB,HIST1H2AJ,HIST1H2BN,HIST3H2BB,HIST1H2BO,POLR2B,HIST1H2BC,H2AFV,HIST2H2AA3,NUP153,HIST1H2BD
REAC:R-HSA-1912408	Pre-NOTCH Transcription and Translation	0.000154502	0.000154502	HIST1H2BM,H3F3A,HIST1H4A,HIST1H2BL,H2AFZ,HIST1H2AB,HIST1H2BB,HIST1H2AJ,TFDP1,HIST1H2BN,HIST3H2BB,HIST1H2BO,HIST1H2BC,H2AFV,HIST2H2AA3,HIST1H2BD
GO:0016070	RNA metabolic process	0.000191308	0.000191308	RET,DACH1,TESC,PADI2,ELAVL2,HES6,SP4,PTP4A3,SRRM4,BMPR1B,ID4,ASCL1,FOXA1,ID2,SOX2,DKK1,RIPPLY3,HMGB2,DTD1,SOX4,BCL11A,CGA,TLE2,CELF3,NFIB,NAT14,SIX2,CDKN2A,LDB1,H3F3A,H1FX,HIST1H4A,ABL1,BARD1,TGFB3,BMPR2,H2AFZ,HIST1H2AK,NUCKS1,SKIL,IL18,HIST1H2AB,DYRK1B,PTCH1,PER2,PSIP1,CDK5RAP2,PSPC1,HES1,HNRNPDL,GLIS3,HIST1H2AJ,USP13,SYK,SMAD6,ZMYM3,TET3,GTF2H2C,CKAP2,RCL1,ID1,LITAF,BYSL,EFEMP1,PTMA,CD81,TFDP1,…
REAC:R-HSA-195258	RHO GTPase Effectors	0.000199711	0.000199711	TUBA1A,HIST1H2BM,CENPA,H3F3A,HIST1H4A,ABL1,HIST1H2BL,H2AFZ,HIST1H2AB,HIST1H2BB,CENPU,HIST1H2AJ,SKA2,CENPF,HIST1H2BN,HIST3H2BB,NUF2,HIST1H2BO,WIPF1,BUB1B,MAD2L1,KDM4C,HIST1H2BC,H2AFV,HIST2H2AA3,RHOB,PAK3,SRGAP2,HIST1H2BD,AHCTF1,SPC24,NSL1
GO:0045892	negative regulation of transcription, DNA-templated	0.000227435	0.000227435	DACH1,HES6,ID4,ASCL1,ID2,SOX2,DKK1,RIPPLY3,HMGB2,BCL11A,TLE2,NFIB,SIX2,CDKN2A,LDB1,H3F3A,H1FX,HIST1H4A,H2AFZ,HIST1H2AK,SKIL,HIST1H2AB,PTCH1,PER2,PSPC1,HES1,GLIS3,HIST1H2AJ,ID1,FOXG1,UHRF1,CENPF,PROX1,HIST3H2A,HIST1H1B,EFNA1,SMAD7,NR2F2,PATZ1,MYT1L,CBFA2T2,ZP3,FBP1,FOXP1,BCL7A,ERF,EHMT2,HNF4A,HIST1H2AH,ILF3,EZH2,HDAC4,DLL4,PCGF2,H2AFV,HIST2H2AA3,NR1D2,SMARCE1,UBE2D3,PRDM5,HIST2H2AB,ATN1,SET,CRY1,I…
REAC:R-HSA-3247509	Chromatin modifying enzymes	0.000231387	0.000231387	PADI2,HIST1H2BM,HIST1H4A,HIST1H2BL,H2AFZ,HIST1H2AK,HIST1H2AB,HIST1H2BB,HIST1H2AJ,SAP30,HIST3H2A,ARID4B,HIST1H2BN,HIST3H2BB,EHMT2,HIST1H2BO,HIST1H2AH,KDM4C,EZH2,HIST1H2BC,SMARCD1,H2AFV,HIST2H2AA3,SMARCE1,KMT5C,HIST2H2AB,NSD2,HIST1H2BD,ACTL6A
REAC:R-HSA-4839726	Chromatin organization	0.000231387	0.000231387	PADI2,HIST1H2BM,HIST1H4A,HIST1H2BL,H2AFZ,HIST1H2AK,HIST1H2AB,HIST1H2BB,HIST1H2AJ,SAP30,HIST3H2A,ARID4B,HIST1H2BN,HIST3H2BB,EHMT2,HIST1H2BO,HIST1H2AH,KDM4C,EZH2,HIST1H2BC,SMARCD1,H2AFV,HIST2H2AA3,SMARCE1,KMT5C,HIST2H2AB,NSD2,HIST1H2BD,ACTL6A
GO:0030182	neuron differentiation	0.000232184	0.000232184	SLITRK6,RET,MAP2,NRXN1,SYT4,SERPINI1,OPCML,SRRM4,NREP,ID4,ASCL1,LRP4,FOXA1,ID2,SOX2,DKK1,PTK7,SOX4,SEMA3A,NFIB,LDB1,FYN,ABL1,PLCG1,SEMA3C,EPHB2,CDK5RAP2,HES1,ID1,STMN1,SPTB,RAP2A,ADCYAP1,NBL1,NEUROD1,PROX1,RANBP9,EFNA1,MYT1L,CBFA2T2,ECT2,BTG2,TGFBR1,CRMP1,ARHGEF2,LRP6,ANK3,ARHGDIA,DLL4,GSK3B,OLFM1,STMN3,PLAA,PAK3,SRGAP2,RAPGEF2,PLXNB1,CAMSAP1,INSM1,ROR2,IFT88,RAB17,TIAM2,HMGB1,FZD2
GO:0009059	macromolecule biosynthetic process	0.000244846	0.000244846	RET,DACH1,TESC,BGN,PADI2,GALNT9,ELAVL2,HES6,SP4,PTP4A3,DPY19L2,RPL17-C18ORF32,BMPR1B,IGFBP5,ID4,ASCL1,FOXA1,ID2,SOX2,SMPD3,DKK1,RIPPLY3,HMGB2,SOX4,BCL11A,GSTP1,CGA,TLE2,NFIB,NAT14,SIX2,CDKN2A,LDB1,H3F3A,H1FX,KDR,HIST1H4A,ABL1,BARD1,CCNA2,TGFB3,BMPR2,H2AFZ,HIST1H2AK,NUCKS1,SKIL,IL18,HIST1H2AB,DYRK1B,PTCH1,PER2,CDK5RAP2,PSPC1,HES1,GLIS3,HIST1H2AJ,USP13,SYK,SMAD6,ZMYM3,TET3,GTF2H2C,CKAP2,ID1,LITAF,E…
GO:1903507	negative regulation of nucleic acid-templated transcription	0.000254655	0.000254655	DACH1,HES6,ID4,ASCL1,ID2,SOX2,DKK1,RIPPLY3,HMGB2,BCL11A,TLE2,NFIB,SIX2,CDKN2A,LDB1,H3F3A,H1FX,HIST1H4A,H2AFZ,HIST1H2AK,SKIL,HIST1H2AB,PTCH1,PER2,PSPC1,HES1,GLIS3,HIST1H2AJ,ID1,FOXG1,UHRF1,CENPF,PROX1,HIST3H2A,HIST1H1B,EFNA1,SMAD7,NR2F2,PATZ1,MYT1L,CBFA2T2,ZP3,FBP1,FOXP1,BCL7A,ERF,EHMT2,HNF4A,HIST1H2AH,ILF3,EZH2,HDAC4,DLL4,PCGF2,H2AFV,HIST2H2AA3,NR1D2,SMARCE1,UBE2D3,PRDM5,HIST2H2AB,ATN1,SET,CRY1,I…
GO:1902679	negative regulation of RNA biosynthetic process	0.000264395	0.000264395	DACH1,HES6,ID4,ASCL1,ID2,SOX2,DKK1,RIPPLY3,HMGB2,BCL11A,TLE2,NFIB,SIX2,CDKN2A,LDB1,H3F3A,H1FX,HIST1H4A,H2AFZ,HIST1H2AK,SKIL,HIST1H2AB,PTCH1,PER2,PSPC1,HES1,GLIS3,HIST1H2AJ,ID1,FOXG1,UHRF1,CENPF,PROX1,HIST3H2A,HIST1H1B,EFNA1,SMAD7,NR2F2,PATZ1,MYT1L,CBFA2T2,ZP3,FBP1,FOXP1,BCL7A,ERF,EHMT2,HNF4A,HIST1H2AH,ILF3,EZH2,HDAC4,DLL4,PCGF2,H2AFV,HIST2H2AA3,NR1D2,SMARCE1,UBE2D3,PRDM5,HIST2H2AB,ATN1,SET,CRY1,I…
REAC:R-HSA-1912422	Pre-NOTCH Expression and Processing	0.000285197	0.000285197	HIST1H2BM,H3F3A,HIST1H4A,HIST1H2BL,H2AFZ,HIST1H2AB,HIST1H2BB,HIST1H2AJ,TFDP1,LFNG,HIST1H2BN,HIST3H2BB,HIST1H2BO,HIST1H2BC,H2AFV,HIST2H2AA3,HIST1H2BD
GO:0048523	negative regulation of cellular process	0.000295888	0.000295888	LDLRAD4,SST,PDE10A,DACH1,CXCL1,TESC,PADI2,MAP2,EYA2,SPRY1,NRXN1,FLT1,SYT4,HES6,SERPINI1,SHISA2,SPRY2,PROM2,AKT3,SERPINE2,BMPR1B,IGFBP5,SULF2,ID4,ASCL1,LRP4,FOXA1,ID2,SOX2,TMEM178A,DHRS2,DKK1,RIPPLY3,HMGB2,SOX4,BCL11A,GSTP1,BTG3,TLE2,SEMA3A,ITGA1,NFIB,SIX2,CDKN2A,LDB1,H3F3A,FYN,H1FX,KDR,HIST1H4A,ABL1,BARD1,TGFB3,PLCG1,BMPR2,H2AFZ,HIST1H2AK,SKIL,HIST1H2AB,PTCH1,SEMA3C,EPHB2,PER2,CDK5RAP2,PSPC1,HES1…
GO:0050767	regulation of neurogenesis	0.000306633	0.000306633	RET,MAP2,SYT4,HES6,SERPINI1,SERPINE2,NREP,ID4,ASCL1,LRP4,ID2,SOX2,DKK1,HMGB2,PTK7,SEMA3A,ABL1,RASSF10,SEMA3C,PER2,CDK5RAP2,HES1,ID1,RAP2A,NBL1,NEUROD1,PROX1,EFNA1,CBFA2T2,ECT2,CRMP1,ARHGEF2,ARHGDIA,GSK3B,OLFM1,PLAA,PAK3,SRGAP2,RAPGEF2,PLXNB1,ADGRG1,ROR2,RAB17,TIAM2
GO:0031323	regulation of cellular metabolic process	0.000307048	0.000307048	LDLRAD4,RET,DACH1,TESC,PADI2,NUAK1,EYA2,SPRY1,NRXN1,ELAVL2,FLT1,HES6,SERPINI1,SP4,PTP4A3,SPRY2,SRRM4,PROM2,SERPINE2,BMPR1B,IGFBP5,ID4,ASCL1,FOXA1,ID2,SOX2,SMPD3,DKK1,RIPPLY3,HMGB2,SOX4,BCL11A,GSTP1,CGA,TLE2,SEMA3A,CELF3,ITGA1,NFIB,NAT14,SIX2,CDKN2A,LDB1,H3F3A,FYN,H1FX,KDR,HIST1H4A,ABL1,BARD1,CCNA2,TGFB3,BMPR2,H2AFZ,HIST1H2AK,NUCKS1,SKIL,IL18,HIST1H2AB,DDR1,DYRK1B,PTCH1,EPHB2,PER2,CDK5RAP2,PSPC1,H…
REAC:R-HSA-5693565	Recruitment and ATM-mediated phosphorylation of repair and signaling proteins at DNA double strand breaks	0.00035395	0.00035395	EYA2,HIST1H2BM,HIST1H4A,ABL1,BARD1,HIST1H2BL,HIST1H2BB,HIST1H2BN,HIST3H2BB,HIST1H2BO,SMARCA5,HIST1H2BC,NSD2,HIST1H2BD
GO:0044260	cellular macromolecule metabolic process	0.000378372	0.000378372	LDLRAD4,RET,DACH1,TESC,BGN,PADI2,GALNT9,NUAK1,EYA2,SPRY1,NRXN1,ELAVL2,FLT1,HES6,CDK14,SERPINI1,TMEM132A,SP4,PTP4A3,STK32B,SPRY2,PROM2,DPY19L2,AKT3,SERPINE2,RPL17-C18ORF32,BMPR1B,HIST1H2BM,NSG1,IGFBP5,SULF2,ID4,ASCL1,FOXA1,ID2,SOX2,DKK1,RIPPLY3,HMGB2,SOX4,BCL11A,GSTP1,CGA,MND1,TLE2,SEMA3A,ITGA1,NFIB,NAT14,SIX2,CDKN2A,LDB1,H3F3A,FYN,H1FX,KDR,HIST1H4A,ABL1,BARD1,CCNA2,TGFB3,HIST1H2BL,BMPR2,H2AFZ,HIS…
REAC:R-HSA-212436	Generic Transcription Pathway	0.000411848	0.000411848	SST,NUAK1,ZNF521,AKT3,HIST1H2BM,SOX2,LBR,CGA,CDKN2A,LDB1,H3F3A,HIST1H4A,ABL1,BARD1,CCNA2,HIST1H2BL,H2AFZ,SKIL,HIST1H2AB,HIST1H2BB,GAD1,HES1,HIST1H2AJ,SMAD6,GTF2H2C,ZNF124,TFDP1,FOXG1,CDK6,PMAIP1,PCBP4,HIST1H2BN,HIST3H2BB,ZFP1,NFYB,SMAD7,FKBP5,HIPK2,ZNF28,ZNF708,PAX5,EHMT2,HIST1H2BO,BTG2,HNF4A,POLR2B,EZH2,FANCC,HIST1H2BC,HDAC4,CASP6,RYBP,RBL1,ELF2,CCNE1,GSK3B,USP7,ZNF33A,SMARCD1,PCGF2,H2AFV,HIST2H…
GO:0006323	DNA packaging	0.000413839	0.000413839	HIST1H2BM,HMGB2,CDKN2A,CENPA,H3F3A,H1FX,HIST1H4A,HIST1H2BL,HIST1H2BB,CENPU,NUSAP1,HIST1H1B,OIP5,HIST1H2BN,HIST3H2BB,HIST1H2BO,TOP2A,SMARCA5,HJURP,HIST1H2BC,HIST1H2BD,SET,HIST1H1E
REAC:R-HSA-5693606	DNA Double Strand Break Response	0.000417884	0.000417884	EYA2,HIST1H2BM,HIST1H4A,ABL1,BARD1,HIST1H2BL,HIST1H2BB,HIST1H2BN,HIST3H2BB,HIST1H2BO,SMARCA5,HIST1H2BC,NSD2,HIST1H2BD
GO:0065007	biological regulation	0.000456604	0.000456604	CRABP1,LDLRAD4,FGF14,NTS,SST,PDE10A,OR4C6,RET,DACH1,CXCL1,TESC,PADI2,MT1F,NUAK1,ALDH1A3,MAP2,EYA2,COL4A2,SPRY1,NRXN1,ELAVL2,FLT1,MT1E,SYT4,ACTG2,HES6,CDK14,SERPINI1,TUBA1A,SHISA2,SP4,PTP4A3,STK32B,SPRY2,GNG2,NME4,SRRM4,PROM2,MT2A,INPP4B,AKT3,SERPINE2,BMPR1B,C2CD4B,NREP,NSG1,RGS12,IGFBP5,SULF2,CADPS2,ID4,ASCL1,LRP4,FOXA1,ID2,SOX2,TMEM178A,SMPD3,MEST,DHRS2,DKK1,RIPPLY3,HMGB2,NETO1,PTK7,SOX4,NID1,BC…
GO:0009653	anatomical structure morphogenesis	0.000514797	0.000514797	SLITRK6,RET,COL4A1,ALDH1A3,MAP2,CDH6,EYA2,COL4A2,SPRY1,NRXN1,FLT1,SYT4,ACTG2,SPRY2,AKT3,BMPR1B,LRP4,SHROOM3,FOXA1,ID2,SOX2,PGM5,DKK1,PTK7,SOX4,AMOTL2,TLE2,SEMA3A,NFIB,SIX2,LDB1,MATN2,FYN,KDR,ABL1,TGFB3,PLCG1,BMPR2,VASH2,IL18,DDR1,PTCH1,SEMA3C,EPHB2,HES1,SYK,SMAD6,ZMYM3,APLP1,ID1,IER3,ADAMTS9,EFEMP1,CD81,ZMYM2,SPTB,BICD1,RAP2A,PID1,LRP5L,FGFR3,NBL1,NEUROD1,LFNG,SIPA1L3,PROX1,RANBP9,STARD13,EFNA1,S…
GO:0090304	nucleic acid metabolic process	0.000597979	0.000597979	RET,DACH1,TESC,PADI2,EYA2,ELAVL2,HES6,SP4,PTP4A3,SRRM4,BMPR1B,ID4,ASCL1,FOXA1,ID2,SOX2,DKK1,RIPPLY3,HMGB2,DTD1,SOX4,BCL11A,CGA,MND1,TLE2,CELF3,NFIB,NAT14,SIX2,CDKN2A,LDB1,H3F3A,H1FX,HIST1H4A,ABL1,BARD1,TGFB3,BMPR2,H2AFZ,HIST1H2AK,NUCKS1,SKIL,IL18,HIST1H2AB,DYRK1B,PTCH1,PER2,PSIP1,CDK5RAP2,PSPC1,HES1,HNRNPDL,GLIS3,HIST1H2AJ,USP13,SYK,SMAD6,ZMYM3,TET3,GTF2H2C,CKAP2,RCL1,ID1,LITAF,BYSL,EFEMP1,PTMA,C…
GO:0060255	regulation of macromolecule metabolic process	0.000690779	0.000690779	LDLRAD4,RET,DACH1,TESC,PADI2,NUAK1,EYA2,SPRY1,NRXN1,ELAVL2,FLT1,ACTG2,HES6,SERPINI1,SP4,PTP4A3,SPRY2,SRRM4,PROM2,SERPINE2,BMPR1B,IGFBP5,ID4,ASCL1,FOXA1,ID2,SOX2,SMPD3,DKK1,RIPPLY3,HMGB2,SOX4,BCL11A,GSTP1,CGA,TLE2,SEMA3A,CELF3,ITGA1,NFIB,NAT14,SIX2,CDKN2A,LDB1,H3F3A,FYN,H1FX,KDR,HIST1H4A,ABL1,BARD1,CCNA2,TGFB3,BMPR2,H2AFZ,HIST1H2AK,NUCKS1,SKIL,IL18,HIST1H2AB,DYRK1B,PTCH1,EPHB2,PER2,CDK5RAP2,PSPC1,…
REAC:R-HSA-191273	Cholesterol biosynthesis	0.000744683	0.000744683	LBR,MSMO1,LSS,IDI1,HSD17B7,FDPS,GGPS1,CYP51A1
GO:0071103	DNA conformation change	0.000768544	0.000768544	HIST1H2BM,HMGB2,CDKN2A,CENPA,H3F3A,H1FX,HIST1H4A,ABL1,HIST1H2BL,HIST1H2BB,CENPU,GTF2H2C,NUSAP1,HIST1H1B,OIP5,HIST1H2BN,HIST3H2BB,HIST1H2BO,TOP2A,SMARCA5,HJURP,HIST1H2BC,HIST1H2BD,SET,HIST1H1E,HMGB1,TOP3B
GO:0045664	regulation of neuron differentiation	0.000787551	0.000787551	RET,MAP2,SYT4,SERPINI1,NREP,ID4,ASCL1,LRP4,ID2,SOX2,DKK1,PTK7,SEMA3A,ABL1,SEMA3C,CDK5RAP2,HES1,ID1,RAP2A,NBL1,NEUROD1,PROX1,EFNA1,CBFA2T2,ECT2,CRMP1,ARHGEF2,ARHGDIA,GSK3B,OLFM1,PLAA,PAK3,RAPGEF2,PLXNB1,ROR2,RAB17,TIAM2
REAC:R-HSA-1500620	Meiosis	0.000790933	0.000790933	HIST1H2BM,MND1,H3F3A,HIST1H4A,HIST1H2BL,H2AFZ,HIST1H2AB,HIST1H2BB,HIST1H2AJ,HIST1H2BN,HIST3H2BB,HIST1H2BO,HIST1H2BC,SYNE2,H2AFV,HIST2H2AA3,HIST1H2BD
REAC:R-HSA-8939236	RUNX1 regulates transcription of genes involved in differentiation of HSCs	0.0008066	0.0008066	HIST1H2BM,LDB1,H3F3A,HIST1H4A,ABL1,HIST1H2BL,H2AFZ,HIST1H2AB,HIST1H2BB,HIST1H2AJ,HIST1H2BN,HIST3H2BB,HIST1H2BO,HIST1H2BC,H2AFV,HIST2H2AA3,PSMD1,HIST1H2BD
REAC:R-HSA-74160	Gene expression (Transcription)	0.000823034	0.000823034	SST,NUAK1,ZNF521,AKT3,HIST1H2BM,SOX2,LBR,CGA,NFIB,CDKN2A,LDB1,H3F3A,HIST1H4A,ABL1,BARD1,CCNA2,HIST1H2BL,H2AFZ,SKIL,HIST1H2AB,HIST1H2BB,GAD1,HES1,HIST1H2AJ,SMAD6,TET3,GTF2H2C,ZNF124,TFDP1,FOXG1,SAP30,UHRF1,CDK6,PMAIP1,PCBP4,ARID4B,HIST1H2BN,HIST3H2BB,ZFP1,NFYB,SMAD7,FKBP5,HIPK2,ZNF28,ZNF708,PAX5,EHMT2,HIST1H2BO,BTG2,SMARCA5,SLBP,HNF4A,POLR2B,EZH2,FANCC,HIST1H2BC,HDAC4,CASP6,RYBP,RBL1,ELF2,CCNE1,GS…
GO:0051960	regulation of nervous system development	0.000924524	0.000924524	RET,MAP2,NRXN1,SYT4,HES6,SERPINI1,SERPINE2,NREP,ID4,ASCL1,LRP4,ID2,SOX2,DKK1,HMGB2,PTK7,SEMA3A,ABL1,RASSF10,SEMA3C,EPHB2,PER2,CDK5RAP2,HES1,ID1,RAP2A,NBL1,NEUROD1,PROX1,EFNA1,CBFA2T2,ECT2,CRMP1,ARHGEF2,ARHGDIA,GSK3B,OLFM1,PLAA,PAK3,SRGAP2,RAPGEF2,PLXNB1,ADGRG1,ROR2,RAB17,TIAM2
GO:0048519	negative regulation of biological process	0.0009589	0.0009589	LDLRAD4,SST,PDE10A,DACH1,CXCL1,TESC,PADI2,MT1F,MAP2,EYA2,COL4A2,SPRY1,NRXN1,FLT1,MT1E,SYT4,HES6,SERPINI1,SHISA2,SPRY2,PROM2,MT2A,AKT3,SERPINE2,BMPR1B,IGFBP5,SULF2,ID4,ASCL1,LRP4,FOXA1,ID2,SOX2,TMEM178A,DHRS2,DKK1,RIPPLY3,HMGB2,SOX4,BCL11A,GSTP1,BTG3,TLE2,SEMA3A,ITGA1,NFIB,SIX2,CDKN2A,LDB1,H3F3A,FYN,DOCK4,CRHR1,H1FX,KDR,HIST1H4A,ABL1,BARD1,TGFB3,PLCG1,BMPR2,H2AFZ,HIST1H2AK,NUCKS1,SKIL,HIST1H2AB,PT…
REAC:R-HSA-73894	DNA Repair	0.0011589	0.0011589	EYA2,HIST1H2BM,HIST1H4A,ABL1,BARD1,CCNA2,HIST1H2BL,H2AFZ,HIST1H2AB,HIST1H2BB,HIST1H2AJ,GTF2H2C,UBE2T,HIST1H2BN,HIST3H2BB,HIST1H2BO,SMARCA5,POLR2B,FANCC,HIST1H2BC,REV1,USP7,POLD2,H2AFV,HIST2H2AA3,NSD2,RAD17,HIST1H2BD,ACTL6A,SUMO3,LIG1
GO:0051253	negative regulation of RNA metabolic process	0.00127902	0.00127902	DACH1,HES6,ID4,ASCL1,ID2,SOX2,DKK1,RIPPLY3,HMGB2,BCL11A,TLE2,NFIB,SIX2,CDKN2A,LDB1,H3F3A,H1FX,HIST1H4A,BARD1,H2AFZ,HIST1H2AK,SKIL,HIST1H2AB,PTCH1,PER2,PSPC1,HES1,GLIS3,HIST1H2AJ,ID1,FOXG1,UHRF1,CENPF,PROX1,HIST3H2A,HIST1H1B,EFNA1,SMAD7,NR2F2,PATZ1,MYT1L,CBFA2T2,ZP3,FBP1,FOXP1,PTBP2,BCL7A,ERF,EHMT2,HNF4A,HIST1H2AH,ILF3,EZH2,HDAC4,DLL4,PCGF2,H2AFV,HIST2H2AA3,NR1D2,SMARCE1,UBE2D3,PRDM5,HIST2H2AB,ATN…
GO:0006334	nucleosome assembly	0.00129537	0.00129537	HIST1H2BM,HMGB2,CENPA,H3F3A,HIST1H4A,HIST1H2BL,HIST1H2BB,CENPU,OIP5,HIST1H2BN,HIST3H2BB,HIST1H2BO,SMARCA5,HJURP,HIST1H2BC,HIST1H2BD,SET
REAC:R-HSA-8936459	RUNX1 regulates genes involved in megakaryocyte differentiation and platelet function	0.00145137	0.00145137	HIST1H2BM,H3F3A,HIST1H4A,HIST1H2BL,H2AFZ,HIST1H2AB,HIST1H2BB,HIST1H2AJ,HIST1H2BN,HIST3H2BB,HIST1H2BO,HIST1H2BC,H2AFV,HIST2H2AA3,HIST1H2BD
GO:0050793	regulation of developmental process	0.00146301	0.00146301	LDLRAD4,RET,TESC,NUAK1,MAP2,COL4A2,NRXN1,FLT1,SYT4,HES6,SERPINI1,SPRY2,AKT3,SERPINE2,BMPR1B,NREP,ID4,ASCL1,LRP4,FOXA1,ID2,SOX2,TMEM178A,DKK1,HMGB2,PTK7,SEMA3A,NFIB,SIX2,CDKN2A,LDB1,H3F3A,FYN,KDR,HIST1H4A,ABL1,TGFB3,RASSF10,PLCG1,BMPR2,VASH2,IL18,PTCH1,SEMA3C,EPHB2,PER2,CDK5RAP2,HES1,SYK,SMAD6,ZMYM3,ID1,ADAMTS9,EFEMP1,ZMYM2,RAP2A,PID1,FGFR3,INHA,NBL1,ABCG1,FAM210B,NEUROD1,CDK6,LFNG,CENPF,PROX1,STA…
GO:0050794	regulation of cellular process	0.001501	0.001501	CRABP1,LDLRAD4,FGF14,NTS,SST,PDE10A,OR4C6,RET,DACH1,CXCL1,TESC,PADI2,NUAK1,MAP2,EYA2,COL4A2,SPRY1,NRXN1,ELAVL2,FLT1,SYT4,HES6,CDK14,SERPINI1,TUBA1A,SHISA2,SP4,PTP4A3,STK32B,SPRY2,GNG2,NME4,SRRM4,PROM2,MT2A,INPP4B,AKT3,SERPINE2,BMPR1B,NREP,NSG1,RGS12,IGFBP5,SULF2,CADPS2,ID4,ASCL1,LRP4,FOXA1,ID2,SOX2,TMEM178A,SMPD3,DHRS2,DKK1,RIPPLY3,HMGB2,NETO1,PTK7,SOX4,NID1,BCL11A,GSTP1,BTG3,AMOTL2,CGA,TLE2,BCAM…
REAC:R-HSA-68886	M Phase	0.00161459	0.00161459	TUBA1A,HIST1H2BM,CENPA,H3F3A,HIST1H4A,HIST1H2BL,H2AFZ,HIST1H2AB,HIST1H2BB,CENPU,CDK5RAP2,HIST1H2AJ,KIF20A,SKA2,CENPF,HIST1H2BN,HIST3H2BB,NUF2,HIST1H2BO,TUBB,BUB1B,MAD2L1,HIST1H2BC,NEK2,NINL,H2AFV,HIST2H2AA3,NUP153,PSMD1,HIST1H2BD,SET,AHCTF1,SPC24,NSL1
REAC:R-HSA-69620	Cell Cycle Checkpoints	0.00209542	0.00209542	HIST1H2BM,CDKN2A,CENPA,HIST1H4A,BARD1,CCNA2,HIST1H2BL,HIST1H2BB,CENPU,SKA2,CENPF,PCBP4,HIST1H2BN,HIST3H2BB,NUF2,HIST1H2BO,GTSE1,BUB1B,MAD2L1,HIST1H2BC,CCNE1,PSMD1,NSD2,RAD17,HIST1H2BD,AHCTF1,SPC24,NSL1
GO:0007275	multicellular organism development	0.00212936	0.00212936	SLITRK6,CRABP1,LDLRAD4,FGF14,RET,CXCL1,TESC,COL4A1,PADI2,ALDH1A3,MAP2,CDH6,EYA2,COL4A2,SPRY1,NRXN1,FLT1,SYT4,ACTG2,HES6,SERPINI1,SPRY2,OPCML,SRRM4,AKT3,SERPINE2,BMPR1B,NREP,SULF2,ID4,ASCL1,LRP4,SHROOM3,FOXA1,ID2,SOX2,TMEM178A,DHRS2,KRT81,DKK1,RIPPLY3,HMGB2,PTK7,SOX4,BCL11A,GSTP1,LBR,FSTL4,AMOTL2,TLE2,SEMA3A,NFIB,SIX2,CDKN2A,LDB1,H3F3A,MATN2,FYN,KDR,HIST1H4A,ABL1,TGFB3,RASSF10,PLCG1,EVC,BMPR2,VASH…
REAC:R-HSA-73857	RNA Polymerase II Transcription	0.00247338	0.00247338	SST,NUAK1,ZNF521,AKT3,HIST1H2BM,SOX2,LBR,CGA,CDKN2A,LDB1,H3F3A,HIST1H4A,ABL1,BARD1,CCNA2,HIST1H2BL,H2AFZ,SKIL,HIST1H2AB,HIST1H2BB,GAD1,HES1,HIST1H2AJ,SMAD6,GTF2H2C,ZNF124,TFDP1,FOXG1,CDK6,PMAIP1,PCBP4,HIST1H2BN,HIST3H2BB,ZFP1,NFYB,SMAD7,FKBP5,HIPK2,ZNF28,ZNF708,PAX5,EHMT2,HIST1H2BO,BTG2,SLBP,HNF4A,POLR2B,EZH2,FANCC,HIST1H2BC,HDAC4,CASP6,RYBP,RBL1,ELF2,CCNE1,GSK3B,USP7,ZNF33A,SMARCD1,SNRPE,PCGF2,H…
GO:0034401	chromatin organization involved in regulation of transcription	0.00263294	0.00263294	PADI2,H3F3A,H1FX,HIST1H4A,H2AFZ,HIST1H2AK,HIST1H2AB,HIST1H2AJ,HIST3H2A,HIST1H1B,HIST1H2AH,EZH2,SMARCD1,PCGF2,H2AFV,HIST2H2AA3,HIST2H2AB,HIST1H1E,HMGB1
GO:0071824	protein-DNA complex subunit organization	0.00266682	0.00266682	HIST1H2BM,HMGB2,CENPA,H3F3A,H1FX,HIST1H4A,HIST1H2BL,HIST1H2BB,CENPU,GTF2H2C,CENPF,HIST3H2A,HIST1H1B,OIP5,HIST1H2BN,HIST3H2BB,HIST1H2BO,SMARCA5,HJURP,HIST1H2BC,SMARCD1,SMARCE1,HIST1H2BD,SET,HIST1H1E,HMGB1,ANP32E
GO:0048856	anatomical structure development	0.00282994	0.00282994	SLITRK6,CRABP1,LDLRAD4,FGF14,RET,CXCL1,TESC,COL4A1,PADI2,ALDH1A3,MAP2,CDH6,EYA2,COL4A2,SPRY1,NRXN1,FLT1,SYT4,ACTG2,HES6,SERPINI1,SPRY2,OPCML,SRRM4,DPY19L2,AKT3,SERPINE2,BMPR1B,NREP,SULF2,ID4,ASCL1,LRP4,SHROOM3,FOXA1,ID2,SOX2,TMEM178A,PGM5,MEST,DHRS2,KRT81,DKK1,RIPPLY3,HMGB2,PTK7,SOX4,BCL11A,GSTP1,LBR,FSTL4,AMOTL2,TLE2,SEMA3A,NFIB,SIX2,CDKN2A,LDB1,H3F3A,MATN2,FYN,KDR,HIST1H4A,ABL1,TGFB3,RASSF10,PL…
GO:0010558	negative regulation of macromolecule biosynthetic process	0.00285074	0.00285074	DACH1,HES6,IGFBP5,ID4,ASCL1,ID2,SOX2,DKK1,RIPPLY3,HMGB2,BCL11A,GSTP1,TLE2,NFIB,SIX2,CDKN2A,LDB1,H3F3A,H1FX,HIST1H4A,BMPR2,H2AFZ,HIST1H2AK,SKIL,HIST1H2AB,PTCH1,PER2,PSPC1,HES1,GLIS3,HIST1H2AJ,ID1,FOXG1,DAPK1,INHA,UHRF1,CENPF,PROX1,HIST3H2A,HIST1H1B,METTL14,EFNA1,SMAD7,NR2F2,PATZ1,MYT1L,CBFA2T2,ZP3,FBP1,FOXP1,BCL7A,ERF,EHMT2,BTG2,MEX3D,HNF4A,HIST1H2AH,ILF3,EZH2,HDAC4,DLL4,GSK3B,PCGF2,H2AFV,HIST2H2A…
GO:0009890	negative regulation of biosynthetic process	0.0029238	0.0029238	DACH1,HES6,IGFBP5,ID4,ASCL1,ID2,SOX2,DKK1,RIPPLY3,HMGB2,BCL11A,GSTP1,TLE2,NFIB,SIX2,CDKN2A,LDB1,H3F3A,FYN,H1FX,HIST1H4A,BMPR2,H2AFZ,HIST1H2AK,SKIL,HIST1H2AB,PTCH1,PER2,PSPC1,HES1,GLIS3,HIST1H2AJ,ID1,FOXG1,DAPK1,PID1,INHA,UHRF1,CENPF,PROX1,HIST3H2A,HIST1H1B,METTL14,EFNA1,SMAD7,NR2F2,PATZ1,MYT1L,CBFA2T2,ZP3,FBP1,FOXP1,BCL7A,ERF,EHMT2,BTG2,MEX3D,HNF4A,HIST1H2AH,ILF3,EZH2,HDAC4,DLL4,GSK3B,PCGF2,H2AFV…
REAC:R-HSA-5689901	Metalloprotease DUBs	0.00310785	0.00310785	BARD1,HIST1H2AK,HIST1H2AB,HIST1H2AJ,HIST3H2A,HIST1H2AH,STAMBPL1,HIST2H2AA3,HIST2H2AB
GO:0031327	negative regulation of cellular biosynthetic process	0.00314127	0.00314127	DACH1,HES6,IGFBP5,ID4,ASCL1,ID2,SOX2,DKK1,RIPPLY3,HMGB2,BCL11A,TLE2,NFIB,SIX2,CDKN2A,LDB1,H3F3A,FYN,H1FX,HIST1H4A,BMPR2,H2AFZ,HIST1H2AK,SKIL,HIST1H2AB,PTCH1,PER2,PSPC1,HES1,GLIS3,HIST1H2AJ,ID1,FOXG1,DAPK1,PID1,INHA,UHRF1,CENPF,PROX1,HIST3H2A,HIST1H1B,METTL14,EFNA1,SMAD7,NR2F2,PATZ1,MYT1L,CBFA2T2,ZP3,FBP1,FOXP1,BCL7A,ERF,EHMT2,BTG2,MEX3D,HNF4A,HIST1H2AH,ILF3,EZH2,HDAC4,DLL4,GSK3B,PCGF2,H2AFV,HIST2…
REAC:R-HSA-1474165	Reproduction	0.00320477	0.00320477	HIST1H2BM,MND1,H3F3A,HIST1H4A,HIST1H2BL,H2AFZ,HIST1H2AB,HIST1H2BB,HIST1H2AJ,HIST1H2BN,HIST3H2BB,ZP3,HIST1H2BO,HIST1H2BC,SYNE2,H2AFV,HIST2H2AA3,HIST1H2BD
REAC:R-HSA-3214858	RMTs methylate histone arginines	0.00324557	0.00324557	HIST1H4A,H2AFZ,HIST1H2AK,HIST1H2AB,HIST1H2AJ,HIST3H2A,HIST1H2AH,SMARCD1,H2AFV,HIST2H2AA3,SMARCE1,HIST2H2AB,ACTL6A
REAC:R-HSA-157118	Signaling by NOTCH	0.00333566	0.00333566	HIST1H2BM,TLE2,H3F3A,HIST1H4A,HIST1H2BL,H2AFZ,HIST1H2AB,HIST1H2BB,HES1,HIST1H2AJ,TFDP1,LFNG,HIST1H2BN,HIST3H2BB,TACC3,HIST1H2BO,HIST1H2BC,HDAC4,DLL4,H2AFV,HIST2H2AA3,PSMD1,PBX1,HIST1H2BD
REAC:R-HSA-201681	TCF dependent signaling in response to WNT	0.00333566	0.00333566	HIST1H2BM,SOX2,DKK1,SOX4,TLE2,H3F3A,HIST1H4A,HIST1H2BL,H2AFZ,HIST1H2AB,HIST1H2BB,HIST1H2AJ,HIST1H2BN,HIST3H2BB,HIST1H2BO,LRP6,HIST1H2BC,GSK3B,H2AFV,HIST2H2AA3,PSMD1,HIST1H2BD,SOX13,FZD2
GO:2000113	negative regulation of cellular macromolecule biosynthetic process	0.00380209	0.00380209	DACH1,HES6,IGFBP5,ID4,ASCL1,ID2,SOX2,DKK1,RIPPLY3,HMGB2,BCL11A,TLE2,NFIB,SIX2,CDKN2A,LDB1,H3F3A,H1FX,HIST1H4A,BMPR2,H2AFZ,HIST1H2AK,SKIL,HIST1H2AB,PTCH1,PER2,PSPC1,HES1,GLIS3,HIST1H2AJ,ID1,FOXG1,DAPK1,UHRF1,CENPF,PROX1,HIST3H2A,HIST1H1B,METTL14,EFNA1,SMAD7,NR2F2,PATZ1,MYT1L,CBFA2T2,ZP3,FBP1,FOXP1,BCL7A,ERF,EHMT2,BTG2,MEX3D,HNF4A,HIST1H2AH,ILF3,EZH2,HDAC4,DLL4,GSK3B,PCGF2,H2AFV,HIST2H2AA3,NR1D2,SM…
REAC:R-HSA-8953897	Cellular responses to external stimuli	0.00381243	0.00381243	MT1F,MT1E,TUBA1A,MT2A,HIST1H2BM,GSTP1,CDKN2A,H3F3A,HIST1H4A,CCNA2,HIST1H2BL,H2AFZ,HIST1H2AB,HIST1H2BB,HIST1H2AJ,MT1X,SH3BP4,ID1,TFDP1,CDK6,HIST1H1B,HIST1H2BN,HIST3H2BB,FKBP5,ERF,EHMT2,HIST1H2BO,EZH2,HIST1H2BC,CCNE1,GSK3B,EGLN2,H2AFV,HIST2H2AA3,NUP153,UBE2D3,PSMD1,HIST1H2BD,HIST1H1E
GO:1901360	organic cyclic compound metabolic process	0.00389865	0.00389865	RET,DACH1,TESC,PADI2,EYA2,ELAVL2,HES6,SP4,PTP4A3,NME4,SRRM4,BMPR1B,ID4,ASCL1,FOXA1,ID2,SOX2,DHRS2,DKK1,RIPPLY3,HMGB2,DTD1,SOX4,BCL11A,LBR,CGA,MND1,TLE2,CELF3,NFIB,NAT14,SIX2,CDKN2A,LDB1,H3F3A,H1FX,DCK,HIST1H4A,SLC26A1,ABL1,BARD1,TGFB3,MSMO1,BMPR2,H2AFZ,HIST1H2AK,NUCKS1,SKIL,IL18,HIST1H2AB,DYRK1B,PTCH1,PER2,PSIP1,CDK5RAP2,PSPC1,HES1,HNRNPDL,GLIS3,HIST1H2AJ,USP13,SYK,SMAD6,ZMYM3,TET3,PRODH,GTF2H2C,…
GO:1901576	organic substance biosynthetic process	0.00418395	0.00418395	RET,DACH1,TESC,BGN,PADI2,GALNT9,ALDH1A3,ELAVL2,HES6,SP4,PTP4A3,DPY19L2,INPP4B,RPL17-C18ORF32,BMPR1B,IGFBP5,ID4,ASCL1,FOXA1,ID2,SOX2,SMPD3,DKK1,RIPPLY3,HMGB2,SOX4,BCL11A,GSTP1,LBR,CGA,TLE2,NFIB,NAT14,SIX2,CDKN2A,LDB1,H3F3A,H1FX,DCK,KDR,HIST1H4A,SLC26A1,ABL1,BARD1,CCNA2,TGFB3,MSMO1,PLCG1,BMPR2,H2AFZ,HIST1H2AK,NUCKS1,SKIL,IL18,HIST1H2AB,DYRK1B,CBSL,PTCH1,PER2,CDK5RAP2,PSPC1,HES1,GLIS3,HIST1H2AJ,A4GA…
GO:2000026	regulation of multicellular organismal development	0.00426825	0.00426825	LDLRAD4,RET,TESC,MAP2,COL4A2,NRXN1,FLT1,SYT4,HES6,SERPINI1,SPRY2,AKT3,SERPINE2,BMPR1B,NREP,ID4,ASCL1,LRP4,FOXA1,ID2,SOX2,TMEM178A,DKK1,HMGB2,PTK7,SEMA3A,NFIB,SIX2,CDKN2A,LDB1,H3F3A,KDR,HIST1H4A,ABL1,TGFB3,RASSF10,PLCG1,BMPR2,VASH2,IL18,SEMA3C,EPHB2,PER2,CDK5RAP2,HES1,SYK,ID1,ADAMTS9,EFEMP1,RAP2A,INHA,NBL1,FAM210B,NEUROD1,CDK6,LFNG,CENPF,PROX1,STARD13,BMP2K,EFNA1,SMAD7,CBFA2T2,ZP3,EMP2,FOXP1,HIPK2…
GO:0019222	regulation of metabolic process	0.00464107	0.00464107	LDLRAD4,RET,DACH1,TESC,PADI2,NUAK1,EYA2,SPRY1,NRXN1,ELAVL2,FLT1,ACTG2,HES6,SERPINI1,SP4,PTP4A3,SPRY2,SRRM4,PROM2,SERPINE2,BMPR1B,IGFBP5,ID4,ASCL1,FOXA1,ID2,SOX2,SMPD3,DKK1,RIPPLY3,HMGB2,SOX4,BCL11A,GSTP1,CGA,TLE2,SEMA3A,CELF3,ITGA1,NFIB,NAT14,SIX2,CDKN2A,LDB1,H3F3A,FYN,H1FX,KDR,HIST1H4A,ABL1,BARD1,CCNA2,TGFB3,HADH,BMPR2,H2AFZ,HIST1H2AK,NUCKS1,SKIL,IL18,HIST1H2AB,DDR1,DYRK1B,PTCH1,EPHB2,PER2,CDK5R…
REAC:R-HSA-211000	Gene Silencing by RNA	0.00516581	0.00516581	HIST1H2BM,H3F3A,HIST1H4A,HIST1H2BL,H2AFZ,HIST1H2AB,HIST1H2BB,HIST1H2AJ,HIST1H2BN,HIST3H2BB,HIST1H2BO,POLR2B,HIST1H2BC,H2AFV,HIST2H2AA3,NUP153,HIST1H2BD
GO:0032502	developmental process	0.00524499	0.00524499	SLITRK6,CRABP1,LDLRAD4,FGF14,RET,CXCL1,TESC,COL4A1,PADI2,NUAK1,ALDH1A3,MAP2,CDH6,EYA2,COL4A2,SPRY1,NRXN1,FLT1,SYT4,ACTG2,HES6,SERPINI1,SPRY2,OPCML,SRRM4,DPY19L2,AKT3,SERPINE2,BMPR1B,NREP,SULF2,ID4,ASCL1,LRP4,SHROOM3,FOXA1,ID2,SOX2,TMEM178A,PGM5,MEST,DHRS2,KRT81,DKK1,RIPPLY3,HMGB2,PTK7,SOX4,BCL11A,GSTP1,LBR,FSTL4,AMOTL2,TLE2,SEMA3A,NFIB,SIX2,CDKN2A,LDB1,H3F3A,MATN2,FYN,KDR,HIST1H4A,ABL1,TGFB3,RASS…
GO:0045934	negative regulation of nucleobase-containing compound metabolic process	0.00528684	0.00528684	DACH1,HES6,ID4,ASCL1,ID2,SOX2,DKK1,RIPPLY3,HMGB2,BCL11A,TLE2,NFIB,SIX2,CDKN2A,LDB1,H3F3A,H1FX,HIST1H4A,BARD1,BMPR2,H2AFZ,HIST1H2AK,SKIL,HIST1H2AB,PTCH1,PER2,PSPC1,HES1,GLIS3,HIST1H2AJ,ID1,FOXG1,PID1,UHRF1,CENPF,PROX1,HIST3H2A,HIST1H1B,EFNA1,SMAD7,NR2F2,PATZ1,MYT1L,CBFA2T2,ZP3,FBP1,FOXP1,PTBP2,BCL7A,ERF,EHMT2,HNF4A,HIST1H2AH,ILF3,EZH2,HDAC4,DLL4,PCGF2,H2AFV,HIST2H2AA3,NR1D2,SMARCE1,UBE2D3,PRDM5,HI…
REAC:R-HSA-68875	Mitotic Prophase	0.00570805	0.00570805	HIST1H2BM,H3F3A,HIST1H4A,HIST1H2BL,H2AFZ,HIST1H2AB,HIST1H2BB,HIST1H2AJ,HIST1H2BN,HIST3H2BB,HIST1H2BO,HIST1H2BC,H2AFV,HIST2H2AA3,NUP153,HIST1H2BD,SET
REAC:R-HSA-977225	Amyloid fiber formation	0.00628387	0.00628387	HIST1H2BM,H3F3A,HIST1H4A,HIST1H2BL,H2AFZ,HIST1H2AB,HIST1H2BB,HIST1H2AJ,HIST1H2BN,HIST3H2BB,TGFBI,HIST1H2BO,HIST1H2BC,HIST2H2AA3,HIST1H2BD
GO:0009058	biosynthetic process	0.0063412	0.0063412	RET,DACH1,TESC,BGN,PADI2,GALNT9,ALDH1A3,ELAVL2,HES6,SP4,PTP4A3,DPY19L2,INPP4B,RPL17-C18ORF32,BMPR1B,IGFBP5,ID4,ASCL1,FOXA1,ID2,SOX2,SMPD3,DKK1,RIPPLY3,HMGB2,SOX4,BCL11A,GSTP1,LBR,CGA,TLE2,NFIB,NAT14,SIX2,CDKN2A,LDB1,H3F3A,FYN,H1FX,DCK,KDR,HIST1H4A,SLC26A1,ABL1,BARD1,CCNA2,TGFB3,MSMO1,PLCG1,BMPR2,H2AFZ,HIST1H2AK,NUCKS1,SKIL,IL18,HIST1H2AB,DYRK1B,CBSL,PTCH1,PER2,CDK5RAP2,PSPC1,HES1,GLIS3,HIST1H2AJ,…
GO:0016043	cellular component organization	0.00706569	0.00706569	SLITRK6,LDLRAD4,RET,CXCL1,COL4A1,BGN,PADI2,ALDH1A3,MAP2,CDH6,EYA2,COL4A2,NRXN1,SYT4,SERPINI1,TUBA1A,SPRY2,PROM2,AKT3,HIST1H2BM,NREP,NSG1,SULF2,NSG2,LRP4,SHROOM3,FOXA1,SOX2,PGM5,DKK1,HMGB2,PTK7,NID1,AMOTL2,MND1,TLE2,CALML4,SEMA3A,CELF3,ITGA1,NFIB,CDKN2A,CENPA,LDB1,ARAP3,H3F3A,MATN2,FYN,NECTIN3,H1FX,KDR,HIST1H4A,ABL1,CCNA2,TGFB3,HIST1H2BL,PLCG1,BMPR2,H2AFZ,HIST1H2AK,NUCKS1,HIST1H2AB,DDR1,SEMA3C,HIS…
GO:0030900	forebrain development	0.00724391	0.00724391	ASCL1,SOX2,SEMA3A,NFIB,EPHB2,HES1,NEUROD1,CDK6,PROX1,METTL14,TACC3,AKNA,LRP6,GSK3B,TYRO3,SRGAP2,RAPGEF2,ADGRG1
REAC:R-HSA-195721	Signaling by WNT	0.00787145	0.00787145	GNG2,HIST1H2BM,SOX2,DKK1,SOX4,TLE2,H3F3A,HIST1H4A,HIST1H2BL,H2AFZ,HIST1H2AB,GNG10,HIST1H2BB,HIST1H2AJ,PPP3CA,HIST1H2BN,HIST3H2BB,HIST1H2BO,LRP6,HIST1H2BC,GSK3B,H2AFV,HIST2H2AA3,PSMD1,HIST1H2BD,ROR2,SOX13,CTBP2,FZD2
REAC:R-HSA-3214847	HATs acetylate histones	0.0111555	0.0111555	HIST1H2BM,HIST1H4A,HIST1H2BL,HIST1H2AK,HIST1H2AB,HIST1H2BB,HIST1H2AJ,HIST3H2A,HIST1H2BN,HIST3H2BB,HIST1H2BO,HIST1H2AH,HIST1H2BC,HIST2H2AA3,HIST2H2AB,HIST1H2BD,ACTL6A
REAC:R-HSA-8939211	ESR-mediated signaling	0.0117663	0.0117663	GNG2,AKT3,HIST1H2BM,FOXA1,H3F3A,HIST1H4A,HIST1H2BL,H2AFZ,HIST1H2AB,GNG10,HIST1H2BB,HIST1H2AJ,HIST1H2BN,HIST3H2BB,FKBP5,HIST1H2BO,POLR2B,HIST1H2BC,H2AFV,HIST2H2AA3,PIK3R3,HIST1H2BD
GO:0044271	cellular nitrogen compound biosynthetic process	0.0122125	0.0122125	RET,DACH1,TESC,PADI2,ELAVL2,HES6,SP4,PTP4A3,RPL17-C18ORF32,BMPR1B,IGFBP5,ID4,ASCL1,FOXA1,ID2,SOX2,SMPD3,DKK1,RIPPLY3,HMGB2,SOX4,BCL11A,CGA,TLE2,NFIB,NAT14,SIX2,CDKN2A,LDB1,H3F3A,H1FX,DCK,HIST1H4A,SLC26A1,ABL1,TGFB3,BMPR2,H2AFZ,HIST1H2AK,NUCKS1,SKIL,IL18,HIST1H2AB,DYRK1B,PTCH1,PER2,CDK5RAP2,PSPC1,HES1,GLIS3,HIST1H2AJ,SMOX,DDAH2,USP13,SYK,SMAD6,ZMYM3,TET3,GTF2H2C,CKAP2,ID1,LITAF,EFEMP1,PTMA,CD81,TF…
GO:0071840	cellular component organization or biogenesis	0.012244	0.012244	SLITRK6,LDLRAD4,RET,CXCL1,COL4A1,BGN,PADI2,ALDH1A3,MAP2,CDH6,EYA2,COL4A2,NRXN1,SYT4,SERPINI1,TUBA1A,SPRY2,PROM2,AKT3,HIST1H2BM,NREP,NSG1,SULF2,NSG2,LRP4,SHROOM3,FOXA1,SOX2,SMPD3,PGM5,DKK1,HMGB2,PTK7,NID1,AMOTL2,MND1,TLE2,CALML4,SEMA3A,CELF3,ITGA1,NFIB,CDKN2A,CENPA,LDB1,ARAP3,H3F3A,MATN2,FYN,NECTIN3,H1FX,KDR,HIST1H4A,ABL1,CCNA2,TGFB3,HIST1H2BL,PLCG1,BMPR2,H2AFZ,HIST1H2AK,NUCKS1,HIST1H2AB,DDR1,SEMA…
GO:0051254	positive regulation of RNA metabolic process	0.0131422	0.0131422	RET,TESC,PADI2,BMPR1B,ASCL1,FOXA1,ID2,SOX2,HMGB2,SOX4,CGA,CELF3,NFIB,NAT14,CDKN2A,LDB1,H1FX,ABL1,TGFB3,BMPR2,H2AFZ,IL18,DYRK1B,CDK5RAP2,HES1,GLIS3,TET3,CKAP2,LITAF,CD81,TFDP1,NCK2,ADCYAP1,PID1,LRP5L,PPP3CA,NEUROD1,UHRF1,INSIG1,PROX1,HIST1H1B,ARHGEF11,METTL14,NAA15,NFYB,SMAD7,NR2F2,ZNF516,HNRNPD,ZP3,HIPK2,BTG2,AKNA,TGFBR1,SMARCA5,MEX3D,MLLT11,VEZF1,HNF4A,ARHGEF2,ILF3,LRP6,HDAC4,ZBED1,RYBP,RBL1,ELF…
GO:0051172	negative regulation of nitrogen compound metabolic process	0.0141936	0.0141936	LDLRAD4,DACH1,SPRY1,HES6,SERPINI1,SPRY2,SERPINE2,IGFBP5,ID4,ASCL1,ID2,SOX2,DKK1,RIPPLY3,HMGB2,SOX4,BCL11A,GSTP1,TLE2,NFIB,SIX2,CDKN2A,LDB1,H3F3A,H1FX,HIST1H4A,ABL1,BARD1,BMPR2,H2AFZ,HIST1H2AK,SKIL,HIST1H2AB,PTCH1,EPHB2,PER2,PSPC1,HES1,GLIS3,HIST1H2AJ,SMAD6,PKIG,SPRY4,ID1,NCK2,FOXG1,DAPK1,PID1,INHA,BEX3,UHRF1,CENPF,PROX1,RANBP9,HIST3H2A,HIST1H1B,METTL14,EFNA1,SMAD7,NR2F2,PATZ1,MYT1L,CBFA2T2,ZP3,FB…
GO:0051726	regulation of cell cycle	0.0153274	0.0153274	TUBA1A,ID4,FOXA1,ID2,SOX2,SOX4,BTG3,CDKN2A,ABL1,BARD1,CCNA2,PER2,CDK5RAP2,HES1,ID1,NUSAP1,TFDP1,INHA,KIF20A,NEUROD1,CDK6,CENPF,PROX1,PCBP4,NR2F2,KIF11,MKI67,HIPK2,ECT2,EHMT2,TACC3,BTG2,TGFBR1,TOP2A,PKP4,GTSE1,TUBB,BUB1B,MAD2L1,FAM83D,LRP6,EZH2,EIF4E,RYBP,NEK2,RBL1,PNPT1,CCNE1,NINL,PCGF2,TP53BP2,MDM1,APBB2,PSMD1,RHOB,PAK3,RAD17,RAB11FIP3,LATS2,CRY1,AHCTF1,INSM1,RRM2,LIN54,FBXW5,PRR11,CCND3,MAP4K3,…
REAC:R-HSA-5689880	Ub-specific processing proteases	0.015578	0.015578	HIST1H2BM,CCNA2,HIST1H2BL,HIST1H2AK,HIST1H2AB,HIST1H2BB,HIST1H2AJ,USP13,USP20,HIST3H2A,HIST1H2BN,HIST3H2BB,SMAD7,HIST1H2BO,TGFBR1,HIST1H2AH,HIST1H2BC,USP7,HIST2H2AA3,PSMD1,HIST2H2AB,HIST1H2BD
GO:0006139	nucleobase-containing compound metabolic process	0.0164644	0.0164644	RET,DACH1,TESC,PADI2,EYA2,ELAVL2,HES6,SP4,PTP4A3,NME4,SRRM4,BMPR1B,ID4,ASCL1,FOXA1,ID2,SOX2,DKK1,RIPPLY3,HMGB2,DTD1,SOX4,BCL11A,CGA,MND1,TLE2,CELF3,NFIB,NAT14,SIX2,CDKN2A,LDB1,H3F3A,H1FX,DCK,HIST1H4A,SLC26A1,ABL1,BARD1,TGFB3,BMPR2,H2AFZ,HIST1H2AK,NUCKS1,SKIL,IL18,HIST1H2AB,DYRK1B,PTCH1,PER2,PSIP1,CDK5RAP2,PSPC1,HES1,HNRNPDL,GLIS3,HIST1H2AJ,USP13,SYK,SMAD6,ZMYM3,TET3,GTF2H2C,CKAP2,RCL1,ID1,LITAF,B…
GO:0045665	negative regulation of neuron differentiation	0.0173098	0.0173098	MAP2,ID4,ASCL1,LRP4,ID2,SOX2,SEMA3A,SEMA3C,HES1,ID1,EFNA1,CBFA2T2,CRMP1,ARHGDIA,GSK3B,RAPGEF2
GO:0045935	positive regulation of nucleobase-containing compound metabolic process	0.0176515	0.0176515	RET,TESC,PADI2,EYA2,BMPR1B,ASCL1,FOXA1,ID2,SOX2,HMGB2,SOX4,CGA,CELF3,NFIB,NAT14,CDKN2A,LDB1,H1FX,ABL1,TGFB3,BMPR2,H2AFZ,IL18,DYRK1B,CDK5RAP2,HES1,GLIS3,TET3,CKAP2,LITAF,CD81,TFDP1,NCK2,ADCYAP1,PID1,LRP5L,PPP3CA,NEUROD1,UHRF1,INSIG1,PROX1,HIST1H1B,ARHGEF11,METTL14,NAA15,NFYB,SMAD7,NR2F2,ZNF516,HNRNPD,ZP3,HIPK2,BTG2,AKNA,TGFBR1,SMARCA5,MEX3D,MLLT11,VEZF1,HNF4A,ARHGEF2,ILF3,LRP6,HDAC4,ZBED1,RYBP,NEK…
GO:0006342	chromatin silencing	0.0177898	0.0177898	H3F3A,H1FX,HIST1H4A,H2AFZ,HIST1H2AK,HIST1H2AB,HIST1H2AJ,HIST3H2A,HIST1H1B,HIST1H2AH,EZH2,PCGF2,H2AFV,HIST2H2AA3,HIST2H2AB,HIST1H1E,HMGB1
GO:0097549	chromatin organization involved in negative regulation of transcription	0.0177898	0.0177898	H3F3A,H1FX,HIST1H4A,H2AFZ,HIST1H2AK,HIST1H2AB,HIST1H2AJ,HIST3H2A,HIST1H1B,HIST1H2AH,EZH2,PCGF2,H2AFV,HIST2H2AA3,HIST2H2AB,HIST1H1E,HMGB1
REAC:R-HSA-416482	G alpha (12/13) signalling events	0.0189703	0.0189703	GNG2,GNG10,ARHGEF38,ARHGEF11,ECT2,ARHGEF2,MCF2L,RHOB,PLXNB1,VAV2,TIAM2,FGD3
REAC:R-HSA-9018519	Estrogen-dependent gene expression	0.0208114	0.0208114	HIST1H2BM,FOXA1,H3F3A,HIST1H4A,HIST1H2BL,H2AFZ,HIST1H2AB,HIST1H2BB,HIST1H2AJ,HIST1H2BN,HIST3H2BB,HIST1H2BO,POLR2B,HIST1H2BC,H2AFV,HIST2H2AA3,HIST1H2BD
GO:0044249	cellular biosynthetic process	0.0210752	0.0210752	RET,DACH1,TESC,BGN,PADI2,GALNT9,ALDH1A3,ELAVL2,HES6,SP4,PTP4A3,DPY19L2,INPP4B,RPL17-C18ORF32,BMPR1B,IGFBP5,ID4,ASCL1,FOXA1,ID2,SOX2,SMPD3,DKK1,RIPPLY3,HMGB2,SOX4,BCL11A,GSTP1,CGA,TLE2,NFIB,NAT14,SIX2,CDKN2A,LDB1,H3F3A,FYN,H1FX,DCK,HIST1H4A,SLC26A1,ABL1,BARD1,CCNA2,TGFB3,BMPR2,H2AFZ,HIST1H2AK,NUCKS1,SKIL,IL18,HIST1H2AB,DYRK1B,CBSL,PTCH1,PER2,CDK5RAP2,PSPC1,HES1,GLIS3,HIST1H2AJ,A4GALT,SMOX,DDAH2,US…
REAC:R-HSA-5693571	Nonhomologous End-Joining (NHEJ)	0.0221498	0.0221498	HIST1H2BM,HIST1H4A,BARD1,HIST1H2BL,HIST1H2BB,HIST1H2BN,HIST3H2BB,HIST1H2BO,HIST1H2BC,NSD2,HIST1H2BD
GO:0040007	growth	0.0239382	0.0239382	MT1F,MAP2,MT1E,SYT4,MT2A,BMPR1B,LRP4,PTK7,SEMA3A,CDKN2A,H3F3A,MATN2,ABL1,EVC,BMPR2,PTCH1,SEMA3C,MT1X,SH3BP4,CD81,CDKN2AIP,FGFR3,PPP3CA,SORBS2,PROX1,HIST1H1B,ARHGEF11,ZP3,FBP1,EXOSC9,TGFBR1,HNF4A,LRP6,PNPT1,GSK3B,EGLN2,OLFM1,APBB2,PLAA,LATS2
GO:0045893	positive regulation of transcription, DNA-templated	0.0244217	0.0244217	RET,TESC,PADI2,BMPR1B,ASCL1,FOXA1,ID2,SOX2,HMGB2,SOX4,CGA,NFIB,NAT14,CDKN2A,LDB1,H1FX,ABL1,TGFB3,BMPR2,H2AFZ,IL18,DYRK1B,CDK5RAP2,HES1,GLIS3,TET3,CKAP2,LITAF,CD81,TFDP1,NCK2,ADCYAP1,PID1,LRP5L,PPP3CA,NEUROD1,UHRF1,INSIG1,PROX1,HIST1H1B,ARHGEF11,NAA15,NFYB,SMAD7,NR2F2,ZNF516,HNRNPD,ZP3,HIPK2,AKNA,TGFBR1,SMARCA5,MLLT11,VEZF1,HNF4A,ARHGEF2,ILF3,LRP6,HDAC4,ZBED1,RYBP,RBL1,ELF2,CCNE1,SMARCD1,NR1D2,CHD…
GO:0046483	heterocycle metabolic process	0.0246257	0.0246257	RET,DACH1,TESC,PADI2,EYA2,ELAVL2,HES6,SP4,PTP4A3,NME4,SRRM4,BMPR1B,ID4,ASCL1,FOXA1,ID2,SOX2,DKK1,RIPPLY3,HMGB2,DTD1,SOX4,BCL11A,CGA,MND1,TLE2,CELF3,NFIB,NAT14,SIX2,CDKN2A,LDB1,H3F3A,H1FX,DCK,HIST1H4A,SLC26A1,ABL1,BARD1,TGFB3,BMPR2,H2AFZ,HIST1H2AK,NUCKS1,SKIL,IL18,HIST1H2AB,DYRK1B,PTCH1,PER2,PSIP1,CDK5RAP2,PSPC1,HES1,HNRNPDL,GLIS3,HIST1H2AJ,USP13,SYK,SMAD6,ZMYM3,TET3,PRODH,GTF2H2C,CKAP2,RCL1,ID1,L…
GO:0006464	cellular protein modification process	0.0253432	0.0253432	LDLRAD4,RET,PADI2,GALNT9,NUAK1,EYA2,SPRY1,NRXN1,FLT1,CDK14,TMEM132A,STK32B,SPRY2,PROM2,DPY19L2,AKT3,BMPR1B,HIST1H2BM,IGFBP5,SOX2,DKK1,SOX4,BCL11A,GSTP1,SEMA3A,ITGA1,CDKN2A,LDB1,FYN,KDR,ABL1,BARD1,CCNA2,TGFB3,HIST1H2BL,BMPR2,IL18,DDR1,DYRK1B,SBK1,HIST1H2BB,EPHB2,PER2,UBXN7,GAD1,HES1,USP46,GLYCTK,USP13,SYK,SMAD6,PKIG,TET3,SPRY4,EFEMP1,CD81,NCK2,HPF1,SPTB,DAPK1,RAP2A,IGFBP4,ADCYAP1,PID1,TMTC4,FGFR3,…
GO:0036211	protein modification process	0.0253432	0.0253432	LDLRAD4,RET,PADI2,GALNT9,NUAK1,EYA2,SPRY1,NRXN1,FLT1,CDK14,TMEM132A,STK32B,SPRY2,PROM2,DPY19L2,AKT3,BMPR1B,HIST1H2BM,IGFBP5,SOX2,DKK1,SOX4,BCL11A,GSTP1,SEMA3A,ITGA1,CDKN2A,LDB1,FYN,KDR,ABL1,BARD1,CCNA2,TGFB3,HIST1H2BL,BMPR2,IL18,DDR1,DYRK1B,SBK1,HIST1H2BB,EPHB2,PER2,UBXN7,GAD1,HES1,USP46,GLYCTK,USP13,SYK,SMAD6,PKIG,TET3,SPRY4,EFEMP1,CD81,NCK2,HPF1,SPTB,DAPK1,RAP2A,IGFBP4,ADCYAP1,PID1,TMTC4,FGFR3,…
GO:1903508	positive regulation of nucleic acid-templated transcription	0.0264918	0.0264918	RET,TESC,PADI2,BMPR1B,ASCL1,FOXA1,ID2,SOX2,HMGB2,SOX4,CGA,NFIB,NAT14,CDKN2A,LDB1,H1FX,ABL1,TGFB3,BMPR2,H2AFZ,IL18,DYRK1B,CDK5RAP2,HES1,GLIS3,TET3,CKAP2,LITAF,CD81,TFDP1,NCK2,ADCYAP1,PID1,LRP5L,PPP3CA,NEUROD1,UHRF1,INSIG1,PROX1,HIST1H1B,ARHGEF11,NAA15,NFYB,SMAD7,NR2F2,ZNF516,HNRNPD,ZP3,HIPK2,AKNA,TGFBR1,SMARCA5,MLLT11,VEZF1,HNF4A,ARHGEF2,ILF3,LRP6,HDAC4,ZBED1,RYBP,RBL1,ELF2,CCNE1,SMARCD1,NR1D2,CHD…
GO:1902680	positive regulation of RNA biosynthetic process	0.0272173	0.0272173	RET,TESC,PADI2,BMPR1B,ASCL1,FOXA1,ID2,SOX2,HMGB2,SOX4,CGA,NFIB,NAT14,CDKN2A,LDB1,H1FX,ABL1,TGFB3,BMPR2,H2AFZ,IL18,DYRK1B,CDK5RAP2,HES1,GLIS3,TET3,CKAP2,LITAF,CD81,TFDP1,NCK2,ADCYAP1,PID1,LRP5L,PPP3CA,NEUROD1,UHRF1,INSIG1,PROX1,HIST1H1B,ARHGEF11,NAA15,NFYB,SMAD7,NR2F2,ZNF516,HNRNPD,ZP3,HIPK2,AKNA,TGFBR1,SMARCA5,MLLT11,VEZF1,HNF4A,ARHGEF2,ILF3,LRP6,HDAC4,ZBED1,RYBP,RBL1,ELF2,CCNE1,SMARCD1,NR1D2,CHD…
REAC:R-HSA-5688426	Deubiquitination	0.0281811	0.0281811	HIST1H2BM,BARD1,CCNA2,HIST1H2BL,HIST1H2AK,HIST1H2AB,HIST1H2BB,HIST1H2AJ,USP13,USP20,HIST3H2A,HIST1H2BN,HIST3H2BB,SMAD7,HIST1H2BO,TGFBR1,UCHL1,HIST1H2AH,HIST1H2BC,STAMBPL1,USP7,HIST2H2AA3,PSMD1,HIST2H2AB,HIST1H2BD,ACTL6A
GO:0048869	cellular developmental process	0.0295128	0.0295128	SLITRK6,LDLRAD4,RET,TESC,NUAK1,MAP2,CDH6,EYA2,COL4A2,SPRY1,NRXN1,SYT4,HES6,SERPINI1,OPCML,SRRM4,DPY19L2,AKT3,SERPINE2,BMPR1B,NREP,SULF2,ID4,ASCL1,LRP4,SHROOM3,FOXA1,ID2,SOX2,TMEM178A,PGM5,DHRS2,KRT81,DKK1,HMGB2,PTK7,SOX4,LBR,FSTL4,SEMA3A,NFIB,SIX2,CDKN2A,LDB1,H3F3A,MATN2,FYN,KDR,HIST1H4A,ABL1,TGFB3,RASSF10,PLCG1,BMPR2,IL18,PTCH1,SEMA3C,EPHB2,PER2,CDK5RAP2,HES1,USP13,SYK,SMAD6,ZMYM3,ID1,EFEMP1,CD8…
GO:0051056	regulation of small GTPase mediated signal transduction	0.0297559	0.0297559	SPRY1,SPRY2,ARAP3,ABL1,CHN2,EPHB2,SPRY4,STMN1,STARD13,ARHGEF11,CGNL1,FBP1,ECT2,ARHGEF2,ARHGDIA,MCF2L,STMN3,RHOB,SRGAP2,ADGRG1,DEPDC1B,VAV2,TIAM2,FGD3
GO:0044238	primary metabolic process	0.0329413	0.0329413	LDLRAD4,RET,DACH1,TESC,BGN,PADI2,GALNT9,NUAK1,ALDH1A3,EYA2,SPRY1,NRXN1,ELAVL2,FLT1,HES6,CDK14,SERPINI1,TMEM132A,SP4,PTP4A3,STK32B,SPRY2,NME4,SRRM4,PROM2,DPY19L2,INPP4B,AKT3,SERPINE2,RPL17-C18ORF32,BMPR1B,HIST1H2BM,NSG1,IGFBP5,SULF2,ID4,ASCL1,FOXA1,ID2,SOX2,SMPD3,DHRS2,DKK1,RIPPLY3,HMGB2,DTD1,SOX4,BCL11A,GSTP1,LBR,CGA,MND1,TLE2,SEMA3A,CELF3,ITGA1,NFIB,NAT14,SIX2,CDKN2A,LDB1,H3F3A,FYN,H1FX,DCK,KDR,…
REAC:R-HSA-162582	Signal Transduction	0.0331453	0.0331453	CRABP1,NTS,SST,PDE10A,OR4C6,RET,CXCL1,COL4A1,ALDH1A3,COL4A2,SPRY1,FLT1,TUBA1A,SPRY2,GNG2,AKT3,BMPR1B,HIST1H2BM,RGS12,FOXA1,SOX2,SMPD3,DKK1,SOX4,AMOTL2,CGA,TLE2,CENPA,ARAP3,H3F3A,FYN,CRHR1,CNKSR2,KDR,HIST1H4A,ABL1,HIST1H2BL,PLCG1,EVC,BMPR2,H2AFZ,SKIL,HIST1H2AB,GNG10,CHN2,PTCH1,HIST1H2BB,CENPU,ARHGEF38,HES1,HIST1H2AJ,USP13,SYK,SMAD6,IER3,TFDP1,NCK2,STMN1,SPTB,ADCYAP1,PPP3CA,PDE7A,KHDRBS3,BEX3,ABCG1…
GO:0006725	cellular aromatic compound metabolic process	0.0333978	0.0333978	RET,DACH1,TESC,PADI2,EYA2,ELAVL2,HES6,SP4,PTP4A3,NME4,SRRM4,BMPR1B,ID4,ASCL1,FOXA1,ID2,SOX2,DKK1,RIPPLY3,HMGB2,DTD1,SOX4,BCL11A,CGA,MND1,TLE2,CELF3,NFIB,NAT14,SIX2,CDKN2A,LDB1,H3F3A,H1FX,DCK,HIST1H4A,SLC26A1,ABL1,BARD1,TGFB3,BMPR2,H2AFZ,HIST1H2AK,NUCKS1,SKIL,IL18,HIST1H2AB,DYRK1B,PTCH1,PER2,PSIP1,CDK5RAP2,PSPC1,HES1,HNRNPDL,GLIS3,HIST1H2AJ,USP13,SYK,SMAD6,ZMYM3,TET3,GTF2H2C,CKAP2,RCL1,ID1,LITAF,B…
GO:0006357	regulation of transcription by RNA polymerase II	0.0338803	0.0338803	DACH1,HES6,SP4,BMPR1B,ID4,ASCL1,FOXA1,SOX2,DKK1,RIPPLY3,HMGB2,SOX4,BCL11A,CGA,NFIB,CDKN2A,LDB1,ABL1,TGFB3,BMPR2,H2AFZ,NUCKS1,SKIL,IL18,PTCH1,PER2,HES1,GLIS3,SMAD6,ZMYM3,TET3,GTF2H2C,CKAP2,LITAF,CD81,TFDP1,MYT1,NCK2,ZMYM2,TSHZ2,ADCYAP1,PID1,LRP5L,PPP3CA,NBL1,NEUROD1,UHRF1,INSIG1,PROX1,HIST1H1B,BRD3,ARID4B,EFNA1,SMAD7,NR2F2,MYT1L,FBP1,HIPK2,ERF,EHMT2,AKNA,SMARCA5,VEZF1,HNF4A,ARHGEF2,KDM4C,LRP6,EZH2…
REAC:R-HSA-5693607	Processing of DNA double-strand break ends	0.0343782	0.0343782	HIST1H2BM,HIST1H4A,BARD1,CCNA2,HIST1H2BL,HIST1H2BB,HIST1H2BN,HIST3H2BB,HIST1H2BO,HIST1H2BC,NSD2,RAD17,HIST1H2BD
GO:0043170	macromolecule metabolic process	0.0353317	0.0353317	LDLRAD4,RET,DACH1,TESC,BGN,PADI2,GALNT9,NUAK1,EYA2,SPRY1,NRXN1,ELAVL2,FLT1,ACTG2,HES6,CDK14,SERPINI1,TMEM132A,SP4,PTP4A3,STK32B,SPRY2,SRRM4,PROM2,DPY19L2,AKT3,SERPINE2,RPL17-C18ORF32,BMPR1B,HIST1H2BM,NSG1,IGFBP5,SULF2,ID4,ASCL1,FOXA1,ID2,SOX2,SMPD3,DKK1,RIPPLY3,HMGB2,DTD1,SOX4,BCL11A,GSTP1,CGA,MND1,TLE2,SEMA3A,CELF3,ITGA1,NFIB,NAT14,SIX2,CDKN2A,LDB1,H3F3A,FYN,H1FX,KDR,HIST1H4A,ABL1,BARD1,CCNA2,TG…
GO:0060284	regulation of cell development	0.0397035	0.0397035	RET,MAP2,SYT4,HES6,SERPINI1,SERPINE2,NREP,ID4,ASCL1,LRP4,ID2,SOX2,DKK1,HMGB2,PTK7,SEMA3A,ABL1,RASSF10,SEMA3C,PER2,CDK5RAP2,HES1,ID1,RAP2A,NBL1,NEUROD1,PROX1,EFNA1,CBFA2T2,ECT2,CRMP1,ARHGEF2,ARHGDIA,GSK3B,OLFM1,PLAA,PAK3,SRGAP2,RAPGEF2,PLXNB1,ADGRG1,ROR2,RAB17,TIAM2
GO:0048731	system development	0.0416283	0.0416283	SLITRK6,LDLRAD4,FGF14,RET,CXCL1,TESC,COL4A1,PADI2,ALDH1A3,MAP2,COL4A2,SPRY1,NRXN1,FLT1,SYT4,ACTG2,HES6,SERPINI1,SPRY2,OPCML,SRRM4,AKT3,SERPINE2,BMPR1B,NREP,SULF2,ID4,ASCL1,LRP4,FOXA1,ID2,SOX2,TMEM178A,DHRS2,KRT81,DKK1,HMGB2,PTK7,SOX4,GSTP1,LBR,AMOTL2,TLE2,SEMA3A,NFIB,SIX2,CDKN2A,LDB1,H3F3A,MATN2,FYN,KDR,HIST1H4A,ABL1,TGFB3,RASSF10,PLCG1,EVC,BMPR2,VASH2,CFC1,IL18,DYRK1B,PTCH1,SEMA3C,EPHB2,PER2,CDK…
GO:0006807	nitrogen compound metabolic process	0.0453878	0.0453878	LDLRAD4,RET,DACH1,TESC,BGN,PADI2,GALNT9,NUAK1,EYA2,SPRY1,NRXN1,ELAVL2,FLT1,HES6,CDK14,SERPINI1,TMEM132A,SP4,PTP4A3,STK32B,SPRY2,NME4,SRRM4,PROM2,DPY19L2,AKT3,SERPINE2,RPL17-C18ORF32,BMPR1B,HIST1H2BM,NSG1,IGFBP5,SULF2,ID4,ASCL1,FOXA1,ID2,SOX2,SMPD3,DKK1,RIPPLY3,HMGB2,DTD1,SOX4,BCL11A,GSTP1,CGA,MND1,TLE2,SEMA3A,CELF3,ITGA1,NFIB,NAT14,SIX2,CDKN2A,LDB1,H3F3A,FYN,H1FX,DCK,KDR,HIST1H4A,SLC26A1,ABL1,BAR…
GO:0050768	negative regulation of neurogenesis	0.0470292	0.0470292	MAP2,ID4,ASCL1,LRP4,ID2,SOX2,SEMA3A,SEMA3C,HES1,ID1,EFNA1,CBFA2T2,CRMP1,ARHGDIA,GSK3B,SRGAP2,RAPGEF2,ADGRG1
REAC:R-HSA-5689603	UCH proteinases	0.0470993	0.0470993	BARD1,HIST1H2AK,HIST1H2AB,HIST1H2AJ,HIST3H2A,SMAD7,TGFBR1,UCHL1,HIST1H2AH,HIST2H2AA3,PSMD1,HIST2H2AB,ACTL6A
GO:0007420	brain development	0.0479564	0.0479564	COL4A1,PADI2,NRXN1,AKT3,ASCL1,SOX2,SEMA3A,NFIB,LDB1,PTCH1,EPHB2,CDK5RAP2,HES1,FOXG1,NEUROD1,CDK6,CENPF,PROX1,METTL14,TACC3,AKNA,LRP6,GSK3B,TYRO3,PAFAH1B3,SRGAP2,RAPGEF2,ADGRG1,POMK
GO:0007049	cell cycle	0.048261	0.048261	CDK14,TUBA1A,ID4,FOXA1,ID2,SOX2,SOX4,BTG3,MND1,CDKN2A,CENPA,ABL1,BARD1,CCNA2,PER2,CDK5RAP2,HES1,KIFC1,SKA3,CKAP2,ID1,ASPM,NUSAP1,TFDP1,STMN1,INHA,KIF20A,SKA2,NEUROD1,CDK6,CENPF,PROX1,PCBP4,NR2F2,KIF11,MKI67,NUF2,HIPK2,ECT2,ERF,EHMT2,TACC3,BTG2,TGFBR1,TOP2A,PKP4,GTSE1,TUBB,SAPCD2,BUB1B,MAD2L1,FAM83D,LRP6,ANK3,EZH2,EIF4E,RYBP,NEK2,RBL1,PNPT1,CCNE1,NINL,POLD2,PCGF2,TP53BP2,MDM1,APBB2,PSMD1,RHOB,PRDM…
GO:0060322	head development	0.0486737	0.0486737	COL4A1,PADI2,NRXN1,AKT3,ASCL1,SOX2,SEMA3A,NFIB,LDB1,TGFB3,PTCH1,EPHB2,CDK5RAP2,HES1,FOXG1,NEUROD1,CDK6,CENPF,PROX1,METTL14,TACC3,AKNA,LRP6,GSK3B,TYRO3,PAFAH1B3,SRGAP2,RAPGEF2,ADGRG1,POMK
