# Supplementary material for: A miR-375/YAP axis regulates neuroendocrine differentiation and tumorigenesis in lung carcinoid cells
Source: Sci Rep. 2021 May 17;11:10455. doi: 10.1038/s41598-021-89855-4 (PMC8129150; doi:10.1038/s41598-021-89855-4)
Supplement: Supplementary file 5 — Supplementary Table 5. [file 41598_2021_89855_MOESM5_ESM.xlsx]

## Sheet: Supplementary Table 5
Supplementary Table 5. Ranked miR-375 target prediction.
Gene	TargetScan	miRanda	DIANA	PITA	TarBase	starBase	PS	RNA-Seq Fold change	RNA-Seq P-value	BS	RS
PLEKHA3	hsa-miR-375(2)	hsa-miR-375(2)	hsa-miR-375(1)	NA	miR-375(1)	miR-375(1)	0.85	1.57589	0.00208425	2	2.85
YAP1	hsa-miR-375(1)	NA	hsa-miR-375(1)	NA	miR-375(1)	miR-375(1)	0.7	1.82046	0.0486432	2	2.7
BCL10	NA	hsa-miR-375(1)	hsa-miR-375(1)	NA	miR-375(1)	miR-375(1)	0.7	1.96349	0.0152114	2	2.7
MAT2B	NA	hsa-miR-375(1)	hsa-miR-375(1)	NA	miR-375(1)	miR-375(1)	0.7	1.68873	0.00638368	2	2.7
MED8	NA	hsa-miR-375(1)	hsa-miR-375(1)	NA	miR-375(1)	miR-375(1)	0.7	2.00152	0.000854269	2	2.7
RB1CC1	NA	hsa-miR-375(2)	hsa-miR-375(1)	NA	miR-375(1)	miR-375(1)	0.7	1.63699	0.0117158	2	2.7
SEC23A	NA	hsa-miR-375(1)	hsa-miR-375(1)	NA	miR-375(1)	miR-375(1)	0.7	1.81299	0.00121334	2	2.7
HNF1B	hsa-miR-375(1)	hsa-miR-375(1)	hsa-miR-375(1)	hsa-miR-375(1)	NA	NA	0.6	3.04336	0.0139247	2	2.6
AHCYL1	NA	NA	hsa-miR-375(1)	NA	miR-375(1)	miR-375(1)	0.55	1.68985	0.00263458	2	2.55
C11ORF54	NA	NA	hsa-miR-375(1)	NA	miR-375(1)	miR-375(1)	0.55	1.80341	0.00741966	2	2.55
ERBB2	NA	NA	hsa-miR-375(1)	NA	miR-375(1)	miR-375(1)	0.55	1.59795	0.0233192	2	2.55
LMAN1	NA	NA	hsa-miR-375(1)	NA	miR-375(1)	miR-375(1)	0.55	1.6231	0.0436983	2	2.55
OTX1	NA	NA	hsa-miR-375(1)	NA	miR-375(1)	miR-375(1)	0.55	1.54873	0.0388106	2	2.55
PRKAA2	NA	NA	hsa-miR-375(1)	NA	miR-375(1)	miR-375(1)	0.55	1.6706	0.0108569	2	2.55
SERP1	NA	NA	hsa-miR-375(1)	NA	miR-375(1)	miR-375(1)	0.55	1.51124	0.00619557	2	2.55
SLC35B4	NA	NA	hsa-miR-375(1)	NA	miR-375(1)	miR-375(1)	0.55	1.98245	0.0405999	2	2.55
SYTL2	NA	NA	hsa-miR-375(1)	NA	miR-375(1)	miR-375(1)	0.55	1.74478	0.0491844	2	2.55
TMED5	NA	NA	hsa-miR-375(1)	NA	miR-375(1)	miR-375(1)	0.55	1.55366	0.00868791	2	2.55
ATG2B	hsa-miR-375(1)	NA	hsa-miR-375(1)	NA	NA	miR-375(1)	0.5	1.52191	0.0294503	2	2.5
STX7	hsa-miR-375(1)	NA	hsa-miR-375(1)	NA	NA	miR-375(1)	0.5	1.7689	0.0247835	2	2.5
COPA	NA	hsa-miR-375(1)	hsa-miR-375(1)	NA	NA	miR-375(1)	0.5	1.69379	0.019988	2	2.5
CPNE8	NA	hsa-miR-375(1)	hsa-miR-375(1)	NA	NA	miR-375(1)	0.5	1.69324	0.0337548	2	2.5
CPT1A	NA	hsa-miR-375(1)	hsa-miR-375(1)	NA	NA	miR-375(1)	0.5	1.69637	0.0332825	2	2.5
CTBS	NA	hsa-miR-375(1)	hsa-miR-375(1)	NA	NA	miR-375(1)	0.5	1.89589	0.0196047	2	2.5
FOXC1	NA	hsa-miR-375(1)	hsa-miR-375(1)	NA	NA	miR-375(1)	0.5	1.65442	0.0195141	2	2.5
KYNU	NA	hsa-miR-375(1)	hsa-miR-375(1)	NA	NA	miR-375(1)	0.5	2.42802	0.00876851	2	2.5
LPIN2	NA	hsa-miR-375(1)	hsa-miR-375(1)	NA	NA	miR-375(1)	0.5	1.62159	0.0423684	2	2.5
PAPSS2	NA	hsa-miR-375(1)	hsa-miR-375(1)	NA	NA	miR-375(1)	0.5	7.23408	0.01627	2	2.5
SNAI2	NA	hsa-miR-375(1)	hsa-miR-375(1)	NA	NA	miR-375(1)	0.5	2.78568	0.00151352	2	2.5
STBD1	NA	hsa-miR-375(1)	hsa-miR-375(1)	NA	NA	miR-375(1)	0.5	2.16017	0.0138609	2	2.5
SUPT3H	NA	hsa-miR-375(1)	hsa-miR-375(1)	NA	NA	miR-375(1)	0.5	1.59409	0.0391254	2	2.5
CEPT1	hsa-miR-375(1)	hsa-miR-375(1)	hsa-miR-375(1)	NA	NA	NA	0.45	1.62014	0.0102772	2	2.45
IFT20	hsa-miR-375(1)	hsa-miR-375(1)	hsa-miR-375(1)	NA	NA	NA	0.45	1.59827	0.00719117	2	2.45
CALU	NA	NA	NA	NA	miR-375(1)	miR-375(1)	0.4	1.58601	0.00189573	2	2.4
EFCAB14	NA	NA	NA	NA	miR-375(1)	miR-375(1)	0.4	2.04952	0.00645553	2	2.4
AKR1A1	NA	hsa-miR-375(1)	NA	NA	NA	miR-375(1)	0.35	1.94353	0.000876024	2	2.35
CHPT1	NA	hsa-miR-375(1)	NA	NA	miR-375(1)	NA	0.35	1.65135	0.00726969	2	2.35
EGFR	NA	hsa-miR-375(1)	NA	NA	NA	miR-375(1)	0.35	1.73663	0.038038	2	2.35
RWDD3	NA	hsa-miR-375(3)	NA	NA	NA	miR-375(1)	0.35	1.98224	0.0160207	2	2.35
SH3GLB1	NA	hsa-miR-375(1)	NA	NA	NA	miR-375(1)	0.35	1.59037	0.00454297	2	2.35
AK5	NA	NA	hsa-miR-375(1)	NA	NA	miR-375(1)	0.35	3.24271	0.0250133	2	2.35
ARF4	NA	NA	hsa-miR-375(1)	NA	NA	miR-375(1)	0.35	1.5812	0.000858959	2	2.35
ARHGAP18	NA	NA	hsa-miR-375(1)	NA	NA	miR-375(1)	0.35	2.78233	0.00332441	2	2.35
ASPH	NA	NA	hsa-miR-375(1)	NA	NA	miR-375(1)	0.35	1.62474	0.0429988	2	2.35
C20ORF194	NA	NA	hsa-miR-375(1)	NA	NA	miR-375(1)	0.35	2.01086	0.00711867	2	2.35
CDCP1	NA	NA	hsa-miR-375(1)	NA	NA	miR-375(1)	0.35	1.88746	0.0399966	2	2.35
CNNM1	NA	NA	hsa-miR-375(1)	NA	NA	miR-375(1)	0.35	1.63809	0.00600924	2	2.35
EVI5	NA	NA	hsa-miR-375(1)	NA	NA	miR-375(1)	0.35	1.74288	0.0110932	2	2.35
FUT4	NA	NA	hsa-miR-375(1)	NA	NA	miR-375(1)	0.35	2.53507	0.00989549	2	2.35
HOMER1	NA	NA	hsa-miR-375(1)	NA	NA	miR-375(1)	0.35	1.80428	0.0169205	2	2.35
MCU	NA	NA	hsa-miR-375(1)	NA	NA	miR-375(1)	0.35	1.57706	0.013907	2	2.35
MLEC	NA	NA	hsa-miR-375(1)	NA	NA	miR-375(1)	0.35	1.5312	0.0244382	2	2.35
MPC1	NA	NA	hsa-miR-375(1)	NA	NA	miR-375(1)	0.35	1.96395	0.00944403	2	2.35
MPZL2	NA	NA	hsa-miR-375(1)	NA	NA	miR-375(1)	0.35	2.38079	0.0294059	2	2.35
MXD1	NA	NA	hsa-miR-375(1)	NA	NA	miR-375(1)	0.35	1.84633	0.0320344	2	2.35
MYOF	NA	NA	hsa-miR-375(1)	NA	NA	miR-375(1)	0.35	3.16809	0.00115816	2	2.35
PDE1C	NA	NA	hsa-miR-375(1)	NA	NA	miR-375(1)	0.35	1.94524	0.00612464	2	2.35
PDE7B	NA	NA	hsa-miR-375(1)	NA	NA	miR-375(1)	0.35	1.7278	0.00203046	2	2.35
PGM3	NA	NA	hsa-miR-375(1)	NA	NA	miR-375(1)	0.35	2.16693	0.0133281	2	2.35
PIGK	NA	NA	hsa-miR-375(1)	NA	NA	miR-375(1)	0.35	1.97995	0.00771041	2	2.35
PKN2	NA	NA	hsa-miR-375(1)	NA	NA	miR-375(1)	0.35	1.63779	0.00620037	2	2.35
PRELID2	NA	NA	hsa-miR-375(1)	NA	NA	miR-375(1)	0.35	1.64092	0.0151914	2	2.35
RARS	NA	NA	hsa-miR-375(1)	NA	miR-375(1)	NA	0.35	1.56131	0.00107488	2	2.35
RIOK3	NA	NA	hsa-miR-375(1)	NA	NA	miR-375(1)	0.35	1.58286	0.0287841	2	2.35
RPS6KA2	NA	NA	hsa-miR-375(1)	NA	NA	miR-375(1)	0.35	1.68732	0.0155154	2	2.35
SEC24A	NA	NA	hsa-miR-375(1)	NA	NA	miR-375(1)	0.35	2.3233	0.0274727	2	2.35
SH3BGRL3	NA	NA	hsa-miR-375(1)	NA	miR-375(1)	NA	0.35	2.04755	0.0391177	2	2.35
SLC22A5	NA	NA	hsa-miR-375(1)	NA	NA	miR-375(1)	0.35	2.26164	0.0420786	2	2.35
SLC35D1	NA	NA	hsa-miR-375(1)	NA	NA	miR-375(1)	0.35	2.16763	0.00222104	2	2.35
STX12	NA	NA	hsa-miR-375(1)	NA	NA	miR-375(1)	0.35	1.50949	0.0250039	2	2.35
STX3	NA	NA	hsa-miR-375(1)	NA	miR-375(1)	NA	0.35	1.82329	0.0322064	2	2.35
TICAM2	NA	NA	hsa-miR-375(1)	NA	NA	miR-375(1)	0.35	7.37709	0.00880805	2	2.35
WASF2	NA	NA	hsa-miR-375(1)	NA	miR-375(1)	NA	0.35	1.52763	0.0261789	2	2.35
WWTR1	NA	NA	hsa-miR-375(1)	NA	NA	miR-375(1)	0.35	2.09666	0.0221082	2	2.35
SGIP1	hsa-miR-375(1)	NA	hsa-miR-375(1)	NA	NA	NA	0.3	2.10037	0.0279386	2	2.3
ARL14	NA	hsa-miR-375(1)	hsa-miR-375(1)	NA	NA	NA	0.3	1.90115	0.0482705	2	2.3
FPR2	NA	hsa-miR-375(1)	hsa-miR-375(1)	NA	NA	NA	0.3	4.87155	0.0208692	2	2.3
MACROD2	NA	hsa-miR-375(1)	hsa-miR-375(1)	NA	NA	NA	0.3	1.91074	0.0308145	2	2.3
NAALADL2	NA	hsa-miR-375(1)	hsa-miR-375(1)	NA	NA	NA	0.3	1.79045	0.000667317	2	2.3
SEC16B	NA	hsa-miR-375(2)	hsa-miR-375(1)	NA	NA	NA	0.3	5.05969	0.0212275	2	2.3
WDTC1	NA	hsa-miR-375(1)	hsa-miR-375(1)	NA	NA	NA	0.3	1.57294	0.0378922	2	2.3
ELAVL4	hsa-miR-375(3)	hsa-miR-375(1)	hsa-miR-375(1)	hsa-miR-375(1)	miR-375(1)	miR-375(1)	1	NA	NA	0	1
PTPN4	hsa-miR-375(1)	hsa-miR-375(1)	hsa-miR-375(1)	hsa-miR-375(1)	miR-375(1)	miR-375(1)	1	NA	NA	0	1
ACSL3	hsa-miR-375(1)	hsa-miR-375(1)	hsa-miR-375(1)	NA	miR-375(1)	miR-375(1)	0.85	NA	NA	0	0.85
AEBP2	hsa-miR-375(1)	hsa-miR-375(1)	hsa-miR-375(1)	NA	miR-375(1)	miR-375(1)	0.85	NA	NA	0	0.85
AHR	hsa-miR-375(1)	hsa-miR-375(1)	hsa-miR-375(1)	NA	miR-375(1)	miR-375(1)	0.85	NA	NA	0	0.85
ATP1B1	hsa-miR-375(1)	hsa-miR-375(1)	hsa-miR-375(1)	NA	miR-375(1)	miR-375(1)	0.85	NA	NA	0	0.85
C15ORF41	hsa-miR-375(1)	hsa-miR-375(2)	hsa-miR-375(1)	NA	miR-375(1)	miR-375(1)	0.85	NA	NA	0	0.85
CHSY1	hsa-miR-375(1)	hsa-miR-375(2)	hsa-miR-375(1)	NA	miR-375(1)	miR-375(1)	0.85	NA	NA	0	0.85
DIP2C	hsa-miR-375(1)	hsa-miR-375(2)	hsa-miR-375(1)	NA	miR-375(1)	miR-375(1)	0.85	NA	NA	0	0.85
EHMT1	hsa-miR-375(1)	hsa-miR-375(1)	hsa-miR-375(1)	NA	miR-375(1)	miR-375(1)	0.85	NA	NA	0	0.85
EIF4G3	hsa-miR-375(2)	hsa-miR-375(2)	hsa-miR-375(1)	NA	miR-375(1)	miR-375(1)	0.85	NA	NA	0	0.85
GATA6	hsa-miR-375(1)	hsa-miR-375(1)	hsa-miR-375(1)	NA	miR-375(1)	miR-375(1)	0.85	NA	NA	0	0.85
HOXA3	hsa-miR-375(1)	hsa-miR-375(1)	hsa-miR-375(1)	NA	miR-375(1)	miR-375(1)	0.85	NA	NA	0	0.85
INSIG2	hsa-miR-375(1)	hsa-miR-375(2)	hsa-miR-375(1)	NA	miR-375(1)	miR-375(1)	0.85	NA	NA	0	0.85
INSM1	hsa-miR-375(1)	hsa-miR-375(1)	hsa-miR-375(1)	NA	miR-375(1)	miR-375(1)	0.85	NA	NA	0	0.85
JAK2	hsa-miR-375(1)	hsa-miR-375(2)	hsa-miR-375(1)	NA	miR-375(1)	miR-375(1)	0.85	NA	NA	0	0.85
KLF4	hsa-miR-375(1)	hsa-miR-375(1)	hsa-miR-375(1)	NA	miR-375(1)	miR-375(1)	0.85	NA	NA	0	0.85
LSM12	hsa-miR-375(1)	hsa-miR-375(2)	hsa-miR-375(1)	NA	miR-375(1)	miR-375(1)	0.85	NA	NA	0	0.85
MPP5	hsa-miR-375(1)	hsa-miR-375(1)	hsa-miR-375(1)	NA	miR-375(1)	miR-375(1)	0.85	NA	NA	0	0.85
PDGFC	hsa-miR-375(1)	hsa-miR-375(1)	hsa-miR-375(1)	NA	miR-375(1)	miR-375(1)	0.85	NA	NA	0	0.85
QKI	hsa-miR-375(4)	hsa-miR-375(2)	hsa-miR-375(1)	NA	miR-375(1)	miR-375(1)	0.85	NA	NA	0	0.85
RBPJ	hsa-miR-375(1)	hsa-miR-375(3)	hsa-miR-375(1)	NA	miR-375(1)	miR-375(1)	0.85	NA	NA	0	0.85
RPN1	hsa-miR-375(1)	hsa-miR-375(1)	hsa-miR-375(1)	NA	miR-375(1)	miR-375(1)	0.85	NA	NA	0	0.85
TBC1D9	hsa-miR-375(1)	hsa-miR-375(1)	hsa-miR-375(1)	NA	miR-375(1)	miR-375(1)	0.85	NA	NA	0	0.85
TCF12	hsa-miR-375(2)	hsa-miR-375(1)	hsa-miR-375(1)	NA	miR-375(1)	miR-375(1)	0.85	NA	NA	0	0.85
TNPO1	hsa-miR-375(1)	hsa-miR-375(1)	hsa-miR-375(1)	NA	miR-375(1)	miR-375(1)	0.85	NA	NA	0	0.85
TSC22D2	hsa-miR-375(1)	hsa-miR-375(4)	hsa-miR-375(1)	NA	miR-375(1)	miR-375(1)	0.85	NA	NA	0	0.85
UBE3A	hsa-miR-375(1)	hsa-miR-375(1)	hsa-miR-375(1)	NA	miR-375(1)	miR-375(1)	0.85	NA	NA	0	0.85
YBX1	hsa-miR-375(1)	hsa-miR-375(1)	hsa-miR-375(1)	NA	miR-375(1)	miR-375(1)	0.85	NA	NA	0	0.85
YWHAZ	hsa-miR-375(1)	hsa-miR-375(1)	hsa-miR-375(1)	NA	miR-375(1)	miR-375(1)	0.85	NA	NA	0	0.85
ZFP36L2	hsa-miR-375(2)	hsa-miR-375(1)	hsa-miR-375(1)	NA	miR-375(1)	miR-375(1)	0.85	NA	NA	0	0.85
MTDH	NA	hsa-miR-375(2)	hsa-miR-375(1)	hsa-miR-375(1)	miR-375(1)	miR-375(1)	0.85	NA	NA	0	0.85
RLF	NA	hsa-miR-375(2)	hsa-miR-375(1)	hsa-miR-375(1)	miR-375(1)	miR-375(1)	0.85	NA	NA	0	0.85
SERTAD2	NA	hsa-miR-375(1)	hsa-miR-375(1)	hsa-miR-375(1)	miR-375(1)	miR-375(1)	0.85	NA	NA	0	0.85
SYNCRIP	NA	hsa-miR-375(1)	hsa-miR-375(1)	hsa-miR-375(1)	miR-375(1)	miR-375(1)	0.85	NA	NA	0	0.85
BCORL1	hsa-miR-375(1)	hsa-miR-375(1)	hsa-miR-375(1)	hsa-miR-375(1)	NA	miR-375(1)	0.8	NA	NA	0	0.8
ISL2	hsa-miR-375(1)	hsa-miR-375(1)	hsa-miR-375(1)	hsa-miR-375(1)	NA	miR-375(1)	0.8	NA	NA	0	0.8
RBM24	hsa-miR-375(1)	hsa-miR-375(4)	hsa-miR-375(1)	hsa-miR-375(1)	NA	miR-375(1)	0.8	NA	NA	0	0.8
SLC16A2	hsa-miR-375(2)	hsa-miR-375(4)	hsa-miR-375(1)	hsa-miR-375(1)	NA	miR-375(1)	0.8	NA	NA	0	0.8
ABI2	hsa-miR-375(2)	NA	hsa-miR-375(1)	NA	miR-375(1)	miR-375(1)	0.7	NA	NA	0	0.7
BMPR2	hsa-miR-375(1)	NA	hsa-miR-375(1)	NA	miR-375(1)	miR-375(1)	0.7	NA	NA	0	0.7
CCND2	hsa-miR-375(1)	NA	hsa-miR-375(1)	NA	miR-375(1)	miR-375(1)	0.7	NA	NA	0	0.7
CNIH4	hsa-miR-375(1)	NA	hsa-miR-375(1)	NA	miR-375(1)	miR-375(1)	0.7	NA	NA	0	0.7
CYB5B	hsa-miR-375(1)	NA	hsa-miR-375(1)	NA	miR-375(1)	miR-375(1)	0.7	NA	NA	0	0.7
EIF1	hsa-miR-375(1)	NA	hsa-miR-375(1)	NA	miR-375(1)	miR-375(1)	0.7	NA	NA	0	0.7
EMC3	hsa-miR-375(1)	NA	hsa-miR-375(1)	NA	miR-375(1)	miR-375(1)	0.7	NA	NA	0	0.7
ENAH	hsa-miR-375(1)	NA	hsa-miR-375(1)	NA	miR-375(1)	miR-375(1)	0.7	NA	NA	0	0.7
ERC1	hsa-miR-375(2)	NA	hsa-miR-375(1)	NA	miR-375(1)	miR-375(1)	0.7	NA	NA	0	0.7
FZD4	hsa-miR-375(1)	NA	hsa-miR-375(1)	NA	miR-375(1)	miR-375(1)	0.7	NA	NA	0	0.7
GMFB	hsa-miR-375(1)	NA	hsa-miR-375(1)	NA	miR-375(1)	miR-375(1)	0.7	NA	NA	0	0.7
HERPUD1	hsa-miR-375(1)	NA	hsa-miR-375(1)	NA	miR-375(1)	miR-375(1)	0.7	NA	NA	0	0.7
HSPH1	hsa-miR-375(1)	NA	hsa-miR-375(1)	NA	miR-375(1)	miR-375(1)	0.7	NA	NA	0	0.7
KCNE3	hsa-miR-375(1)	NA	hsa-miR-375(1)	NA	miR-375(1)	miR-375(1)	0.7	NA	NA	0	0.7
KLF5	hsa-miR-375(1)	NA	hsa-miR-375(1)	NA	miR-375(1)	miR-375(1)	0.7	NA	NA	0	0.7
LRAT	hsa-miR-375(1)	NA	hsa-miR-375(1)	NA	miR-375(1)	miR-375(1)	0.7	NA	NA	0	0.7
MAL2	hsa-miR-375(1)	hsa-miR-375(1)	NA	NA	miR-375(1)	miR-375(1)	0.7	NA	NA	0	0.7
MAP3K1	hsa-miR-375(1)	NA	hsa-miR-375(1)	NA	miR-375(1)	miR-375(1)	0.7	NA	NA	0	0.7
MED13	hsa-miR-375(1)	NA	hsa-miR-375(1)	NA	miR-375(1)	miR-375(1)	0.7	NA	NA	0	0.7
MSL2	hsa-miR-375(1)	NA	hsa-miR-375(1)	NA	miR-375(1)	miR-375(1)	0.7	NA	NA	0	0.7
MXI1	hsa-miR-375(2)	NA	hsa-miR-375(1)	NA	miR-375(1)	miR-375(1)	0.7	NA	NA	0	0.7
NFIA	hsa-miR-375(1)	NA	hsa-miR-375(1)	NA	miR-375(1)	miR-375(1)	0.7	NA	NA	0	0.7
NUFIP2	hsa-miR-375(1)	NA	hsa-miR-375(1)	NA	miR-375(1)	miR-375(1)	0.7	NA	NA	0	0.7
PHLDA1	hsa-miR-375(1)	NA	hsa-miR-375(1)	NA	miR-375(1)	miR-375(1)	0.7	NA	NA	0	0.7
PITPNA	hsa-miR-375(1)	NA	hsa-miR-375(1)	NA	miR-375(1)	miR-375(1)	0.7	NA	NA	0	0.7
RASSF8	hsa-miR-375(1)	NA	hsa-miR-375(1)	NA	miR-375(1)	miR-375(1)	0.7	NA	NA	0	0.7
RTF1	hsa-miR-375(1)	NA	hsa-miR-375(1)	NA	miR-375(1)	miR-375(1)	0.7	NA	NA	0	0.7
SETX	hsa-miR-375(1)	NA	hsa-miR-375(1)	NA	miR-375(1)	miR-375(1)	0.7	NA	NA	0	0.7
SFXN1	hsa-miR-375(1)	NA	hsa-miR-375(1)	NA	miR-375(1)	miR-375(1)	0.7	NA	NA	0	0.7
SKI	hsa-miR-375(1)	NA	hsa-miR-375(1)	NA	miR-375(1)	miR-375(1)	0.7	NA	NA	0	0.7
SOX12	hsa-miR-375(1)	NA	hsa-miR-375(1)	NA	miR-375(1)	miR-375(1)	0.7	NA	NA	0	0.7
SPAG9	hsa-miR-375(1)	NA	hsa-miR-375(1)	NA	miR-375(1)	miR-375(1)	0.7	NA	NA	0	0.7
TNPO3	hsa-miR-375(1)	NA	hsa-miR-375(1)	NA	miR-375(1)	miR-375(1)	0.7	NA	NA	0	0.7
TRPS1	hsa-miR-375(1)	NA	hsa-miR-375(1)	NA	miR-375(1)	miR-375(1)	0.7	NA	NA	0	0.7
USP1	hsa-miR-375(1)	NA	hsa-miR-375(1)	NA	miR-375(1)	miR-375(1)	0.7	NA	NA	0	0.7
WWC2	hsa-miR-375(1)	NA	hsa-miR-375(1)	NA	miR-375(1)	miR-375(1)	0.7	NA	NA	0	0.7
XPR1	hsa-miR-375(1)	NA	hsa-miR-375(1)	NA	miR-375(1)	miR-375(1)	0.7	NA	NA	0	0.7
YWHAB	hsa-miR-375(1)	NA	hsa-miR-375(1)	NA	miR-375(1)	miR-375(1)	0.7	NA	NA	0	0.7
ZFYVE26	hsa-miR-375(1)	NA	hsa-miR-375(1)	NA	miR-375(1)	miR-375(1)	0.7	NA	NA	0	0.7
ACSL4	NA	hsa-miR-375(2)	hsa-miR-375(1)	NA	miR-375(1)	miR-375(1)	0.7	NA	NA	0	0.7
AKAP7	NA	hsa-miR-375(2)	hsa-miR-375(1)	NA	miR-375(1)	miR-375(1)	0.7	NA	NA	0	0.7
ANKRD34A	NA	hsa-miR-375(1)	hsa-miR-375(1)	NA	miR-375(1)	miR-375(1)	0.7	NA	NA	0	0.7
ARMC8	NA	hsa-miR-375(1)	hsa-miR-375(1)	NA	miR-375(1)	miR-375(1)	0.7	NA	NA	0	0.7
ARPC1A	NA	hsa-miR-375(2)	hsa-miR-375(1)	NA	miR-375(1)	miR-375(1)	0.7	NA	NA	0	0.7
ATG7	NA	hsa-miR-375(1)	hsa-miR-375(1)	NA	miR-375(1)	miR-375(1)	0.7	NA	NA	0	0.7
C12ORF29	NA	hsa-miR-375(1)	hsa-miR-375(1)	NA	miR-375(1)	miR-375(1)	0.7	NA	NA	0	0.7
C5ORF22	NA	hsa-miR-375(1)	hsa-miR-375(1)	NA	miR-375(1)	miR-375(1)	0.7	NA	NA	0	0.7
CAMTA1	NA	hsa-miR-375(2)	hsa-miR-375(1)	NA	miR-375(1)	miR-375(1)	0.7	NA	NA	0	0.7
CHD6	NA	hsa-miR-375(1)	hsa-miR-375(1)	NA	miR-375(1)	miR-375(1)	0.7	NA	NA	0	0.7
CNN3	NA	hsa-miR-375(1)	hsa-miR-375(1)	NA	miR-375(1)	miR-375(1)	0.7	NA	NA	0	0.7
COG2	NA	hsa-miR-375(1)	hsa-miR-375(1)	NA	miR-375(1)	miR-375(1)	0.7	NA	NA	0	0.7
CSTF2	NA	hsa-miR-375(1)	hsa-miR-375(1)	NA	miR-375(1)	miR-375(1)	0.7	NA	NA	0	0.7
CTGF	NA	hsa-miR-375(1)	hsa-miR-375(1)	NA	miR-375(1)	miR-375(1)	0.7	NA	NA	0	0.7
DCUN1D4	NA	hsa-miR-375(2)	hsa-miR-375(1)	NA	miR-375(1)	miR-375(1)	0.7	NA	NA	0	0.7
DNAJA2	NA	hsa-miR-375(1)	hsa-miR-375(1)	NA	miR-375(1)	miR-375(1)	0.7	NA	NA	0	0.7
DUSP6	NA	hsa-miR-375(1)	hsa-miR-375(1)	NA	miR-375(1)	miR-375(1)	0.7	NA	NA	0	0.7
EBPL	NA	hsa-miR-375(2)	hsa-miR-375(1)	NA	miR-375(1)	miR-375(1)	0.7	NA	NA	0	0.7
FUT8	NA	hsa-miR-375(2)	hsa-miR-375(1)	NA	miR-375(1)	miR-375(1)	0.7	NA	NA	0	0.7
GADD45A	NA	hsa-miR-375(3)	hsa-miR-375(1)	NA	miR-375(1)	miR-375(1)	0.7	NA	NA	0	0.7
GATAD1	NA	hsa-miR-375(2)	hsa-miR-375(1)	NA	miR-375(1)	miR-375(1)	0.7	NA	NA	0	0.7
GFM2	NA	hsa-miR-375(1)	hsa-miR-375(1)	NA	miR-375(1)	miR-375(1)	0.7	NA	NA	0	0.7
HMGCS1	NA	hsa-miR-375(1)	hsa-miR-375(1)	NA	miR-375(1)	miR-375(1)	0.7	NA	NA	0	0.7
HNRNPA0	NA	hsa-miR-375(1)	hsa-miR-375(1)	NA	miR-375(1)	miR-375(1)	0.7	NA	NA	0	0.7
IFT80	NA	hsa-miR-375(2)	hsa-miR-375(1)	NA	miR-375(1)	miR-375(1)	0.7	NA	NA	0	0.7
IL1RAP	NA	hsa-miR-375(2)	hsa-miR-375(1)	NA	miR-375(1)	miR-375(1)	0.7	NA	NA	0	0.7
INSIG1	NA	hsa-miR-375(3)	hsa-miR-375(1)	NA	miR-375(1)	miR-375(1)	0.7	NA	NA	0	0.7
LDHB	NA	hsa-miR-375(1)	hsa-miR-375(1)	NA	miR-375(1)	miR-375(1)	0.7	NA	NA	0	0.7
LPAR4	NA	hsa-miR-375(1)	hsa-miR-375(1)	NA	miR-375(1)	miR-375(1)	0.7	NA	NA	0	0.7
MAP2K4	NA	hsa-miR-375(1)	hsa-miR-375(1)	NA	miR-375(1)	miR-375(1)	0.7	NA	NA	0	0.7
MBD2	NA	hsa-miR-375(1)	hsa-miR-375(1)	NA	miR-375(1)	miR-375(1)	0.7	NA	NA	0	0.7
MORF4L2	NA	hsa-miR-375(1)	hsa-miR-375(1)	NA	miR-375(1)	miR-375(1)	0.7	NA	NA	0	0.7
MTMR4	NA	hsa-miR-375(1)	hsa-miR-375(1)	NA	miR-375(1)	miR-375(1)	0.7	NA	NA	0	0.7
MTRR	NA	hsa-miR-375(3)	hsa-miR-375(1)	NA	miR-375(1)	miR-375(1)	0.7	NA	NA	0	0.7
NIPBL	NA	hsa-miR-375(2)	hsa-miR-375(1)	NA	miR-375(1)	miR-375(1)	0.7	NA	NA	0	0.7
NR2F2	NA	hsa-miR-375(1)	hsa-miR-375(1)	NA	miR-375(1)	miR-375(1)	0.7	NA	NA	0	0.7
NXT2	NA	hsa-miR-375(1)	hsa-miR-375(1)	NA	miR-375(1)	miR-375(1)	0.7	NA	NA	0	0.7
PAPD4	NA	hsa-miR-375(2)	hsa-miR-375(1)	NA	miR-375(1)	miR-375(1)	0.7	NA	NA	0	0.7
PBRM1	NA	hsa-miR-375(1)	hsa-miR-375(1)	NA	miR-375(1)	miR-375(1)	0.7	NA	NA	0	0.7
PHF20L1	NA	hsa-miR-375(1)	hsa-miR-375(1)	NA	miR-375(1)	miR-375(1)	0.7	NA	NA	0	0.7
POC1B	NA	hsa-miR-375(2)	hsa-miR-375(1)	NA	miR-375(1)	miR-375(1)	0.7	NA	NA	0	0.7
PSIP1	NA	hsa-miR-375(1)	hsa-miR-375(1)	NA	miR-375(1)	miR-375(1)	0.7	NA	NA	0	0.7
PTGES3	NA	hsa-miR-375(1)	hsa-miR-375(1)	NA	miR-375(1)	miR-375(1)	0.7	NA	NA	0	0.7
PTP4A2	NA	hsa-miR-375(2)	hsa-miR-375(1)	NA	miR-375(1)	miR-375(1)	0.7	NA	NA	0	0.7
PTPN12	NA	hsa-miR-375(1)	hsa-miR-375(1)	NA	miR-375(1)	miR-375(1)	0.7	NA	NA	0	0.7
RAP2C	NA	hsa-miR-375(1)	hsa-miR-375(1)	NA	miR-375(1)	miR-375(1)	0.7	NA	NA	0	0.7
RHOQ	NA	hsa-miR-375(1)	hsa-miR-375(1)	NA	miR-375(1)	miR-375(1)	0.7	NA	NA	0	0.7
RIMKLB	NA	hsa-miR-375(2)	hsa-miR-375(1)	NA	miR-375(1)	miR-375(1)	0.7	NA	NA	0	0.7
RNMT	NA	hsa-miR-375(1)	hsa-miR-375(1)	NA	miR-375(1)	miR-375(1)	0.7	NA	NA	0	0.7
SAMD4A	NA	hsa-miR-375(1)	hsa-miR-375(1)	NA	miR-375(1)	miR-375(1)	0.7	NA	NA	0	0.7
SPOP	NA	hsa-miR-375(2)	hsa-miR-375(1)	NA	miR-375(1)	miR-375(1)	0.7	NA	NA	0	0.7
STK38L	NA	hsa-miR-375(1)	hsa-miR-375(1)	NA	miR-375(1)	miR-375(1)	0.7	NA	NA	0	0.7
STRBP	NA	hsa-miR-375(1)	hsa-miR-375(1)	NA	miR-375(1)	miR-375(1)	0.7	NA	NA	0	0.7
TBCE	NA	hsa-miR-375(1)	hsa-miR-375(1)	NA	miR-375(1)	miR-375(1)	0.7	NA	NA	0	0.7
TFRC	NA	hsa-miR-375(1)	hsa-miR-375(1)	NA	miR-375(1)	miR-375(1)	0.7	NA	NA	0	0.7
TRAPPC6B	NA	hsa-miR-375(1)	hsa-miR-375(1)	NA	miR-375(1)	miR-375(1)	0.7	NA	NA	0	0.7
TTC7B	NA	hsa-miR-375(1)	hsa-miR-375(1)	NA	miR-375(1)	miR-375(1)	0.7	NA	NA	0	0.7
UBLCP1	NA	hsa-miR-375(1)	hsa-miR-375(1)	NA	miR-375(1)	miR-375(1)	0.7	NA	NA	0	0.7
UHMK1	NA	hsa-miR-375(1)	hsa-miR-375(1)	NA	miR-375(1)	miR-375(1)	0.7	NA	NA	0	0.7
UXS1	NA	hsa-miR-375(1)	hsa-miR-375(1)	NA	miR-375(1)	miR-375(1)	0.7	NA	NA	0	0.7
VASN	NA	hsa-miR-375(1)	hsa-miR-375(1)	NA	miR-375(1)	miR-375(1)	0.7	NA	NA	0	0.7
WDR43	NA	hsa-miR-375(1)	hsa-miR-375(1)	NA	miR-375(1)	miR-375(1)	0.7	NA	NA	0	0.7
ZDHHC21	NA	hsa-miR-375(1)	hsa-miR-375(1)	NA	miR-375(1)	miR-375(1)	0.7	NA	NA	0	0.7
ZFP91	NA	hsa-miR-375(1)	hsa-miR-375(1)	NA	miR-375(1)	miR-375(1)	0.7	NA	NA	0	0.7
ZIC3	NA	hsa-miR-375(1)	hsa-miR-375(1)	NA	miR-375(1)	miR-375(1)	0.7	NA	NA	0	0.7
ARAP2	hsa-miR-375(1)	hsa-miR-375(1)	hsa-miR-375(1)	NA	NA	miR-375(1)	0.65	NA	NA	0	0.65
CSNK2A1	hsa-miR-375(1)	hsa-miR-375(1)	hsa-miR-375(1)	NA	NA	miR-375(1)	0.65	NA	NA	0	0.65
CTBP2	hsa-miR-375(1)	hsa-miR-375(1)	hsa-miR-375(1)	NA	NA	miR-375(1)	0.65	NA	NA	0	0.65
EBF3	hsa-miR-375(1)	hsa-miR-375(1)	hsa-miR-375(1)	NA	NA	miR-375(1)	0.65	NA	NA	0	0.65
EIF4H	hsa-miR-375(1)	hsa-miR-375(3)	hsa-miR-375(1)	NA	NA	miR-375(1)	0.65	NA	NA	0	0.65
ELAVL2	hsa-miR-375(2)	hsa-miR-375(2)	hsa-miR-375(1)	NA	NA	miR-375(1)	0.65	NA	NA	0	0.65
ELK4	hsa-miR-375(1)	hsa-miR-375(1)	hsa-miR-375(1)	NA	NA	miR-375(1)	0.65	NA	NA	0	0.65
FAM175B	hsa-miR-375(1)	hsa-miR-375(1)	hsa-miR-375(1)	NA	miR-375(1)	NA	0.65	NA	NA	0	0.65
GREM2	hsa-miR-375(1)	hsa-miR-375(2)	hsa-miR-375(1)	NA	NA	miR-375(1)	0.65	NA	NA	0	0.65
HIVEP2	hsa-miR-375(1)	hsa-miR-375(1)	hsa-miR-375(1)	NA	NA	miR-375(1)	0.65	NA	NA	0	0.65
IGFBP4	hsa-miR-375(1)	hsa-miR-375(1)	hsa-miR-375(1)	NA	NA	miR-375(1)	0.65	NA	NA	0	0.65
KCNJ3	hsa-miR-375(1)	hsa-miR-375(1)	hsa-miR-375(1)	NA	miR-375(1)	NA	0.65	NA	NA	0	0.65
LRP5	hsa-miR-375(1)	hsa-miR-375(1)	hsa-miR-375(1)	NA	NA	miR-375(1)	0.65	NA	NA	0	0.65
MAPRE2	hsa-miR-375(1)	hsa-miR-375(1)	hsa-miR-375(1)	NA	NA	miR-375(1)	0.65	NA	NA	0	0.65
MATR3	hsa-miR-375(1)	hsa-miR-375(2)	hsa-miR-375(1)	NA	NA	miR-375(1)	0.65	NA	NA	0	0.65
MEIS1	hsa-miR-375(1)	hsa-miR-375(3)	hsa-miR-375(1)	NA	NA	miR-375(1)	0.65	NA	NA	0	0.65
NFIX	hsa-miR-375(1)	NA	hsa-miR-375(1)	hsa-miR-375(1)	NA	miR-375(1)	0.65	NA	NA	0	0.65
ORMDL2	hsa-miR-375(1)	hsa-miR-375(1)	hsa-miR-375(1)	NA	NA	miR-375(1)	0.65	NA	NA	0	0.65
PDE5A	hsa-miR-375(1)	hsa-miR-375(1)	hsa-miR-375(1)	NA	NA	miR-375(1)	0.65	NA	NA	0	0.65
PIAS1	hsa-miR-375(1)	hsa-miR-375(1)	hsa-miR-375(1)	NA	NA	miR-375(1)	0.65	NA	NA	0	0.65
PIPOX	hsa-miR-375(1)	hsa-miR-375(2)	hsa-miR-375(1)	NA	NA	miR-375(1)	0.65	NA	NA	0	0.65
PRKD1	hsa-miR-375(1)	hsa-miR-375(2)	hsa-miR-375(1)	NA	NA	miR-375(1)	0.65	NA	NA	0	0.65
SETBP1	hsa-miR-375(1)	hsa-miR-375(1)	hsa-miR-375(1)	NA	NA	miR-375(1)	0.65	NA	NA	0	0.65
SGMS1	hsa-miR-375(1)	hsa-miR-375(2)	hsa-miR-375(1)	NA	NA	miR-375(1)	0.65	NA	NA	0	0.65
SLC2A8	hsa-miR-375(1)	hsa-miR-375(1)	hsa-miR-375(1)	NA	NA	miR-375(1)	0.65	NA	NA	0	0.65
SLC31A1	hsa-miR-375(1)	hsa-miR-375(1)	hsa-miR-375(1)	NA	NA	miR-375(1)	0.65	NA	NA	0	0.65
SOCS5	hsa-miR-375(1)	hsa-miR-375(1)	hsa-miR-375(1)	NA	NA	miR-375(1)	0.65	NA	NA	0	0.65
TMEM55A	hsa-miR-375(1)	hsa-miR-375(1)	hsa-miR-375(1)	NA	miR-375(1)	NA	0.65	NA	NA	0	0.65
UBA2	hsa-miR-375(1)	hsa-miR-375(1)	hsa-miR-375(1)	NA	NA	miR-375(1)	0.65	NA	NA	0	0.65
UBE2E2	hsa-miR-375(1)	hsa-miR-375(3)	hsa-miR-375(1)	NA	NA	miR-375(1)	0.65	NA	NA	0	0.65
USPL1	hsa-miR-375(1)	hsa-miR-375(1)	hsa-miR-375(1)	NA	NA	miR-375(1)	0.65	NA	NA	0	0.65
ZBTB20	hsa-miR-375(2)	hsa-miR-375(2)	hsa-miR-375(1)	NA	NA	miR-375(1)	0.65	NA	NA	0	0.65
ZFHX4	hsa-miR-375(2)	hsa-miR-375(1)	hsa-miR-375(1)	NA	NA	miR-375(1)	0.65	NA	NA	0	0.65
ZFPM2	hsa-miR-375(1)	hsa-miR-375(1)	hsa-miR-375(1)	NA	NA	miR-375(1)	0.65	NA	NA	0	0.65
BAHCC1	NA	hsa-miR-375(1)	hsa-miR-375(1)	hsa-miR-375(1)	NA	miR-375(1)	0.65	NA	NA	0	0.65
CNOT7	NA	hsa-miR-375(1)	hsa-miR-375(1)	hsa-miR-375(1)	NA	miR-375(1)	0.65	NA	NA	0	0.65
DPYSL2	NA	hsa-miR-375(1)	hsa-miR-375(1)	hsa-miR-375(1)	NA	miR-375(1)	0.65	NA	NA	0	0.65
ESRRG	NA	hsa-miR-375(1)	hsa-miR-375(1)	hsa-miR-375(1)	NA	miR-375(1)	0.65	NA	NA	0	0.65
FLRT3	NA	hsa-miR-375(1)	hsa-miR-375(1)	hsa-miR-375(1)	NA	miR-375(1)	0.65	NA	NA	0	0.65
HOXB3	NA	hsa-miR-375(1)	hsa-miR-375(1)	hsa-miR-375(1)	NA	miR-375(1)	0.65	NA	NA	0	0.65
PLEKHH1	NA	hsa-miR-375(3)	hsa-miR-375(1)	hsa-miR-375(1)	NA	miR-375(1)	0.65	NA	NA	0	0.65
RASD1	NA	hsa-miR-375(2)	hsa-miR-375(1)	hsa-miR-375(1)	NA	miR-375(1)	0.65	NA	NA	0	0.65
ROBO2	NA	hsa-miR-375(4)	hsa-miR-375(1)	hsa-miR-375(1)	NA	miR-375(1)	0.65	NA	NA	0	0.65
SNX6	NA	hsa-miR-375(1)	hsa-miR-375(1)	hsa-miR-375(1)	NA	miR-375(1)	0.65	NA	NA	0	0.65
XPO7	NA	hsa-miR-375(2)	hsa-miR-375(1)	hsa-miR-375(1)	NA	miR-375(1)	0.65	NA	NA	0	0.65
SHOX2	hsa-miR-375(1)	hsa-miR-375(1)	hsa-miR-375(1)	hsa-miR-375(1)	NA	NA	0.6	NA	NA	0	0.6
AP5M1	hsa-miR-375(1)	NA	NA	NA	miR-375(1)	miR-375(1)	0.55	NA	NA	0	0.55
DNMT3B	NA	hsa-miR-375(5)	NA	NA	miR-375(1)	miR-375(1)	0.55	NA	NA	0	0.55
EXOC6	NA	hsa-miR-375(2)	NA	NA	miR-375(1)	miR-375(1)	0.55	NA	NA	0	0.55
LMAN2	NA	hsa-miR-375(3)	NA	NA	miR-375(1)	miR-375(1)	0.55	NA	NA	0	0.55
MGEA5	NA	hsa-miR-375(1)	NA	NA	miR-375(1)	miR-375(1)	0.55	NA	NA	0	0.55
MKRN1	NA	hsa-miR-375(1)	NA	NA	miR-375(1)	miR-375(1)	0.55	NA	NA	0	0.55
MLLT10	NA	hsa-miR-375(1)	NA	NA	miR-375(1)	miR-375(1)	0.55	NA	NA	0	0.55
OXNAD1	NA	hsa-miR-375(1)	NA	NA	miR-375(1)	miR-375(1)	0.55	NA	NA	0	0.55
PDK1	NA	hsa-miR-375(1)	NA	NA	miR-375(1)	miR-375(1)	0.55	NA	NA	0	0.55
TSNAX	NA	hsa-miR-375(1)	NA	NA	miR-375(1)	miR-375(1)	0.55	NA	NA	0	0.55
WDR20	NA	hsa-miR-375(2)	NA	NA	miR-375(1)	miR-375(1)	0.55	NA	NA	0	0.55
ADAMTS1	NA	NA	hsa-miR-375(1)	NA	miR-375(1)	miR-375(1)	0.55	NA	NA	0	0.55
ADIPOR2	NA	NA	hsa-miR-375(1)	NA	miR-375(1)	miR-375(1)	0.55	NA	NA	0	0.55
AFF4	NA	NA	hsa-miR-375(1)	NA	miR-375(1)	miR-375(1)	0.55	NA	NA	0	0.55
AGPAT3	NA	NA	hsa-miR-375(1)	NA	miR-375(1)	miR-375(1)	0.55	NA	NA	0	0.55
AGTPBP1	NA	NA	hsa-miR-375(1)	NA	miR-375(1)	miR-375(1)	0.55	NA	NA	0	0.55
AKAP11	NA	NA	hsa-miR-375(1)	NA	miR-375(1)	miR-375(1)	0.55	NA	NA	0	0.55
AKAP12	NA	NA	hsa-miR-375(1)	NA	miR-375(1)	miR-375(1)	0.55	NA	NA	0	0.55
AMMECR1	NA	NA	hsa-miR-375(1)	NA	miR-375(1)	miR-375(1)	0.55	NA	NA	0	0.55
AMOT	NA	NA	hsa-miR-375(1)	NA	miR-375(1)	miR-375(1)	0.55	NA	NA	0	0.55
ANK2	NA	NA	hsa-miR-375(1)	NA	miR-375(1)	miR-375(1)	0.55	NA	NA	0	0.55
ANKRD50	NA	NA	hsa-miR-375(1)	NA	miR-375(1)	miR-375(1)	0.55	NA	NA	0	0.55
APEX1	NA	NA	hsa-miR-375(1)	NA	miR-375(1)	miR-375(1)	0.55	NA	NA	0	0.55
ARHGDIA	NA	NA	hsa-miR-375(1)	NA	miR-375(1)	miR-375(1)	0.55	NA	NA	0	0.55
ARID5B	NA	NA	hsa-miR-375(1)	NA	miR-375(1)	miR-375(1)	0.55	NA	NA	0	0.55
ATP2B1	NA	NA	hsa-miR-375(1)	NA	miR-375(1)	miR-375(1)	0.55	NA	NA	0	0.55
ATXN3	NA	NA	hsa-miR-375(1)	NA	miR-375(1)	miR-375(1)	0.55	NA	NA	0	0.55
AZI2	NA	NA	hsa-miR-375(1)	NA	miR-375(1)	miR-375(1)	0.55	NA	NA	0	0.55
B3GALNT1	NA	NA	hsa-miR-375(1)	NA	miR-375(1)	miR-375(1)	0.55	NA	NA	0	0.55
BBS10	NA	NA	hsa-miR-375(1)	NA	miR-375(1)	miR-375(1)	0.55	NA	NA	0	0.55
BIRC6	NA	NA	hsa-miR-375(1)	NA	miR-375(1)	miR-375(1)	0.55	NA	NA	0	0.55
BRAP	NA	NA	hsa-miR-375(1)	NA	miR-375(1)	miR-375(1)	0.55	NA	NA	0	0.55
BTBD7	NA	NA	hsa-miR-375(1)	NA	miR-375(1)	miR-375(1)	0.55	NA	NA	0	0.55
C4ORF3	NA	NA	hsa-miR-375(1)	NA	miR-375(1)	miR-375(1)	0.55	NA	NA	0	0.55
CAMSAP2	NA	NA	hsa-miR-375(1)	NA	miR-375(1)	miR-375(1)	0.55	NA	NA	0	0.55
CAND1	NA	NA	hsa-miR-375(1)	NA	miR-375(1)	miR-375(1)	0.55	NA	NA	0	0.55
CBX5	NA	NA	hsa-miR-375(1)	NA	miR-375(1)	miR-375(1)	0.55	NA	NA	0	0.55
CCDC88C	NA	NA	hsa-miR-375(1)	NA	miR-375(1)	miR-375(1)	0.55	NA	NA	0	0.55
CCNI	NA	NA	hsa-miR-375(1)	NA	miR-375(1)	miR-375(1)	0.55	NA	NA	0	0.55
CCSAP	NA	NA	hsa-miR-375(1)	NA	miR-375(1)	miR-375(1)	0.55	NA	NA	0	0.55
CDCA7L	NA	NA	hsa-miR-375(1)	NA	miR-375(1)	miR-375(1)	0.55	NA	NA	0	0.55
CDKN1A	NA	NA	hsa-miR-375(1)	NA	miR-375(1)	miR-375(1)	0.55	NA	NA	0	0.55
CDKN2B	NA	NA	hsa-miR-375(1)	NA	miR-375(1)	miR-375(1)	0.55	NA	NA	0	0.55
CDR2	NA	NA	hsa-miR-375(1)	NA	miR-375(1)	miR-375(1)	0.55	NA	NA	0	0.55
CHIC1	NA	NA	hsa-miR-375(1)	NA	miR-375(1)	miR-375(1)	0.55	NA	NA	0	0.55
CKAP2	NA	NA	hsa-miR-375(1)	NA	miR-375(1)	miR-375(1)	0.55	NA	NA	0	0.55
CLDN1	NA	NA	hsa-miR-375(1)	NA	miR-375(1)	miR-375(1)	0.55	NA	NA	0	0.55
CLTC	NA	NA	hsa-miR-375(1)	NA	miR-375(1)	miR-375(1)	0.55	NA	NA	0	0.55
CMTM4	NA	NA	hsa-miR-375(1)	NA	miR-375(1)	miR-375(1)	0.55	NA	NA	0	0.55
CNBP	NA	NA	hsa-miR-375(1)	NA	miR-375(1)	miR-375(1)	0.55	NA	NA	0	0.55
CORO1C	NA	NA	hsa-miR-375(1)	NA	miR-375(1)	miR-375(1)	0.55	NA	NA	0	0.55
CRIM1	NA	NA	hsa-miR-375(1)	NA	miR-375(1)	miR-375(1)	0.55	NA	NA	0	0.55
CSDE1	NA	NA	hsa-miR-375(1)	NA	miR-375(1)	miR-375(1)	0.55	NA	NA	0	0.55
CTSC	NA	NA	hsa-miR-375(1)	NA	miR-375(1)	miR-375(1)	0.55	NA	NA	0	0.55
CUL2	NA	NA	hsa-miR-375(1)	NA	miR-375(1)	miR-375(1)	0.55	NA	NA	0	0.55
CUL5	NA	NA	hsa-miR-375(1)	NA	miR-375(1)	miR-375(1)	0.55	NA	NA	0	0.55
CXADR	NA	NA	hsa-miR-375(1)	NA	miR-375(1)	miR-375(1)	0.55	NA	NA	0	0.55
DAZAP2	NA	NA	hsa-miR-375(1)	NA	miR-375(1)	miR-375(1)	0.55	NA	NA	0	0.55
DCAF7	NA	NA	hsa-miR-375(1)	NA	miR-375(1)	miR-375(1)	0.55	NA	NA	0	0.55
DCP2	NA	NA	hsa-miR-375(1)	NA	miR-375(1)	miR-375(1)	0.55	NA	NA	0	0.55
DDX21	NA	NA	hsa-miR-375(1)	NA	miR-375(1)	miR-375(1)	0.55	NA	NA	0	0.55
DDX6	NA	NA	hsa-miR-375(1)	NA	miR-375(1)	miR-375(1)	0.55	NA	NA	0	0.55
DERL1	NA	NA	hsa-miR-375(1)	NA	miR-375(1)	miR-375(1)	0.55	NA	NA	0	0.55
DGKD	NA	NA	hsa-miR-375(1)	NA	miR-375(1)	miR-375(1)	0.55	NA	NA	0	0.55
DICER1	NA	NA	hsa-miR-375(1)	NA	miR-375(1)	miR-375(1)	0.55	NA	NA	0	0.55
DNAJB1	NA	NA	hsa-miR-375(1)	NA	miR-375(1)	miR-375(1)	0.55	NA	NA	0	0.55
DNAJC10	NA	NA	hsa-miR-375(1)	NA	miR-375(1)	miR-375(1)	0.55	NA	NA	0	0.55
DPY19L1	NA	NA	hsa-miR-375(1)	NA	miR-375(1)	miR-375(1)	0.55	NA	NA	0	0.55
DPYSL3	NA	NA	hsa-miR-375(1)	NA	miR-375(1)	miR-375(1)	0.55	NA	NA	0	0.55
ECHDC1	NA	NA	hsa-miR-375(1)	NA	miR-375(1)	miR-375(1)	0.55	NA	NA	0	0.55
EEA1	NA	NA	hsa-miR-375(1)	NA	miR-375(1)	miR-375(1)	0.55	NA	NA	0	0.55
EFNB2	NA	NA	hsa-miR-375(1)	NA	miR-375(1)	miR-375(1)	0.55	NA	NA	0	0.55
EIF2AK2	NA	NA	hsa-miR-375(1)	NA	miR-375(1)	miR-375(1)	0.55	NA	NA	0	0.55
EIF2S1	NA	NA	hsa-miR-375(1)	NA	miR-375(1)	miR-375(1)	0.55	NA	NA	0	0.55
EIF3A	NA	NA	hsa-miR-375(1)	NA	miR-375(1)	miR-375(1)	0.55	NA	NA	0	0.55
ELL2	NA	NA	hsa-miR-375(1)	NA	miR-375(1)	miR-375(1)	0.55	NA	NA	0	0.55
ENOPH1	NA	NA	hsa-miR-375(1)	NA	miR-375(1)	miR-375(1)	0.55	NA	NA	0	0.55
EPHA4	NA	NA	hsa-miR-375(1)	NA	miR-375(1)	miR-375(1)	0.55	NA	NA	0	0.55
ERP29	NA	NA	hsa-miR-375(1)	NA	miR-375(1)	miR-375(1)	0.55	NA	NA	0	0.55
ETV6	NA	NA	hsa-miR-375(1)	NA	miR-375(1)	miR-375(1)	0.55	NA	NA	0	0.55
EXT1	NA	NA	hsa-miR-375(1)	NA	miR-375(1)	miR-375(1)	0.55	NA	NA	0	0.55
FEM1B	NA	NA	hsa-miR-375(1)	NA	miR-375(1)	miR-375(1)	0.55	NA	NA	0	0.55
FIGNL1	NA	NA	hsa-miR-375(1)	NA	miR-375(1)	miR-375(1)	0.55	NA	NA	0	0.55
FOXJ3	NA	NA	hsa-miR-375(1)	NA	miR-375(1)	miR-375(1)	0.55	NA	NA	0	0.55
FOXO3	NA	NA	hsa-miR-375(1)	NA	miR-375(1)	miR-375(1)	0.55	NA	NA	0	0.55
FYTTD1	NA	NA	hsa-miR-375(1)	NA	miR-375(1)	miR-375(1)	0.55	NA	NA	0	0.55
GCC2	NA	NA	hsa-miR-375(1)	NA	miR-375(1)	miR-375(1)	0.55	NA	NA	0	0.55
GDAP1	NA	NA	hsa-miR-375(1)	NA	miR-375(1)	miR-375(1)	0.55	NA	NA	0	0.55
GLS	NA	NA	hsa-miR-375(1)	NA	miR-375(1)	miR-375(1)	0.55	NA	NA	0	0.55
GOLGA4	NA	NA	hsa-miR-375(1)	NA	miR-375(1)	miR-375(1)	0.55	NA	NA	0	0.55
GREB1	NA	NA	hsa-miR-375(1)	NA	miR-375(1)	miR-375(1)	0.55	NA	NA	0	0.55
HMGCR	NA	NA	hsa-miR-375(1)	NA	miR-375(1)	miR-375(1)	0.55	NA	NA	0	0.55
HSP90AA1	NA	NA	hsa-miR-375(1)	NA	miR-375(1)	miR-375(1)	0.55	NA	NA	0	0.55
HSPA4	NA	NA	hsa-miR-375(1)	NA	miR-375(1)	miR-375(1)	0.55	NA	NA	0	0.55
IGF1R	NA	NA	hsa-miR-375(1)	NA	miR-375(1)	miR-375(1)	0.55	NA	NA	0	0.55
IP6K2	NA	NA	hsa-miR-375(1)	NA	miR-375(1)	miR-375(1)	0.55	NA	NA	0	0.55
IPO9	NA	NA	hsa-miR-375(1)	NA	miR-375(1)	miR-375(1)	0.55	NA	NA	0	0.55
JAK1	NA	NA	hsa-miR-375(1)	NA	miR-375(1)	miR-375(1)	0.55	NA	NA	0	0.55
JMJD6	NA	NA	hsa-miR-375(1)	NA	miR-375(1)	miR-375(1)	0.55	NA	NA	0	0.55
KCTD10	NA	NA	hsa-miR-375(1)	NA	miR-375(1)	miR-375(1)	0.55	NA	NA	0	0.55
KDSR	NA	NA	hsa-miR-375(1)	NA	miR-375(1)	miR-375(1)	0.55	NA	NA	0	0.55
KIAA0040	NA	NA	hsa-miR-375(1)	NA	miR-375(1)	miR-375(1)	0.55	NA	NA	0	0.55
KIAA1191	NA	NA	hsa-miR-375(1)	NA	miR-375(1)	miR-375(1)	0.55	NA	NA	0	0.55
KPNA4	NA	NA	hsa-miR-375(1)	NA	miR-375(1)	miR-375(1)	0.55	NA	NA	0	0.55
LARP4B	NA	NA	hsa-miR-375(1)	NA	miR-375(1)	miR-375(1)	0.55	NA	NA	0	0.55
LHFPL2	NA	NA	hsa-miR-375(1)	NA	miR-375(1)	miR-375(1)	0.55	NA	NA	0	0.55
LIG3	NA	NA	hsa-miR-375(1)	NA	miR-375(1)	miR-375(1)	0.55	NA	NA	0	0.55
LIN7C	NA	NA	hsa-miR-375(1)	NA	miR-375(1)	miR-375(1)	0.55	NA	NA	0	0.55
LMBR1	NA	NA	hsa-miR-375(1)	NA	miR-375(1)	miR-375(1)	0.55	NA	NA	0	0.55
MAP1B	NA	NA	hsa-miR-375(1)	NA	miR-375(1)	miR-375(1)	0.55	NA	NA	0	0.55
MAP3K2	NA	NA	hsa-miR-375(1)	NA	miR-375(1)	miR-375(1)	0.55	NA	NA	0	0.55
MAPK1IP1L	NA	NA	hsa-miR-375(1)	NA	miR-375(1)	miR-375(1)	0.55	NA	NA	0	0.55
MCL1	NA	NA	hsa-miR-375(1)	NA	miR-375(1)	miR-375(1)	0.55	NA	NA	0	0.55
MDM2	NA	NA	hsa-miR-375(1)	NA	miR-375(1)	miR-375(1)	0.55	NA	NA	0	0.55
MKRN2	NA	NA	hsa-miR-375(1)	NA	miR-375(1)	miR-375(1)	0.55	NA	NA	0	0.55
MOB1B	NA	NA	hsa-miR-375(1)	NA	miR-375(1)	miR-375(1)	0.55	NA	NA	0	0.55
MTF1	NA	NA	hsa-miR-375(1)	NA	miR-375(1)	miR-375(1)	0.55	NA	NA	0	0.55
MTMR12	NA	NA	hsa-miR-375(1)	NA	miR-375(1)	miR-375(1)	0.55	NA	NA	0	0.55
MTPN	NA	NA	hsa-miR-375(1)	NA	miR-375(1)	miR-375(1)	0.55	NA	NA	0	0.55
MTR	NA	NA	hsa-miR-375(1)	NA	miR-375(1)	miR-375(1)	0.55	NA	NA	0	0.55
MYBL1	NA	NA	hsa-miR-375(1)	NA	miR-375(1)	miR-375(1)	0.55	NA	NA	0	0.55
MYT1L	NA	NA	hsa-miR-375(1)	NA	miR-375(1)	miR-375(1)	0.55	NA	NA	0	0.55
NAA15	NA	NA	hsa-miR-375(1)	NA	miR-375(1)	miR-375(1)	0.55	NA	NA	0	0.55
NCOA7	NA	NA	hsa-miR-375(1)	NA	miR-375(1)	miR-375(1)	0.55	NA	NA	0	0.55
NCOR1	NA	NA	hsa-miR-375(1)	NA	miR-375(1)	miR-375(1)	0.55	NA	NA	0	0.55
NETO2	NA	NA	hsa-miR-375(1)	NA	miR-375(1)	miR-375(1)	0.55	NA	NA	0	0.55
NFIC	NA	NA	hsa-miR-375(1)	NA	miR-375(1)	miR-375(1)	0.55	NA	NA	0	0.55
NIN	NA	NA	hsa-miR-375(1)	NA	miR-375(1)	miR-375(1)	0.55	NA	NA	0	0.55
NLE1	NA	NA	hsa-miR-375(1)	NA	miR-375(1)	miR-375(1)	0.55	NA	NA	0	0.55
NOLC1	NA	NA	hsa-miR-375(1)	NA	miR-375(1)	miR-375(1)	0.55	NA	NA	0	0.55
NT5C2	NA	NA	hsa-miR-375(1)	NA	miR-375(1)	miR-375(1)	0.55	NA	NA	0	0.55
NUCKS1	NA	NA	hsa-miR-375(1)	NA	miR-375(1)	miR-375(1)	0.55	NA	NA	0	0.55
NUDT21	NA	NA	hsa-miR-375(1)	NA	miR-375(1)	miR-375(1)	0.55	NA	NA	0	0.55
NUMB	NA	NA	hsa-miR-375(1)	NA	miR-375(1)	miR-375(1)	0.55	NA	NA	0	0.55
NUS1	NA	NA	hsa-miR-375(1)	NA	miR-375(1)	miR-375(1)	0.55	NA	NA	0	0.55
OGFOD1	NA	NA	hsa-miR-375(1)	NA	miR-375(1)	miR-375(1)	0.55	NA	NA	0	0.55
OPA1	NA	NA	hsa-miR-375(1)	NA	miR-375(1)	miR-375(1)	0.55	NA	NA	0	0.55
OSBPL8	NA	NA	hsa-miR-375(1)	NA	miR-375(1)	miR-375(1)	0.55	NA	NA	0	0.55
OSTC	NA	NA	hsa-miR-375(1)	NA	miR-375(1)	miR-375(1)	0.55	NA	NA	0	0.55
PAFAH1B1	NA	NA	hsa-miR-375(1)	NA	miR-375(1)	miR-375(1)	0.55	NA	NA	0	0.55
PAICS	NA	NA	hsa-miR-375(1)	NA	miR-375(1)	miR-375(1)	0.55	NA	NA	0	0.55
PANK3	NA	NA	hsa-miR-375(1)	NA	miR-375(1)	miR-375(1)	0.55	NA	NA	0	0.55
PAQR3	NA	NA	hsa-miR-375(1)	NA	miR-375(1)	miR-375(1)	0.55	NA	NA	0	0.55
PARD6B	NA	NA	hsa-miR-375(1)	NA	miR-375(1)	miR-375(1)	0.55	NA	NA	0	0.55
PELI1	NA	NA	hsa-miR-375(1)	NA	miR-375(1)	miR-375(1)	0.55	NA	NA	0	0.55
PHF14	NA	NA	hsa-miR-375(1)	NA	miR-375(1)	miR-375(1)	0.55	NA	NA	0	0.55
PHF3	NA	NA	hsa-miR-375(1)	NA	miR-375(1)	miR-375(1)	0.55	NA	NA	0	0.55
PHLDB2	NA	NA	hsa-miR-375(1)	NA	miR-375(1)	miR-375(1)	0.55	NA	NA	0	0.55
PHTF2	NA	NA	hsa-miR-375(1)	NA	miR-375(1)	miR-375(1)	0.55	NA	NA	0	0.55
PLOD2	NA	NA	hsa-miR-375(1)	NA	miR-375(1)	miR-375(1)	0.55	NA	NA	0	0.55
POLR3G	NA	NA	hsa-miR-375(1)	NA	miR-375(1)	miR-375(1)	0.55	NA	NA	0	0.55
PRDX1	NA	NA	hsa-miR-375(1)	NA	miR-375(1)	miR-375(1)	0.55	NA	NA	0	0.55
PREPL	NA	NA	hsa-miR-375(1)	NA	miR-375(1)	miR-375(1)	0.55	NA	NA	0	0.55
PRKCA	NA	NA	hsa-miR-375(1)	NA	miR-375(1)	miR-375(1)	0.55	NA	NA	0	0.55
PRLR	NA	NA	hsa-miR-375(1)	NA	miR-375(1)	miR-375(1)	0.55	NA	NA	0	0.55
PROSER1	NA	NA	hsa-miR-375(1)	NA	miR-375(1)	miR-375(1)	0.55	NA	NA	0	0.55
PSAP	NA	NA	hsa-miR-375(1)	NA	miR-375(1)	miR-375(1)	0.55	NA	NA	0	0.55
PTPMT1	NA	NA	hsa-miR-375(1)	NA	miR-375(1)	miR-375(1)	0.55	NA	NA	0	0.55
PTPN1	NA	NA	hsa-miR-375(1)	NA	miR-375(1)	miR-375(1)	0.55	NA	NA	0	0.55
RAB28	NA	NA	hsa-miR-375(1)	NA	miR-375(1)	miR-375(1)	0.55	NA	NA	0	0.55
RAB3IP	NA	NA	hsa-miR-375(1)	NA	miR-375(1)	miR-375(1)	0.55	NA	NA	0	0.55
RAB6A	NA	NA	hsa-miR-375(1)	NA	miR-375(1)	miR-375(1)	0.55	NA	NA	0	0.55
RCN2	NA	NA	hsa-miR-375(1)	NA	miR-375(1)	miR-375(1)	0.55	NA	NA	0	0.55
RCOR1	NA	NA	hsa-miR-375(1)	NA	miR-375(1)	miR-375(1)	0.55	NA	NA	0	0.55
REPS1	NA	NA	hsa-miR-375(1)	NA	miR-375(1)	miR-375(1)	0.55	NA	NA	0	0.55
REST	NA	NA	hsa-miR-375(1)	NA	miR-375(1)	miR-375(1)	0.55	NA	NA	0	0.55
RIT1	NA	NA	hsa-miR-375(1)	NA	miR-375(1)	miR-375(1)	0.55	NA	NA	0	0.55
RPN2	NA	NA	hsa-miR-375(1)	NA	miR-375(1)	miR-375(1)	0.55	NA	NA	0	0.55
RPUSD4	NA	NA	hsa-miR-375(1)	NA	miR-375(1)	miR-375(1)	0.55	NA	NA	0	0.55
SAMD9	NA	NA	hsa-miR-375(1)	NA	miR-375(1)	miR-375(1)	0.55	NA	NA	0	0.55
SEC16A	NA	NA	hsa-miR-375(1)	NA	miR-375(1)	miR-375(1)	0.55	NA	NA	0	0.55
SESN3	NA	NA	hsa-miR-375(1)	NA	miR-375(1)	miR-375(1)	0.55	NA	NA	0	0.55
SET	NA	NA	hsa-miR-375(1)	NA	miR-375(1)	miR-375(1)	0.55	NA	NA	0	0.55
SGMS2	NA	NA	hsa-miR-375(1)	NA	miR-375(1)	miR-375(1)	0.55	NA	NA	0	0.55
SH3BP4	NA	NA	hsa-miR-375(1)	NA	miR-375(1)	miR-375(1)	0.55	NA	NA	0	0.55
SKIL	NA	NA	hsa-miR-375(1)	NA	miR-375(1)	miR-375(1)	0.55	NA	NA	0	0.55
SLC24A3	NA	NA	hsa-miR-375(1)	NA	miR-375(1)	miR-375(1)	0.55	NA	NA	0	0.55
SLC25A36	NA	NA	hsa-miR-375(1)	NA	miR-375(1)	miR-375(1)	0.55	NA	NA	0	0.55
SLC35A3	NA	NA	hsa-miR-375(1)	NA	miR-375(1)	miR-375(1)	0.55	NA	NA	0	0.55
SLC6A6	NA	NA	hsa-miR-375(1)	NA	miR-375(1)	miR-375(1)	0.55	NA	NA	0	0.55
SLC7A6	NA	NA	hsa-miR-375(1)	NA	miR-375(1)	miR-375(1)	0.55	NA	NA	0	0.55
SLFN5	NA	NA	hsa-miR-375(1)	NA	miR-375(1)	miR-375(1)	0.55	NA	NA	0	0.55
SPRED1	NA	NA	hsa-miR-375(1)	NA	miR-375(1)	miR-375(1)	0.55	NA	NA	0	0.55
SPTBN1	NA	NA	hsa-miR-375(1)	NA	miR-375(1)	miR-375(1)	0.55	NA	NA	0	0.55
SPTLC2	NA	NA	hsa-miR-375(1)	NA	miR-375(1)	miR-375(1)	0.55	NA	NA	0	0.55
SRSF6	NA	NA	hsa-miR-375(1)	NA	miR-375(1)	miR-375(1)	0.55	NA	NA	0	0.55
SSR1	NA	NA	hsa-miR-375(1)	NA	miR-375(1)	miR-375(1)	0.55	NA	NA	0	0.55
STARD7	NA	NA	hsa-miR-375(1)	NA	miR-375(1)	miR-375(1)	0.55	NA	NA	0	0.55
STK35	NA	NA	hsa-miR-375(1)	NA	miR-375(1)	miR-375(1)	0.55	NA	NA	0	0.55
STX6	NA	NA	hsa-miR-375(1)	NA	miR-375(1)	miR-375(1)	0.55	NA	NA	0	0.55
SUZ12	NA	NA	hsa-miR-375(1)	NA	miR-375(1)	miR-375(1)	0.55	NA	NA	0	0.55
TANC2	NA	NA	hsa-miR-375(1)	NA	miR-375(1)	miR-375(1)	0.55	NA	NA	0	0.55
TAOK1	NA	NA	hsa-miR-375(1)	NA	miR-375(1)	miR-375(1)	0.55	NA	NA	0	0.55
TBC1D20	NA	NA	hsa-miR-375(1)	NA	miR-375(1)	miR-375(1)	0.55	NA	NA	0	0.55
TGS1	NA	NA	hsa-miR-375(1)	NA	miR-375(1)	miR-375(1)	0.55	NA	NA	0	0.55
TIMM17A	NA	NA	hsa-miR-375(1)	NA	miR-375(1)	miR-375(1)	0.55	NA	NA	0	0.55
TMED4	NA	NA	hsa-miR-375(1)	NA	miR-375(1)	miR-375(1)	0.55	NA	NA	0	0.55
TMEM106B	NA	NA	hsa-miR-375(1)	NA	miR-375(1)	miR-375(1)	0.55	NA	NA	0	0.55
TMEM178B	NA	NA	hsa-miR-375(1)	NA	miR-375(1)	miR-375(1)	0.55	NA	NA	0	0.55
TMEM189-UBE2V1	NA	NA	hsa-miR-375(2)	NA	miR-375(1)	miR-375(1)	0.55	NA	NA	0	0.55
TMF1	NA	NA	hsa-miR-375(1)	NA	miR-375(1)	miR-375(1)	0.55	NA	NA	0	0.55
TMX1	NA	NA	hsa-miR-375(1)	NA	miR-375(1)	miR-375(1)	0.55	NA	NA	0	0.55
TNRC6A	NA	NA	hsa-miR-375(1)	NA	miR-375(1)	miR-375(1)	0.55	NA	NA	0	0.55
TNRC6B	NA	NA	hsa-miR-375(1)	NA	miR-375(1)	miR-375(1)	0.55	NA	NA	0	0.55
TNS3	NA	NA	hsa-miR-375(1)	NA	miR-375(1)	miR-375(1)	0.55	NA	NA	0	0.55
TOB2	NA	NA	hsa-miR-375(1)	NA	miR-375(1)	miR-375(1)	0.55	NA	NA	0	0.55
TOMM20	NA	NA	hsa-miR-375(1)	NA	miR-375(1)	miR-375(1)	0.55	NA	NA	0	0.55
TOR1AIP2	NA	NA	hsa-miR-375(1)	NA	miR-375(1)	miR-375(1)	0.55	NA	NA	0	0.55
TPR	NA	NA	hsa-miR-375(1)	NA	miR-375(1)	miR-375(1)	0.55	NA	NA	0	0.55
TRIM37	NA	NA	hsa-miR-375(1)	NA	miR-375(1)	miR-375(1)	0.55	NA	NA	0	0.55
TRIP12	NA	NA	hsa-miR-375(1)	NA	miR-375(1)	miR-375(1)	0.55	NA	NA	0	0.55
TRMT10A	NA	NA	hsa-miR-375(1)	NA	miR-375(1)	miR-375(1)	0.55	NA	NA	0	0.55
TTC3	NA	NA	hsa-miR-375(1)	NA	miR-375(1)	miR-375(1)	0.55	NA	NA	0	0.55
TYMS	NA	NA	hsa-miR-375(1)	NA	miR-375(1)	miR-375(1)	0.55	NA	NA	0	0.55
UGCG	NA	NA	hsa-miR-375(1)	NA	miR-375(1)	miR-375(1)	0.55	NA	NA	0	0.55
UNC13B	NA	NA	hsa-miR-375(1)	NA	miR-375(1)	miR-375(1)	0.55	NA	NA	0	0.55
USP24	NA	NA	hsa-miR-375(1)	NA	miR-375(1)	miR-375(1)	0.55	NA	NA	0	0.55
USP31	NA	NA	hsa-miR-375(1)	NA	miR-375(1)	miR-375(1)	0.55	NA	NA	0	0.55
USP46	NA	NA	hsa-miR-375(1)	NA	miR-375(1)	miR-375(1)	0.55	NA	NA	0	0.55
USP7	NA	NA	hsa-miR-375(1)	NA	miR-375(1)	miR-375(1)	0.55	NA	NA	0	0.55
USP9X	NA	NA	hsa-miR-375(1)	NA	miR-375(1)	miR-375(1)	0.55	NA	NA	0	0.55
VANGL1	NA	NA	hsa-miR-375(1)	NA	miR-375(1)	miR-375(1)	0.55	NA	NA	0	0.55
VGLL4	NA	NA	hsa-miR-375(1)	NA	miR-375(1)	miR-375(1)	0.55	NA	NA	0	0.55
VLDLR	NA	NA	hsa-miR-375(1)	NA	miR-375(1)	miR-375(1)	0.55	NA	NA	0	0.55
VPS13A	NA	NA	hsa-miR-375(1)	NA	miR-375(1)	miR-375(1)	0.55	NA	NA	0	0.55
VPS35	NA	NA	hsa-miR-375(1)	NA	miR-375(1)	miR-375(1)	0.55	NA	NA	0	0.55
WBP1L	NA	NA	hsa-miR-375(1)	NA	miR-375(1)	miR-375(1)	0.55	NA	NA	0	0.55
WWC1	NA	NA	hsa-miR-375(1)	NA	miR-375(1)	miR-375(1)	0.55	NA	NA	0	0.55
XRN1	NA	NA	hsa-miR-375(1)	NA	miR-375(1)	miR-375(1)	0.55	NA	NA	0	0.55
YOD1	NA	NA	hsa-miR-375(1)	NA	miR-375(1)	miR-375(1)	0.55	NA	NA	0	0.55
YPEL2	NA	NA	hsa-miR-375(1)	NA	miR-375(1)	miR-375(1)	0.55	NA	NA	0	0.55
YWHAG	NA	NA	hsa-miR-375(1)	NA	miR-375(1)	miR-375(1)	0.55	NA	NA	0	0.55
ZBTB8A	NA	NA	hsa-miR-375(1)	NA	miR-375(1)	miR-375(1)	0.55	NA	NA	0	0.55
ZC3HAV1	NA	NA	hsa-miR-375(1)	NA	miR-375(1)	miR-375(1)	0.55	NA	NA	0	0.55
ZFHX3	NA	NA	hsa-miR-375(1)	NA	miR-375(1)	miR-375(1)	0.55	NA	NA	0	0.55
ZFP1	NA	NA	hsa-miR-375(1)	NA	miR-375(1)	miR-375(1)	0.55	NA	NA	0	0.55
ZKSCAN1	NA	NA	hsa-miR-375(1)	NA	miR-375(1)	miR-375(1)	0.55	NA	NA	0	0.55
ZMYND11	NA	NA	hsa-miR-375(1)	NA	miR-375(1)	miR-375(1)	0.55	NA	NA	0	0.55
ZNF33A	NA	NA	hsa-miR-375(1)	NA	miR-375(1)	miR-375(1)	0.55	NA	NA	0	0.55
ZNF611	NA	NA	hsa-miR-375(1)	NA	miR-375(1)	miR-375(1)	0.55	NA	NA	0	0.55
ZNF704	NA	NA	hsa-miR-375(1)	NA	miR-375(1)	miR-375(1)	0.55	NA	NA	0	0.55
ADAT2	hsa-miR-375(1)	NA	hsa-miR-375(1)	NA	NA	miR-375(1)	0.5	NA	NA	0	0.5
AGPS	hsa-miR-375(1)	NA	hsa-miR-375(1)	NA	NA	miR-375(1)	0.5	NA	NA	0	0.5
AKAP1	hsa-miR-375(1)	NA	hsa-miR-375(1)	NA	NA	miR-375(1)	0.5	NA	NA	0	0.5
AKIRIN1	hsa-miR-375(1)	NA	hsa-miR-375(1)	NA	NA	miR-375(1)	0.5	NA	NA	0	0.5
ANGEL2	hsa-miR-375(1)	NA	hsa-miR-375(1)	NA	NA	miR-375(1)	0.5	NA	NA	0	0.5
AP1AR	hsa-miR-375(1)	NA	hsa-miR-375(1)	NA	NA	miR-375(1)	0.5	NA	NA	0	0.5
AP1S1	hsa-miR-375(1)	NA	hsa-miR-375(1)	NA	NA	miR-375(1)	0.5	NA	NA	0	0.5
ARHGAP35	hsa-miR-375(1)	NA	hsa-miR-375(1)	NA	NA	miR-375(1)	0.5	NA	NA	0	0.5
ARHGEF12	hsa-miR-375(1)	NA	hsa-miR-375(1)	NA	NA	miR-375(1)	0.5	NA	NA	0	0.5
ARL4C	hsa-miR-375(1)	NA	hsa-miR-375(1)	NA	NA	miR-375(1)	0.5	NA	NA	0	0.5
ASCL1	hsa-miR-375(1)	NA	hsa-miR-375(1)	NA	NA	miR-375(1)	0.5	NA	NA	0	0.5
ATG14	hsa-miR-375(1)	NA	hsa-miR-375(1)	NA	NA	miR-375(1)	0.5	NA	NA	0	0.5
ATXN1	hsa-miR-375(1)	NA	hsa-miR-375(1)	NA	NA	miR-375(1)	0.5	NA	NA	0	0.5
ATXN7	hsa-miR-375(3)	NA	hsa-miR-375(1)	NA	NA	miR-375(1)	0.5	NA	NA	0	0.5
B3GAT2	hsa-miR-375(1)	NA	hsa-miR-375(1)	NA	NA	miR-375(1)	0.5	NA	NA	0	0.5
BACH2	hsa-miR-375(1)	NA	hsa-miR-375(1)	NA	NA	miR-375(1)	0.5	NA	NA	0	0.5
C3ORF38	hsa-miR-375(2)	NA	hsa-miR-375(1)	NA	NA	miR-375(1)	0.5	NA	NA	0	0.5
CADM1	hsa-miR-375(1)	NA	hsa-miR-375(1)	NA	NA	miR-375(1)	0.5	NA	NA	0	0.5
CAST	hsa-miR-375(1)	NA	hsa-miR-375(1)	NA	NA	miR-375(1)	0.5	NA	NA	0	0.5
CCDC117	hsa-miR-375(1)	NA	hsa-miR-375(1)	NA	NA	miR-375(1)	0.5	NA	NA	0	0.5
CDK5R1	hsa-miR-375(1)	NA	hsa-miR-375(1)	NA	NA	miR-375(1)	0.5	NA	NA	0	0.5
CORO2A	hsa-miR-375(1)	NA	hsa-miR-375(1)	NA	NA	miR-375(1)	0.5	NA	NA	0	0.5
DESI1	hsa-miR-375(1)	NA	hsa-miR-375(1)	NA	NA	miR-375(1)	0.5	NA	NA	0	0.5
DIAPH2	hsa-miR-375(1)	NA	hsa-miR-375(1)	NA	NA	miR-375(1)	0.5	NA	NA	0	0.5
DLG3	hsa-miR-375(1)	NA	hsa-miR-375(1)	NA	NA	miR-375(1)	0.5	NA	NA	0	0.5
DNAJC16	hsa-miR-375(1)	NA	hsa-miR-375(1)	NA	NA	miR-375(1)	0.5	NA	NA	0	0.5
DPY19L3	hsa-miR-375(1)	NA	hsa-miR-375(1)	NA	NA	miR-375(1)	0.5	NA	NA	0	0.5
DST	hsa-miR-375(1)	NA	hsa-miR-375(1)	NA	NA	miR-375(1)	0.5	NA	NA	0	0.5
EPB41L2	hsa-miR-375(1)	NA	hsa-miR-375(1)	NA	NA	miR-375(1)	0.5	NA	NA	0	0.5
EXT2	hsa-miR-375(1)	NA	hsa-miR-375(1)	NA	NA	miR-375(1)	0.5	NA	NA	0	0.5
FAM168B	hsa-miR-375(1)	NA	hsa-miR-375(1)	NA	NA	miR-375(1)	0.5	NA	NA	0	0.5
FKBP5	hsa-miR-375(1)	NA	hsa-miR-375(1)	NA	NA	miR-375(1)	0.5	NA	NA	0	0.5
GATAD2A	hsa-miR-375(1)	NA	hsa-miR-375(1)	NA	NA	miR-375(1)	0.5	NA	NA	0	0.5
GPR39	hsa-miR-375(1)	NA	hsa-miR-375(1)	NA	NA	miR-375(1)	0.5	NA	NA	0	0.5
GREB1L	hsa-miR-375(1)	NA	hsa-miR-375(1)	NA	NA	miR-375(1)	0.5	NA	NA	0	0.5
HAS2	hsa-miR-375(1)	NA	hsa-miR-375(1)	NA	NA	miR-375(1)	0.5	NA	NA	0	0.5
HLCS	hsa-miR-375(1)	NA	hsa-miR-375(1)	NA	NA	miR-375(1)	0.5	NA	NA	0	0.5
HOXA5	hsa-miR-375(1)	NA	hsa-miR-375(1)	NA	NA	miR-375(1)	0.5	NA	NA	0	0.5
HS3ST3B1	hsa-miR-375(1)	NA	hsa-miR-375(1)	NA	NA	miR-375(1)	0.5	NA	NA	0	0.5
ING5	hsa-miR-375(1)	NA	hsa-miR-375(1)	NA	NA	miR-375(1)	0.5	NA	NA	0	0.5
INSR	hsa-miR-375(1)	NA	hsa-miR-375(1)	NA	NA	miR-375(1)	0.5	NA	NA	0	0.5
JUND	hsa-miR-375(1)	NA	hsa-miR-375(1)	NA	NA	miR-375(1)	0.5	NA	NA	0	0.5
KLF12	hsa-miR-375(1)	NA	hsa-miR-375(1)	NA	NA	miR-375(1)	0.5	NA	NA	0	0.5
KLF8	hsa-miR-375(1)	NA	hsa-miR-375(1)	NA	NA	miR-375(1)	0.5	NA	NA	0	0.5
KLHL9	hsa-miR-375(1)	NA	hsa-miR-375(1)	NA	NA	miR-375(1)	0.5	NA	NA	0	0.5
LMLN	hsa-miR-375(1)	NA	hsa-miR-375(1)	NA	NA	miR-375(1)	0.5	NA	NA	0	0.5
LUC7L2	hsa-miR-375(1)	NA	hsa-miR-375(1)	NA	NA	miR-375(1)	0.5	NA	NA	0	0.5
LYSMD3	hsa-miR-375(1)	hsa-miR-375(1)	NA	NA	NA	miR-375(1)	0.5	NA	NA	0	0.5
MBNL1	hsa-miR-375(1)	NA	hsa-miR-375(1)	NA	NA	miR-375(1)	0.5	NA	NA	0	0.5
MBNL3	hsa-miR-375(1)	NA	hsa-miR-375(1)	NA	NA	miR-375(1)	0.5	NA	NA	0	0.5
MIER3	hsa-miR-375(1)	NA	hsa-miR-375(1)	NA	NA	miR-375(1)	0.5	NA	NA	0	0.5
MOB1A	hsa-miR-375(1)	NA	hsa-miR-375(1)	NA	NA	miR-375(1)	0.5	NA	NA	0	0.5
MYO9A	hsa-miR-375(2)	NA	hsa-miR-375(1)	NA	NA	miR-375(1)	0.5	NA	NA	0	0.5
NAT10	hsa-miR-375(1)	NA	hsa-miR-375(1)	NA	miR-375(1)	NA	0.5	NA	NA	0	0.5
NLK	hsa-miR-375(1)	NA	hsa-miR-375(1)	NA	NA	miR-375(1)	0.5	NA	NA	0	0.5
NOTCH2	hsa-miR-375(1)	NA	hsa-miR-375(1)	NA	NA	miR-375(1)	0.5	NA	NA	0	0.5
NR6A1	hsa-miR-375(1)	NA	hsa-miR-375(1)	NA	NA	miR-375(1)	0.5	NA	NA	0	0.5
OTUD7B	hsa-miR-375(1)	NA	hsa-miR-375(1)	NA	NA	miR-375(1)	0.5	NA	NA	0	0.5
PACSIN1	hsa-miR-375(1)	NA	hsa-miR-375(1)	NA	NA	miR-375(1)	0.5	NA	NA	0	0.5
PAX6	hsa-miR-375(1)	NA	hsa-miR-375(1)	NA	NA	miR-375(1)	0.5	NA	NA	0	0.5
PDE3A	hsa-miR-375(1)	NA	hsa-miR-375(1)	NA	NA	miR-375(1)	0.5	NA	NA	0	0.5
PDE4D	hsa-miR-375(2)	NA	hsa-miR-375(1)	NA	NA	miR-375(1)	0.5	NA	NA	0	0.5
PDGFA	hsa-miR-375(1)	NA	hsa-miR-375(1)	NA	NA	miR-375(1)	0.5	NA	NA	0	0.5
PDPK1	hsa-miR-375(1)	NA	hsa-miR-375(1)	NA	NA	miR-375(1)	0.5	NA	NA	0	0.5
PLXNA4	hsa-miR-375(1)	NA	hsa-miR-375(1)	NA	NA	miR-375(1)	0.5	NA	NA	0	0.5
PPARGC1B	hsa-miR-375(1)	NA	hsa-miR-375(1)	NA	NA	miR-375(1)	0.5	NA	NA	0	0.5
PRPF4B	hsa-miR-375(1)	NA	hsa-miR-375(1)	NA	NA	miR-375(1)	0.5	NA	NA	0	0.5
PTPN3	hsa-miR-375(1)	NA	hsa-miR-375(1)	NA	NA	miR-375(1)	0.5	NA	NA	0	0.5
PURB	hsa-miR-375(1)	NA	hsa-miR-375(1)	NA	NA	miR-375(1)	0.5	NA	NA	0	0.5
RASSF4	hsa-miR-375(1)	NA	hsa-miR-375(1)	NA	NA	miR-375(1)	0.5	NA	NA	0	0.5
RBM27	hsa-miR-375(1)	NA	hsa-miR-375(1)	NA	NA	miR-375(1)	0.5	NA	NA	0	0.5
RBM47	hsa-miR-375(1)	hsa-miR-375(1)	NA	NA	NA	miR-375(1)	0.5	NA	NA	0	0.5
RGS16	hsa-miR-375(1)	NA	hsa-miR-375(1)	NA	NA	miR-375(1)	0.5	NA	NA	0	0.5
RNF126	hsa-miR-375(1)	NA	hsa-miR-375(1)	NA	NA	miR-375(1)	0.5	NA	NA	0	0.5
SAR1A	hsa-miR-375(1)	NA	hsa-miR-375(1)	NA	NA	miR-375(1)	0.5	NA	NA	0	0.5
SCN2B	hsa-miR-375(1)	NA	hsa-miR-375(1)	NA	NA	miR-375(1)	0.5	NA	NA	0	0.5
SEMA6D	hsa-miR-375(1)	NA	hsa-miR-375(1)	NA	NA	miR-375(1)	0.5	NA	NA	0	0.5
SENP2	hsa-miR-375(1)	NA	hsa-miR-375(1)	NA	NA	miR-375(1)	0.5	NA	NA	0	0.5
SERBP1	hsa-miR-375(1)	NA	hsa-miR-375(1)	NA	NA	miR-375(1)	0.5	NA	NA	0	0.5
SLC4A4	hsa-miR-375(2)	NA	hsa-miR-375(1)	NA	NA	miR-375(1)	0.5	NA	NA	0	0.5
SLC7A11	hsa-miR-375(1)	NA	hsa-miR-375(1)	NA	NA	miR-375(1)	0.5	NA	NA	0	0.5
SOCS4	hsa-miR-375(1)	NA	hsa-miR-375(1)	NA	NA	miR-375(1)	0.5	NA	NA	0	0.5
SOX6	hsa-miR-375(2)	NA	hsa-miR-375(1)	NA	NA	miR-375(1)	0.5	NA	NA	0	0.5
SP1	hsa-miR-375(1)	NA	hsa-miR-375(1)	NA	NA	miR-375(1)	0.5	NA	NA	0	0.5
SRRM3	hsa-miR-375(1)	NA	hsa-miR-375(1)	NA	NA	miR-375(1)	0.5	NA	NA	0	0.5
SYNJ2BP	hsa-miR-375(1)	NA	hsa-miR-375(1)	NA	NA	miR-375(1)	0.5	NA	NA	0	0.5
TCF4	hsa-miR-375(1)	NA	hsa-miR-375(1)	NA	NA	miR-375(1)	0.5	NA	NA	0	0.5
TEAD1	hsa-miR-375(1)	NA	hsa-miR-375(1)	NA	NA	miR-375(1)	0.5	NA	NA	0	0.5
TMEM65	hsa-miR-375(1)	hsa-miR-375(1)	NA	NA	NA	miR-375(1)	0.5	NA	NA	0	0.5
TSC1	hsa-miR-375(1)	NA	hsa-miR-375(1)	NA	NA	miR-375(1)	0.5	NA	NA	0	0.5
UST	hsa-miR-375(1)	NA	hsa-miR-375(1)	NA	NA	miR-375(1)	0.5	NA	NA	0	0.5
ZRANB1	hsa-miR-375(1)	NA	hsa-miR-375(1)	NA	NA	miR-375(1)	0.5	NA	NA	0	0.5
ABCD3	NA	hsa-miR-375(1)	hsa-miR-375(1)	NA	NA	miR-375(1)	0.5	NA	NA	0	0.5
ABHD6	NA	hsa-miR-375(2)	hsa-miR-375(1)	NA	NA	miR-375(1)	0.5	NA	NA	0	0.5
ACTR10	NA	hsa-miR-375(1)	hsa-miR-375(1)	NA	NA	miR-375(1)	0.5	NA	NA	0	0.5
ADAM22	NA	hsa-miR-375(1)	hsa-miR-375(1)	NA	NA	miR-375(1)	0.5	NA	NA	0	0.5
ADCY3	NA	hsa-miR-375(1)	hsa-miR-375(1)	NA	NA	miR-375(1)	0.5	NA	NA	0	0.5
ADSS	NA	hsa-miR-375(1)	hsa-miR-375(1)	NA	NA	miR-375(1)	0.5	NA	NA	0	0.5
AGT	NA	hsa-miR-375(2)	hsa-miR-375(1)	NA	NA	miR-375(1)	0.5	NA	NA	0	0.5
AHDC1	NA	hsa-miR-375(1)	hsa-miR-375(1)	NA	NA	miR-375(1)	0.5	NA	NA	0	0.5
AKR1B10	NA	hsa-miR-375(1)	hsa-miR-375(1)	NA	NA	miR-375(1)	0.5	NA	NA	0	0.5
AKTIP	NA	hsa-miR-375(4)	hsa-miR-375(1)	NA	NA	miR-375(1)	0.5	NA	NA	0	0.5
ANKHD1	NA	hsa-miR-375(1)	hsa-miR-375(1)	NA	NA	miR-375(1)	0.5	NA	NA	0	0.5
ANKRD10	NA	hsa-miR-375(2)	hsa-miR-375(1)	NA	NA	miR-375(1)	0.5	NA	NA	0	0.5
ANKRD26	NA	hsa-miR-375(1)	hsa-miR-375(1)	NA	miR-375(1)	NA	0.5	NA	NA	0	0.5
APBB1IP	NA	hsa-miR-375(1)	hsa-miR-375(1)	NA	NA	miR-375(1)	0.5	NA	NA	0	0.5
APBB2	NA	hsa-miR-375(1)	hsa-miR-375(1)	NA	NA	miR-375(1)	0.5	NA	NA	0	0.5
AQP4	NA	hsa-miR-375(2)	hsa-miR-375(1)	NA	NA	miR-375(1)	0.5	NA	NA	0	0.5
ARHGDIB	NA	hsa-miR-375(1)	hsa-miR-375(1)	NA	NA	miR-375(1)	0.5	NA	NA	0	0.5
ARID2	NA	hsa-miR-375(1)	hsa-miR-375(1)	NA	NA	miR-375(1)	0.5	NA	NA	0	0.5
ARID4B	NA	hsa-miR-375(1)	hsa-miR-375(1)	NA	NA	miR-375(1)	0.5	NA	NA	0	0.5
AS3MT	NA	hsa-miR-375(1)	hsa-miR-375(1)	NA	NA	miR-375(1)	0.5	NA	NA	0	0.5
ASF1A	NA	hsa-miR-375(1)	hsa-miR-375(1)	NA	NA	miR-375(1)	0.5	NA	NA	0	0.5
BAZ2B	NA	hsa-miR-375(1)	hsa-miR-375(1)	NA	miR-375(1)	NA	0.5	NA	NA	0	0.5
BCL11B	NA	hsa-miR-375(1)	hsa-miR-375(1)	NA	NA	miR-375(1)	0.5	NA	NA	0	0.5
BCL6	NA	hsa-miR-375(1)	hsa-miR-375(1)	NA	NA	miR-375(1)	0.5	NA	NA	0	0.5
C12ORF75	NA	hsa-miR-375(1)	hsa-miR-375(1)	NA	NA	miR-375(1)	0.5	NA	NA	0	0.5
C9ORF41	NA	hsa-miR-375(1)	hsa-miR-375(1)	NA	miR-375(1)	NA	0.5	NA	NA	0	0.5
CACNG2	NA	hsa-miR-375(2)	hsa-miR-375(1)	NA	NA	miR-375(1)	0.5	NA	NA	0	0.5
CAPRIN2	NA	hsa-miR-375(2)	hsa-miR-375(1)	NA	NA	miR-375(1)	0.5	NA	NA	0	0.5
CASC4	NA	hsa-miR-375(1)	hsa-miR-375(1)	NA	NA	miR-375(1)	0.5	NA	NA	0	0.5
CBX3	NA	hsa-miR-375(2)	hsa-miR-375(1)	NA	NA	miR-375(1)	0.5	NA	NA	0	0.5
CCAR1	NA	hsa-miR-375(1)	hsa-miR-375(1)	NA	NA	miR-375(1)	0.5	NA	NA	0	0.5
CCDC112	NA	hsa-miR-375(1)	hsa-miR-375(1)	NA	NA	miR-375(1)	0.5	NA	NA	0	0.5
CCDC132	NA	hsa-miR-375(1)	hsa-miR-375(1)	NA	miR-375(1)	NA	0.5	NA	NA	0	0.5
CCDC30	NA	hsa-miR-375(2)	hsa-miR-375(1)	NA	NA	miR-375(1)	0.5	NA	NA	0	0.5
CCDC66	NA	hsa-miR-375(1)	hsa-miR-375(1)	NA	NA	miR-375(1)	0.5	NA	NA	0	0.5
CCDC91	NA	hsa-miR-375(1)	hsa-miR-375(1)	NA	NA	miR-375(1)	0.5	NA	NA	0	0.5
CCL28	NA	hsa-miR-375(1)	hsa-miR-375(1)	NA	NA	miR-375(1)	0.5	NA	NA	0	0.5
CD200	NA	hsa-miR-375(1)	hsa-miR-375(1)	NA	NA	miR-375(1)	0.5	NA	NA	0	0.5
CDC42BPB	NA	hsa-miR-375(1)	hsa-miR-375(1)	NA	NA	miR-375(1)	0.5	NA	NA	0	0.5
CENPO	NA	hsa-miR-375(1)	hsa-miR-375(1)	NA	NA	miR-375(1)	0.5	NA	NA	0	0.5
CHD2	NA	hsa-miR-375(1)	hsa-miR-375(1)	NA	NA	miR-375(1)	0.5	NA	NA	0	0.5
CLEC17A	NA	hsa-miR-375(1)	hsa-miR-375(1)	NA	NA	miR-375(1)	0.5	NA	NA	0	0.5
COQ5	NA	hsa-miR-375(1)	hsa-miR-375(1)	NA	NA	miR-375(1)	0.5	NA	NA	0	0.5
COX5A	NA	hsa-miR-375(1)	hsa-miR-375(1)	NA	NA	miR-375(1)	0.5	NA	NA	0	0.5
CP	NA	hsa-miR-375(2)	hsa-miR-375(1)	NA	NA	miR-375(1)	0.5	NA	NA	0	0.5
CPM	NA	hsa-miR-375(1)	hsa-miR-375(1)	NA	miR-375(1)	NA	0.5	NA	NA	0	0.5
CREBL2	NA	hsa-miR-375(1)	hsa-miR-375(1)	NA	NA	miR-375(1)	0.5	NA	NA	0	0.5
CREM	NA	hsa-miR-375(2)	hsa-miR-375(1)	NA	NA	miR-375(1)	0.5	NA	NA	0	0.5
CRISP3	NA	hsa-miR-375(2)	hsa-miR-375(1)	NA	NA	miR-375(1)	0.5	NA	NA	0	0.5
CSNK1E	NA	hsa-miR-375(1)	hsa-miR-375(1)	NA	NA	miR-375(1)	0.5	NA	NA	0	0.5
CWC27	NA	hsa-miR-375(1)	hsa-miR-375(1)	NA	NA	miR-375(1)	0.5	NA	NA	0	0.5
CXCL12	NA	hsa-miR-375(1)	NA	hsa-miR-375(1)	NA	miR-375(1)	0.5	NA	NA	0	0.5
DAAM1	NA	hsa-miR-375(1)	hsa-miR-375(1)	NA	NA	miR-375(1)	0.5	NA	NA	0	0.5
DCUN1D5	NA	hsa-miR-375(1)	hsa-miR-375(1)	NA	NA	miR-375(1)	0.5	NA	NA	0	0.5
DDX3X	NA	hsa-miR-375(2)	hsa-miR-375(1)	NA	NA	miR-375(1)	0.5	NA	NA	0	0.5
DDX50	NA	hsa-miR-375(1)	hsa-miR-375(1)	NA	NA	miR-375(1)	0.5	NA	NA	0	0.5
DEK	NA	hsa-miR-375(2)	hsa-miR-375(1)	NA	NA	miR-375(1)	0.5	NA	NA	0	0.5
DMD	NA	hsa-miR-375(2)	hsa-miR-375(1)	NA	NA	miR-375(1)	0.5	NA	NA	0	0.5
DNM1L	NA	hsa-miR-375(2)	hsa-miR-375(1)	NA	NA	miR-375(1)	0.5	NA	NA	0	0.5
DOCK5	NA	hsa-miR-375(4)	hsa-miR-375(1)	NA	NA	miR-375(1)	0.5	NA	NA	0	0.5
DYNLRB2	NA	hsa-miR-375(2)	hsa-miR-375(1)	NA	NA	miR-375(1)	0.5	NA	NA	0	0.5
DYNLT3	NA	hsa-miR-375(1)	hsa-miR-375(1)	NA	NA	miR-375(1)	0.5	NA	NA	0	0.5
EAF1	NA	hsa-miR-375(1)	hsa-miR-375(1)	NA	NA	miR-375(1)	0.5	NA	NA	0	0.5
EBAG9	NA	hsa-miR-375(1)	hsa-miR-375(1)	NA	miR-375(1)	NA	0.5	NA	NA	0	0.5
EDIL3	NA	hsa-miR-375(1)	hsa-miR-375(1)	NA	NA	miR-375(1)	0.5	NA	NA	0	0.5
FAM120B	NA	hsa-miR-375(1)	hsa-miR-375(1)	NA	NA	miR-375(1)	0.5	NA	NA	0	0.5
FAM122A	NA	hsa-miR-375(2)	hsa-miR-375(1)	NA	NA	miR-375(1)	0.5	NA	NA	0	0.5
FAM135A	NA	hsa-miR-375(1)	hsa-miR-375(1)	NA	NA	miR-375(1)	0.5	NA	NA	0	0.5
FBN2	NA	hsa-miR-375(1)	hsa-miR-375(1)	NA	NA	miR-375(1)	0.5	NA	NA	0	0.5
FNDC3B	NA	hsa-miR-375(1)	hsa-miR-375(1)	NA	NA	miR-375(1)	0.5	NA	NA	0	0.5
FRMD6	NA	hsa-miR-375(1)	hsa-miR-375(1)	NA	NA	miR-375(1)	0.5	NA	NA	0	0.5
GAP43	NA	hsa-miR-375(1)	hsa-miR-375(1)	NA	NA	miR-375(1)	0.5	NA	NA	0	0.5
GAS2	NA	hsa-miR-375(2)	hsa-miR-375(1)	NA	NA	miR-375(1)	0.5	NA	NA	0	0.5
GBAS	NA	hsa-miR-375(1)	hsa-miR-375(1)	NA	miR-375(1)	NA	0.5	NA	NA	0	0.5
GLRX5	NA	hsa-miR-375(1)	hsa-miR-375(1)	NA	NA	miR-375(1)	0.5	NA	NA	0	0.5
GOLPH3	NA	hsa-miR-375(1)	hsa-miR-375(1)	NA	NA	miR-375(1)	0.5	NA	NA	0	0.5
GPHN	NA	hsa-miR-375(1)	hsa-miR-375(1)	NA	NA	miR-375(1)	0.5	NA	NA	0	0.5
GPM6B	NA	hsa-miR-375(1)	hsa-miR-375(1)	NA	NA	miR-375(1)	0.5	NA	NA	0	0.5
GPR146	NA	hsa-miR-375(1)	hsa-miR-375(1)	NA	NA	miR-375(1)	0.5	NA	NA	0	0.5
GRIA4	NA	hsa-miR-375(5)	hsa-miR-375(1)	NA	NA	miR-375(1)	0.5	NA	NA	0	0.5
GTF2A1	NA	hsa-miR-375(1)	hsa-miR-375(1)	NA	NA	miR-375(1)	0.5	NA	NA	0	0.5
GUF1	NA	hsa-miR-375(2)	hsa-miR-375(1)	NA	NA	miR-375(1)	0.5	NA	NA	0	0.5
GULP1	NA	hsa-miR-375(1)	hsa-miR-375(1)	NA	NA	miR-375(1)	0.5	NA	NA	0	0.5
HAS3	NA	hsa-miR-375(1)	hsa-miR-375(1)	NA	NA	miR-375(1)	0.5	NA	NA	0	0.5
HCFC1	NA	hsa-miR-375(1)	hsa-miR-375(1)	NA	NA	miR-375(1)	0.5	NA	NA	0	0.5
HERC4	NA	hsa-miR-375(1)	hsa-miR-375(1)	NA	NA	miR-375(1)	0.5	NA	NA	0	0.5
HNF4G	NA	hsa-miR-375(1)	hsa-miR-375(1)	NA	NA	miR-375(1)	0.5	NA	NA	0	0.5
HOXA7	NA	hsa-miR-375(1)	hsa-miR-375(1)	NA	NA	miR-375(1)	0.5	NA	NA	0	0.5
HOXB9	NA	hsa-miR-375(1)	hsa-miR-375(1)	NA	NA	miR-375(1)	0.5	NA	NA	0	0.5
HOXC10	NA	hsa-miR-375(1)	hsa-miR-375(1)	NA	NA	miR-375(1)	0.5	NA	NA	0	0.5
HSPA12A	NA	hsa-miR-375(1)	hsa-miR-375(1)	NA	NA	miR-375(1)	0.5	NA	NA	0	0.5
IARS	NA	hsa-miR-375(1)	hsa-miR-375(1)	NA	NA	miR-375(1)	0.5	NA	NA	0	0.5
IP6K3	NA	hsa-miR-375(1)	hsa-miR-375(1)	NA	NA	miR-375(1)	0.5	NA	NA	0	0.5
IQCH	NA	hsa-miR-375(2)	hsa-miR-375(1)	NA	NA	miR-375(1)	0.5	NA	NA	0	0.5
ITM2A	NA	hsa-miR-375(1)	hsa-miR-375(1)	NA	NA	miR-375(1)	0.5	NA	NA	0	0.5
ITSN1	NA	hsa-miR-375(1)	hsa-miR-375(1)	NA	NA	miR-375(1)	0.5	NA	NA	0	0.5
JARID2	NA	hsa-miR-375(1)	hsa-miR-375(1)	NA	NA	miR-375(1)	0.5	NA	NA	0	0.5
KANK2	NA	hsa-miR-375(1)	hsa-miR-375(1)	NA	NA	miR-375(1)	0.5	NA	NA	0	0.5
KCNV1	NA	hsa-miR-375(1)	hsa-miR-375(1)	NA	NA	miR-375(1)	0.5	NA	NA	0	0.5
KHSRP	NA	hsa-miR-375(1)	hsa-miR-375(1)	NA	NA	miR-375(1)	0.5	NA	NA	0	0.5
KIAA1109	NA	hsa-miR-375(1)	hsa-miR-375(1)	NA	NA	miR-375(1)	0.5	NA	NA	0	0.5
KIAA2026	NA	hsa-miR-375(1)	hsa-miR-375(1)	NA	NA	miR-375(1)	0.5	NA	NA	0	0.5
KIF20B	NA	hsa-miR-375(1)	hsa-miR-375(1)	NA	NA	miR-375(1)	0.5	NA	NA	0	0.5
KIF4A	NA	hsa-miR-375(1)	hsa-miR-375(1)	NA	NA	miR-375(1)	0.5	NA	NA	0	0.5
KLHL20	NA	hsa-miR-375(1)	hsa-miR-375(1)	NA	NA	miR-375(1)	0.5	NA	NA	0	0.5
KLHL7	NA	hsa-miR-375(1)	hsa-miR-375(1)	NA	miR-375(1)	NA	0.5	NA	NA	0	0.5
LARS	NA	hsa-miR-375(1)	hsa-miR-375(1)	NA	NA	miR-375(1)	0.5	NA	NA	0	0.5
LBR	NA	hsa-miR-375(1)	hsa-miR-375(1)	NA	NA	miR-375(1)	0.5	NA	NA	0	0.5
LIMCH1	NA	hsa-miR-375(1)	hsa-miR-375(1)	NA	miR-375(1)	NA	0.5	NA	NA	0	0.5
LONP2	NA	hsa-miR-375(1)	hsa-miR-375(1)	NA	NA	miR-375(1)	0.5	NA	NA	0	0.5
LRFN1	NA	hsa-miR-375(1)	hsa-miR-375(1)	NA	NA	miR-375(1)	0.5	NA	NA	0	0.5
MAGEC2	NA	hsa-miR-375(1)	hsa-miR-375(1)	NA	NA	miR-375(1)	0.5	NA	NA	0	0.5
MAN1A2	NA	hsa-miR-375(1)	hsa-miR-375(1)	NA	NA	miR-375(1)	0.5	NA	NA	0	0.5
MAP2K5	NA	hsa-miR-375(1)	hsa-miR-375(1)	NA	NA	miR-375(1)	0.5	NA	NA	0	0.5
MAP3K7	NA	hsa-miR-375(2)	hsa-miR-375(1)	NA	NA	miR-375(1)	0.5	NA	NA	0	0.5
MAP4K3	NA	hsa-miR-375(1)	hsa-miR-375(1)	NA	NA	miR-375(1)	0.5	NA	NA	0	0.5
MAST4	NA	hsa-miR-375(1)	hsa-miR-375(1)	NA	NA	miR-375(1)	0.5	NA	NA	0	0.5
METTL14	NA	hsa-miR-375(1)	hsa-miR-375(1)	NA	NA	miR-375(1)	0.5	NA	NA	0	0.5
MFSD1	NA	hsa-miR-375(2)	hsa-miR-375(1)	NA	NA	miR-375(1)	0.5	NA	NA	0	0.5
MGAT2	NA	hsa-miR-375(1)	hsa-miR-375(1)	NA	NA	miR-375(1)	0.5	NA	NA	0	0.5
MITF	NA	hsa-miR-375(1)	hsa-miR-375(1)	NA	NA	miR-375(1)	0.5	NA	NA	0	0.5
MKL2	NA	hsa-miR-375(1)	hsa-miR-375(1)	NA	miR-375(1)	NA	0.5	NA	NA	0	0.5
MMD	NA	hsa-miR-375(1)	hsa-miR-375(1)	NA	NA	miR-375(1)	0.5	NA	NA	0	0.5
MORC3	NA	hsa-miR-375(1)	hsa-miR-375(1)	NA	NA	miR-375(1)	0.5	NA	NA	0	0.5
MRPS30	NA	hsa-miR-375(1)	hsa-miR-375(1)	NA	NA	miR-375(1)	0.5	NA	NA	0	0.5
MSX2	NA	hsa-miR-375(1)	hsa-miR-375(1)	NA	NA	miR-375(1)	0.5	NA	NA	0	0.5
MTF2	NA	hsa-miR-375(1)	hsa-miR-375(1)	NA	NA	miR-375(1)	0.5	NA	NA	0	0.5
MYCBP2	NA	hsa-miR-375(1)	hsa-miR-375(1)	NA	NA	miR-375(1)	0.5	NA	NA	0	0.5
MYO19	NA	hsa-miR-375(1)	hsa-miR-375(1)	NA	NA	miR-375(1)	0.5	NA	NA	0	0.5
NAPB	NA	hsa-miR-375(1)	hsa-miR-375(1)	NA	NA	miR-375(1)	0.5	NA	NA	0	0.5
NBEAL1	NA	hsa-miR-375(1)	hsa-miR-375(1)	NA	NA	miR-375(1)	0.5	NA	NA	0	0.5
NCAM1	NA	hsa-miR-375(1)	hsa-miR-375(1)	NA	miR-375(1)	NA	0.5	NA	NA	0	0.5
NEUROD1	NA	hsa-miR-375(1)	hsa-miR-375(1)	NA	NA	miR-375(1)	0.5	NA	NA	0	0.5
NOG	NA	hsa-miR-375(1)	hsa-miR-375(1)	NA	NA	miR-375(1)	0.5	NA	NA	0	0.5
NOVA1	NA	hsa-miR-375(1)	hsa-miR-375(1)	NA	NA	miR-375(1)	0.5	NA	NA	0	0.5
NPY1R	NA	hsa-miR-375(1)	hsa-miR-375(1)	NA	NA	miR-375(1)	0.5	NA	NA	0	0.5
NT5DC1	NA	hsa-miR-375(2)	hsa-miR-375(1)	NA	NA	miR-375(1)	0.5	NA	NA	0	0.5
NUCB2	NA	hsa-miR-375(2)	hsa-miR-375(1)	NA	NA	miR-375(1)	0.5	NA	NA	0	0.5
NUP54	NA	hsa-miR-375(1)	hsa-miR-375(1)	NA	NA	miR-375(1)	0.5	NA	NA	0	0.5
NXPH4	NA	hsa-miR-375(1)	hsa-miR-375(1)	NA	NA	miR-375(1)	0.5	NA	NA	0	0.5
OGG1	NA	hsa-miR-375(6)	hsa-miR-375(1)	NA	NA	miR-375(1)	0.5	NA	NA	0	0.5
OLFM1	NA	hsa-miR-375(1)	hsa-miR-375(1)	NA	NA	miR-375(1)	0.5	NA	NA	0	0.5
OSBP	NA	hsa-miR-375(1)	hsa-miR-375(1)	NA	NA	miR-375(1)	0.5	NA	NA	0	0.5
OSTF1	NA	hsa-miR-375(1)	hsa-miR-375(1)	NA	NA	miR-375(1)	0.5	NA	NA	0	0.5
OXR1	NA	hsa-miR-375(1)	hsa-miR-375(1)	NA	NA	miR-375(1)	0.5	NA	NA	0	0.5
OXTR	NA	hsa-miR-375(1)	hsa-miR-375(1)	NA	NA	miR-375(1)	0.5	NA	NA	0	0.5
P2RX4	NA	hsa-miR-375(2)	hsa-miR-375(1)	NA	NA	miR-375(1)	0.5	NA	NA	0	0.5
PAFAH1B2	NA	hsa-miR-375(4)	hsa-miR-375(1)	NA	NA	miR-375(1)	0.5	NA	NA	0	0.5
PAIP2	NA	hsa-miR-375(1)	hsa-miR-375(1)	NA	NA	miR-375(1)	0.5	NA	NA	0	0.5
PCYOX1	NA	hsa-miR-375(1)	hsa-miR-375(1)	NA	NA	miR-375(1)	0.5	NA	NA	0	0.5
PDCD5	NA	hsa-miR-375(3)	hsa-miR-375(1)	NA	NA	miR-375(1)	0.5	NA	NA	0	0.5
PDE4A	NA	hsa-miR-375(2)	hsa-miR-375(1)	NA	NA	miR-375(1)	0.5	NA	NA	0	0.5
PDE8B	NA	hsa-miR-375(1)	hsa-miR-375(1)	NA	NA	miR-375(1)	0.5	NA	NA	0	0.5
PDZD8	NA	hsa-miR-375(1)	hsa-miR-375(1)	NA	NA	miR-375(1)	0.5	NA	NA	0	0.5
PHLPP1	NA	hsa-miR-375(1)	hsa-miR-375(1)	NA	NA	miR-375(1)	0.5	NA	NA	0	0.5
PHYHIPL	NA	hsa-miR-375(1)	hsa-miR-375(1)	NA	NA	miR-375(1)	0.5	NA	NA	0	0.5
PIBF1	NA	hsa-miR-375(2)	hsa-miR-375(1)	NA	NA	miR-375(1)	0.5	NA	NA	0	0.5
PIK3R3	NA	hsa-miR-375(1)	hsa-miR-375(1)	NA	NA	miR-375(1)	0.5	NA	NA	0	0.5
PLK4	NA	hsa-miR-375(1)	hsa-miR-375(1)	NA	NA	miR-375(1)	0.5	NA	NA	0	0.5
PLSCR1	NA	hsa-miR-375(1)	hsa-miR-375(1)	NA	NA	miR-375(1)	0.5	NA	NA	0	0.5
PMAIP1	NA	hsa-miR-375(2)	hsa-miR-375(1)	NA	NA	miR-375(1)	0.5	NA	NA	0	0.5
PNMA2	NA	hsa-miR-375(1)	hsa-miR-375(1)	NA	NA	miR-375(1)	0.5	NA	NA	0	0.5
PNPLA8	NA	hsa-miR-375(1)	hsa-miR-375(1)	NA	NA	miR-375(1)	0.5	NA	NA	0	0.5
POLR2A	NA	hsa-miR-375(1)	hsa-miR-375(1)	NA	miR-375(1)	NA	0.5	NA	NA	0	0.5
PPARGC1A	NA	hsa-miR-375(1)	hsa-miR-375(1)	NA	NA	miR-375(1)	0.5	NA	NA	0	0.5
PPM1A	NA	hsa-miR-375(1)	hsa-miR-375(1)	NA	NA	miR-375(1)	0.5	NA	NA	0	0.5
PPP2R5E	NA	hsa-miR-375(1)	hsa-miR-375(1)	NA	NA	miR-375(1)	0.5	NA	NA	0	0.5
PPP3CC	NA	hsa-miR-375(1)	hsa-miR-375(1)	NA	NA	miR-375(1)	0.5	NA	NA	0	0.5
PRDX6	NA	hsa-miR-375(1)	hsa-miR-375(1)	NA	NA	miR-375(1)	0.5	NA	NA	0	0.5
PRKAG1	NA	hsa-miR-375(1)	hsa-miR-375(1)	NA	NA	miR-375(1)	0.5	NA	NA	0	0.5
PRKX	NA	hsa-miR-375(1)	hsa-miR-375(1)	NA	miR-375(1)	NA	0.5	NA	NA	0	0.5
PROS1	NA	hsa-miR-375(1)	hsa-miR-375(1)	NA	NA	miR-375(1)	0.5	NA	NA	0	0.5
PSRC1	NA	hsa-miR-375(2)	hsa-miR-375(1)	NA	NA	miR-375(1)	0.5	NA	NA	0	0.5
PTPRM	NA	hsa-miR-375(1)	hsa-miR-375(1)	NA	NA	miR-375(1)	0.5	NA	NA	0	0.5
PUM1	NA	hsa-miR-375(1)	hsa-miR-375(1)	NA	miR-375(1)	NA	0.5	NA	NA	0	0.5
RAB33B	NA	hsa-miR-375(1)	hsa-miR-375(1)	NA	NA	miR-375(1)	0.5	NA	NA	0	0.5
RAB38	NA	hsa-miR-375(1)	hsa-miR-375(1)	NA	NA	miR-375(1)	0.5	NA	NA	0	0.5
RAB3GAP2	NA	hsa-miR-375(1)	hsa-miR-375(1)	NA	NA	miR-375(1)	0.5	NA	NA	0	0.5
RAC2	NA	hsa-miR-375(1)	hsa-miR-375(1)	NA	NA	miR-375(1)	0.5	NA	NA	0	0.5
RANBP17	NA	hsa-miR-375(2)	hsa-miR-375(1)	NA	NA	miR-375(1)	0.5	NA	NA	0	0.5
RANBP3	NA	hsa-miR-375(1)	hsa-miR-375(1)	NA	NA	miR-375(1)	0.5	NA	NA	0	0.5
RANBP9	NA	hsa-miR-375(1)	hsa-miR-375(1)	NA	NA	miR-375(1)	0.5	NA	NA	0	0.5
RAP2A	NA	hsa-miR-375(1)	hsa-miR-375(1)	NA	NA	miR-375(1)	0.5	NA	NA	0	0.5
RASA1	NA	hsa-miR-375(1)	hsa-miR-375(1)	NA	NA	miR-375(1)	0.5	NA	NA	0	0.5
RBM25	NA	hsa-miR-375(1)	hsa-miR-375(1)	NA	NA	miR-375(1)	0.5	NA	NA	0	0.5
RBM4	NA	hsa-miR-375(1)	hsa-miR-375(1)	NA	NA	miR-375(1)	0.5	NA	NA	0	0.5
RCC1	NA	hsa-miR-375(3)	hsa-miR-375(1)	NA	NA	miR-375(1)	0.5	NA	NA	0	0.5
REV3L	NA	hsa-miR-375(1)	hsa-miR-375(2)	NA	NA	miR-375(1)	0.5	NA	NA	0	0.5
RFC3	NA	hsa-miR-375(1)	hsa-miR-375(1)	NA	NA	miR-375(1)	0.5	NA	NA	0	0.5
RNF139	NA	hsa-miR-375(1)	hsa-miR-375(1)	NA	NA	miR-375(1)	0.5	NA	NA	0	0.5
RNF7	NA	hsa-miR-375(1)	hsa-miR-375(1)	NA	NA	miR-375(1)	0.5	NA	NA	0	0.5
RNGTT	NA	hsa-miR-375(1)	hsa-miR-375(1)	NA	NA	miR-375(1)	0.5	NA	NA	0	0.5
RPRD1A	NA	hsa-miR-375(1)	hsa-miR-375(1)	NA	NA	miR-375(1)	0.5	NA	NA	0	0.5
RSU1	NA	hsa-miR-375(1)	hsa-miR-375(1)	NA	NA	miR-375(1)	0.5	NA	NA	0	0.5
RUFY2	NA	hsa-miR-375(2)	hsa-miR-375(1)	NA	NA	miR-375(1)	0.5	NA	NA	0	0.5
SAMD11	NA	hsa-miR-375(1)	hsa-miR-375(1)	NA	miR-375(1)	NA	0.5	NA	NA	0	0.5
SCP2	NA	hsa-miR-375(2)	hsa-miR-375(1)	NA	NA	miR-375(1)	0.5	NA	NA	0	0.5
SDHA	NA	hsa-miR-375(1)	hsa-miR-375(1)	NA	NA	miR-375(1)	0.5	NA	NA	0	0.5
SEC23IP	NA	hsa-miR-375(1)	hsa-miR-375(1)	NA	NA	miR-375(1)	0.5	NA	NA	0	0.5
SENP6	NA	hsa-miR-375(1)	hsa-miR-375(1)	NA	NA	miR-375(1)	0.5	NA	NA	0	0.5
SGK3	NA	hsa-miR-375(1)	hsa-miR-375(1)	NA	NA	miR-375(1)	0.5	NA	NA	0	0.5
SHISA9	NA	hsa-miR-375(1)	hsa-miR-375(1)	NA	NA	miR-375(1)	0.5	NA	NA	0	0.5
SIPA1L2	NA	hsa-miR-375(1)	hsa-miR-375(1)	NA	NA	miR-375(1)	0.5	NA	NA	0	0.5
SLAIN1	NA	hsa-miR-375(1)	hsa-miR-375(1)	NA	NA	miR-375(1)	0.5	NA	NA	0	0.5
SLC10A7	NA	hsa-miR-375(2)	hsa-miR-375(1)	NA	NA	miR-375(1)	0.5	NA	NA	0	0.5
SLC25A24	NA	hsa-miR-375(1)	hsa-miR-375(1)	NA	NA	miR-375(1)	0.5	NA	NA	0	0.5
SLC35A2	NA	hsa-miR-375(2)	hsa-miR-375(1)	NA	NA	miR-375(1)	0.5	NA	NA	0	0.5
SLC38A2	NA	hsa-miR-375(1)	hsa-miR-375(1)	NA	NA	miR-375(1)	0.5	NA	NA	0	0.5
SMAD7	NA	hsa-miR-375(1)	hsa-miR-375(1)	NA	NA	miR-375(1)	0.5	NA	NA	0	0.5
SMARCA2	NA	hsa-miR-375(1)	hsa-miR-375(1)	NA	NA	miR-375(1)	0.5	NA	NA	0	0.5
SMNDC1	NA	hsa-miR-375(1)	hsa-miR-375(1)	NA	NA	miR-375(1)	0.5	NA	NA	0	0.5
SMYD1	NA	hsa-miR-375(1)	hsa-miR-375(1)	NA	NA	miR-375(1)	0.5	NA	NA	0	0.5
SMYD2	NA	hsa-miR-375(1)	hsa-miR-375(1)	NA	NA	miR-375(1)	0.5	NA	NA	0	0.5
SNAP91	NA	hsa-miR-375(2)	hsa-miR-375(1)	NA	NA	miR-375(1)	0.5	NA	NA	0	0.5
SNAPC3	NA	hsa-miR-375(1)	hsa-miR-375(1)	NA	NA	miR-375(1)	0.5	NA	NA	0	0.5
SNRK	NA	hsa-miR-375(1)	hsa-miR-375(1)	NA	NA	miR-375(1)	0.5	NA	NA	0	0.5
SOAT1	NA	hsa-miR-375(1)	hsa-miR-375(1)	NA	NA	miR-375(1)	0.5	NA	NA	0	0.5
SPAG1	NA	hsa-miR-375(1)	hsa-miR-375(1)	NA	NA	miR-375(1)	0.5	NA	NA	0	0.5
SPINK13	NA	hsa-miR-375(2)	hsa-miR-375(1)	NA	NA	miR-375(1)	0.5	NA	NA	0	0.5
SPRED2	NA	hsa-miR-375(1)	hsa-miR-375(1)	NA	NA	miR-375(1)	0.5	NA	NA	0	0.5
SRP14	NA	hsa-miR-375(1)	hsa-miR-375(1)	NA	NA	miR-375(1)	0.5	NA	NA	0	0.5
ST3GAL2	NA	hsa-miR-375(1)	hsa-miR-375(1)	NA	NA	miR-375(1)	0.5	NA	NA	0	0.5
STMN2	NA	hsa-miR-375(1)	hsa-miR-375(1)	NA	NA	miR-375(1)	0.5	NA	NA	0	0.5
STT3A	NA	hsa-miR-375(1)	hsa-miR-375(1)	NA	NA	miR-375(1)	0.5	NA	NA	0	0.5
STX11	NA	hsa-miR-375(1)	hsa-miR-375(1)	NA	NA	miR-375(1)	0.5	NA	NA	0	0.5
SULF1	NA	hsa-miR-375(2)	hsa-miR-375(1)	NA	NA	miR-375(1)	0.5	NA	NA	0	0.5
TACC1	NA	hsa-miR-375(1)	hsa-miR-375(1)	NA	NA	miR-375(1)	0.5	NA	NA	0	0.5
TAF2	NA	hsa-miR-375(1)	hsa-miR-375(1)	NA	NA	miR-375(1)	0.5	NA	NA	0	0.5
TANC1	NA	hsa-miR-375(1)	hsa-miR-375(1)	NA	NA	miR-375(1)	0.5	NA	NA	0	0.5
TET1	NA	hsa-miR-375(1)	hsa-miR-375(1)	NA	NA	miR-375(1)	0.5	NA	NA	0	0.5
TF	NA	hsa-miR-375(1)	hsa-miR-375(1)	NA	NA	miR-375(1)	0.5	NA	NA	0	0.5
TFAM	NA	hsa-miR-375(1)	hsa-miR-375(1)	NA	NA	miR-375(1)	0.5	NA	NA	0	0.5
TGDS	NA	hsa-miR-375(1)	hsa-miR-375(1)	NA	NA	miR-375(1)	0.5	NA	NA	0	0.5
THBS1	NA	hsa-miR-375(1)	hsa-miR-375(1)	NA	NA	miR-375(1)	0.5	NA	NA	0	0.5
THEM4	NA	hsa-miR-375(1)	hsa-miR-375(1)	NA	NA	miR-375(1)	0.5	NA	NA	0	0.5
TMEFF1	NA	hsa-miR-375(1)	hsa-miR-375(1)	NA	NA	miR-375(1)	0.5	NA	NA	0	0.5
TMEM117	NA	hsa-miR-375(1)	hsa-miR-375(1)	NA	NA	miR-375(1)	0.5	NA	NA	0	0.5
TMEM126B	NA	hsa-miR-375(2)	hsa-miR-375(1)	NA	NA	miR-375(1)	0.5	NA	NA	0	0.5
TMEM30A	NA	hsa-miR-375(1)	hsa-miR-375(1)	NA	NA	miR-375(1)	0.5	NA	NA	0	0.5
TMX3	NA	hsa-miR-375(1)	hsa-miR-375(1)	NA	NA	miR-375(1)	0.5	NA	NA	0	0.5
TOM1L1	NA	hsa-miR-375(1)	hsa-miR-375(1)	NA	NA	miR-375(1)	0.5	NA	NA	0	0.5
TOMM5	NA	hsa-miR-375(2)	hsa-miR-375(1)	NA	NA	miR-375(1)	0.5	NA	NA	0	0.5
TOP1	NA	hsa-miR-375(1)	hsa-miR-375(1)	NA	NA	miR-375(1)	0.5	NA	NA	0	0.5
TPM1	NA	hsa-miR-375(1)	hsa-miR-375(1)	NA	NA	miR-375(1)	0.5	NA	NA	0	0.5
TPP1	NA	hsa-miR-375(1)	hsa-miR-375(1)	NA	NA	miR-375(1)	0.5	NA	NA	0	0.5
TRIM39	NA	hsa-miR-375(7)	hsa-miR-375(1)	NA	NA	miR-375(1)	0.5	NA	NA	0	0.5
TRIM71	NA	hsa-miR-375(1)	hsa-miR-375(1)	NA	NA	miR-375(1)	0.5	NA	NA	0	0.5
TRMT12	NA	hsa-miR-375(1)	hsa-miR-375(1)	NA	NA	miR-375(1)	0.5	NA	NA	0	0.5
TRUB1	NA	hsa-miR-375(1)	hsa-miR-375(1)	NA	NA	miR-375(1)	0.5	NA	NA	0	0.5
TSHZ3	NA	hsa-miR-375(1)	hsa-miR-375(1)	NA	NA	miR-375(1)	0.5	NA	NA	0	0.5
TTC13	NA	hsa-miR-375(1)	hsa-miR-375(1)	NA	NA	miR-375(1)	0.5	NA	NA	0	0.5
TTN	NA	hsa-miR-375(1)	hsa-miR-375(1)	NA	miR-375(1)	NA	0.5	NA	NA	0	0.5
UBE2D2	NA	hsa-miR-375(2)	hsa-miR-375(1)	NA	NA	miR-375(1)	0.5	NA	NA	0	0.5
UBR5	NA	hsa-miR-375(1)	hsa-miR-375(1)	NA	NA	miR-375(1)	0.5	NA	NA	0	0.5
UHRF1BP1L	NA	hsa-miR-375(1)	hsa-miR-375(1)	NA	NA	miR-375(1)	0.5	NA	NA	0	0.5
UHRF2	NA	hsa-miR-375(1)	hsa-miR-375(1)	NA	NA	miR-375(1)	0.5	NA	NA	0	0.5
USP38	NA	hsa-miR-375(2)	hsa-miR-375(1)	NA	NA	miR-375(1)	0.5	NA	NA	0	0.5
USP6	NA	hsa-miR-375(2)	hsa-miR-375(1)	NA	NA	miR-375(1)	0.5	NA	NA	0	0.5
VAMP7	NA	hsa-miR-375(4)	hsa-miR-375(1)	NA	NA	miR-375(1)	0.5	NA	NA	0	0.5
VPS13B	NA	hsa-miR-375(1)	hsa-miR-375(1)	NA	NA	miR-375(1)	0.5	NA	NA	0	0.5
WDHD1	NA	hsa-miR-375(1)	hsa-miR-375(1)	NA	NA	miR-375(1)	0.5	NA	NA	0	0.5
WHSC1L1	NA	hsa-miR-375(1)	hsa-miR-375(1)	NA	miR-375(1)	NA	0.5	NA	NA	0	0.5
XKR6	NA	hsa-miR-375(1)	hsa-miR-375(1)	NA	NA	miR-375(1)	0.5	NA	NA	0	0.5
XYLB	NA	hsa-miR-375(1)	hsa-miR-375(1)	NA	NA	miR-375(1)	0.5	NA	NA	0	0.5
YEATS2	NA	hsa-miR-375(1)	hsa-miR-375(1)	NA	NA	miR-375(1)	0.5	NA	NA	0	0.5
ZBTB10	NA	hsa-miR-375(1)	hsa-miR-375(1)	NA	NA	miR-375(1)	0.5	NA	NA	0	0.5
ZBTB33	NA	hsa-miR-375(1)	hsa-miR-375(1)	NA	NA	miR-375(1)	0.5	NA	NA	0	0.5
ZC3H10	NA	hsa-miR-375(1)	hsa-miR-375(1)	NA	NA	miR-375(1)	0.5	NA	NA	0	0.5
ZCCHC9	NA	hsa-miR-375(1)	hsa-miR-375(1)	NA	NA	miR-375(1)	0.5	NA	NA	0	0.5
ZEB1	NA	hsa-miR-375(1)	hsa-miR-375(1)	NA	NA	miR-375(1)	0.5	NA	NA	0	0.5
ZEB2	NA	hsa-miR-375(2)	hsa-miR-375(1)	NA	NA	miR-375(1)	0.5	NA	NA	0	0.5
ZFYVE16	NA	hsa-miR-375(1)	hsa-miR-375(1)	NA	NA	miR-375(1)	0.5	NA	NA	0	0.5
ZNF146	NA	hsa-miR-375(1)	hsa-miR-375(1)	NA	NA	miR-375(1)	0.5	NA	NA	0	0.5
ZNF280D	NA	hsa-miR-375(2)	hsa-miR-375(1)	NA	NA	miR-375(1)	0.5	NA	NA	0	0.5
ZNF37A	NA	hsa-miR-375(1)	hsa-miR-375(1)	NA	NA	miR-375(1)	0.5	NA	NA	0	0.5
ZNF385B	NA	hsa-miR-375(3)	hsa-miR-375(1)	NA	NA	miR-375(1)	0.5	NA	NA	0	0.5
ZNF436	NA	hsa-miR-375(1)	hsa-miR-375(1)	NA	NA	miR-375(1)	0.5	NA	NA	0	0.5
ZNF462	NA	hsa-miR-375(2)	hsa-miR-375(1)	NA	NA	miR-375(1)	0.5	NA	NA	0	0.5
ZNF684	NA	hsa-miR-375(1)	hsa-miR-375(1)	NA	NA	miR-375(1)	0.5	NA	NA	0	0.5
ZNF695	NA	hsa-miR-375(1)	hsa-miR-375(1)	NA	NA	miR-375(1)	0.5	NA	NA	0	0.5
ZNF766	NA	hsa-miR-375(1)	hsa-miR-375(1)	NA	NA	miR-375(1)	0.5	NA	NA	0	0.5
ZNF800	NA	hsa-miR-375(2)	hsa-miR-375(1)	NA	NA	miR-375(1)	0.5	NA	NA	0	0.5
ZYG11B	NA	hsa-miR-375(1)	hsa-miR-375(1)	NA	NA	miR-375(1)	0.5	NA	NA	0	0.5
ATF7	NA	NA	hsa-miR-375(1)	hsa-miR-375(1)	NA	miR-375(1)	0.5	NA	NA	0	0.5
C17ORF85	hsa-miR-375(1)	hsa-miR-375(1)	hsa-miR-375(1)	NA	NA	NA	0.45	NA	NA	0	0.45
FOXF1	hsa-miR-375(1)	hsa-miR-375(2)	hsa-miR-375(1)	NA	NA	NA	0.45	NA	NA	0	0.45
GRIK2	hsa-miR-375(1)	hsa-miR-375(3)	hsa-miR-375(1)	NA	NA	NA	0.45	NA	NA	0	0.45
GRIN2B	hsa-miR-375(1)	hsa-miR-375(1)	hsa-miR-375(1)	NA	NA	NA	0.45	NA	NA	0	0.45
HNRNPD	hsa-miR-375(1)	hsa-miR-375(1)	hsa-miR-375(1)	NA	NA	NA	0.45	NA	NA	0	0.45
IKZF4	hsa-miR-375(1)	hsa-miR-375(1)	hsa-miR-375(1)	NA	NA	NA	0.45	NA	NA	0	0.45
NBEA	hsa-miR-375(1)	hsa-miR-375(1)	hsa-miR-375(1)	NA	NA	NA	0.45	NA	NA	0	0.45
OTP	hsa-miR-375(1)	hsa-miR-375(1)	hsa-miR-375(1)	NA	NA	NA	0.45	NA	NA	0	0.45
POU3F1	hsa-miR-375(1)	hsa-miR-375(1)	hsa-miR-375(1)	NA	NA	NA	0.45	NA	NA	0	0.45
SOX21	hsa-miR-375(1)	hsa-miR-375(1)	hsa-miR-375(1)	NA	NA	NA	0.45	NA	NA	0	0.45
VTI1A	hsa-miR-375(1)	hsa-miR-375(1)	hsa-miR-375(1)	NA	NA	NA	0.45	NA	NA	0	0.45
DGKH	NA	hsa-miR-375(2)	hsa-miR-375(1)	hsa-miR-375(1)	NA	NA	0.45	NA	NA	0	0.45
ABHD4	NA	NA	NA	NA	miR-375(1)	miR-375(1)	0.4	NA	NA	0	0.4
ABL1	NA	NA	NA	NA	miR-375(1)	miR-375(1)	0.4	NA	NA	0	0.4
ACVR2B	NA	NA	NA	NA	miR-375(1)	miR-375(1)	0.4	NA	NA	0	0.4
AGFG1	NA	NA	NA	NA	miR-375(1)	miR-375(1)	0.4	NA	NA	0	0.4
AGO1	NA	NA	NA	NA	miR-375(1)	miR-375(1)	0.4	NA	NA	0	0.4
AGPAT5	NA	NA	NA	NA	miR-375(1)	miR-375(1)	0.4	NA	NA	0	0.4
AP2B1	NA	NA	NA	NA	miR-375(1)	miR-375(1)	0.4	NA	NA	0	0.4
APPL2	NA	NA	NA	NA	miR-375(1)	miR-375(1)	0.4	NA	NA	0	0.4
ARF1	NA	NA	NA	NA	miR-375(1)	miR-375(1)	0.4	NA	NA	0	0.4
ARF6	NA	NA	NA	NA	miR-375(1)	miR-375(1)	0.4	NA	NA	0	0.4
ARHGAP11A	NA	NA	NA	NA	miR-375(1)	miR-375(1)	0.4	NA	NA	0	0.4
ARL2BP	NA	NA	NA	NA	miR-375(1)	miR-375(1)	0.4	NA	NA	0	0.4
C1QBP	NA	NA	NA	NA	miR-375(1)	miR-375(1)	0.4	NA	NA	0	0.4
CAB39	NA	NA	NA	NA	miR-375(1)	miR-375(1)	0.4	NA	NA	0	0.4
CARD8	NA	NA	NA	NA	miR-375(1)	miR-375(1)	0.4	NA	NA	0	0.4
CCDC71L	NA	NA	NA	NA	miR-375(1)	miR-375(1)	0.4	NA	NA	0	0.4
CDH10	NA	NA	NA	NA	miR-375(1)	miR-375(1)	0.4	NA	NA	0	0.4
CPOX	NA	NA	NA	NA	miR-375(1)	miR-375(1)	0.4	NA	NA	0	0.4
CTNNBL1	NA	NA	NA	NA	miR-375(1)	miR-375(1)	0.4	NA	NA	0	0.4
DIDO1	NA	NA	NA	NA	miR-375(1)	miR-375(1)	0.4	NA	NA	0	0.4
DNAJC8	NA	NA	NA	NA	miR-375(1)	miR-375(1)	0.4	NA	NA	0	0.4
EFTUD2	NA	NA	NA	NA	miR-375(1)	miR-375(1)	0.4	NA	NA	0	0.4
EGR3	NA	NA	NA	NA	miR-375(1)	miR-375(1)	0.4	NA	NA	0	0.4
EMP1	NA	NA	NA	NA	miR-375(1)	miR-375(1)	0.4	NA	NA	0	0.4
EPB41	NA	NA	NA	NA	miR-375(1)	miR-375(1)	0.4	NA	NA	0	0.4
EPHB4	NA	NA	NA	NA	miR-375(1)	miR-375(1)	0.4	NA	NA	0	0.4
FBXW2	NA	NA	NA	NA	miR-375(1)	miR-375(1)	0.4	NA	NA	0	0.4
FHOD3	NA	NA	NA	NA	miR-375(1)	miR-375(1)	0.4	NA	NA	0	0.4
GRPEL2	NA	NA	NA	NA	miR-375(1)	miR-375(1)	0.4	NA	NA	0	0.4
HELLS	NA	NA	NA	NA	miR-375(1)	miR-375(1)	0.4	NA	NA	0	0.4
HK2	NA	NA	NA	NA	miR-375(1)	miR-375(1)	0.4	NA	NA	0	0.4
HNRNPDL	NA	NA	NA	NA	miR-375(1)	miR-375(1)	0.4	NA	NA	0	0.4
HSP90AB1	NA	NA	NA	NA	miR-375(1)	miR-375(1)	0.4	NA	NA	0	0.4
IRS1	NA	NA	NA	NA	miR-375(1)	miR-375(1)	0.4	NA	NA	0	0.4
JAG1	NA	NA	NA	NA	miR-375(1)	miR-375(1)	0.4	NA	NA	0	0.4
KIF1B	NA	NA	NA	NA	miR-375(1)	miR-375(1)	0.4	NA	NA	0	0.4
KLHL28	NA	NA	NA	NA	miR-375(1)	miR-375(1)	0.4	NA	NA	0	0.4
KMT2C	NA	NA	NA	NA	miR-375(1)	miR-375(1)	0.4	NA	NA	0	0.4
LIMK2	NA	NA	NA	NA	miR-375(1)	miR-375(1)	0.4	NA	NA	0	0.4
LITAF	NA	NA	NA	NA	miR-375(1)	miR-375(1)	0.4	NA	NA	0	0.4
LRIG1	NA	NA	NA	NA	miR-375(1)	miR-375(1)	0.4	NA	NA	0	0.4
MAP3K8	NA	NA	NA	NA	miR-375(1)	miR-375(1)	0.4	NA	NA	0	0.4
MAPKAP1	NA	NA	NA	NA	miR-375(1)	miR-375(1)	0.4	NA	NA	0	0.4
MTMR9	NA	NA	NA	NA	miR-375(1)	miR-375(1)	0.4	NA	NA	0	0.4
MYH10	NA	NA	NA	NA	miR-375(1)	miR-375(1)	0.4	NA	NA	0	0.4
NELFCD	NA	NA	NA	NA	miR-375(1)	miR-375(1)	0.4	NA	NA	0	0.4
NPHP1	NA	NA	NA	NA	miR-375(1)	miR-375(1)	0.4	NA	NA	0	0.4
OTULIN	NA	NA	NA	NA	miR-375(1)	miR-375(1)	0.4	NA	NA	0	0.4
PAFAH2	NA	NA	NA	NA	miR-375(1)	miR-375(1)	0.4	NA	NA	0	0.4
PARD3	NA	NA	NA	NA	miR-375(1)	miR-375(1)	0.4	NA	NA	0	0.4
PEX13	NA	NA	NA	NA	miR-375(1)	miR-375(1)	0.4	NA	NA	0	0.4
PPIF	NA	NA	NA	NA	miR-375(1)	miR-375(1)	0.4	NA	NA	0	0.4
PPP1R2	NA	NA	NA	NA	miR-375(1)	miR-375(1)	0.4	NA	NA	0	0.4
PRKDC	NA	NA	NA	NA	miR-375(1)	miR-375(1)	0.4	NA	NA	0	0.4
PRPF4	NA	NA	NA	NA	miR-375(1)	miR-375(1)	0.4	NA	NA	0	0.4
PRPF8	NA	NA	NA	NA	miR-375(1)	miR-375(1)	0.4	NA	NA	0	0.4
PRRC2C	NA	NA	NA	NA	miR-375(1)	miR-375(1)	0.4	NA	NA	0	0.4
RAPGEF1	NA	NA	NA	NA	miR-375(1)	miR-375(1)	0.4	NA	NA	0	0.4
RBBP8	NA	NA	NA	NA	miR-375(1)	miR-375(1)	0.4	NA	NA	0	0.4
2020-09-02	NA	NA	NA	NA	miR-375(1)	miR-375(1)	0.4	NA	NA	0	0.4
SFT2D2	NA	NA	NA	NA	miR-375(1)	miR-375(1)	0.4	NA	NA	0	0.4
SIPA1L3	NA	NA	NA	NA	miR-375(1)	miR-375(1)	0.4	NA	NA	0	0.4
SLC25A15	NA	NA	NA	NA	miR-375(1)	miR-375(1)	0.4	NA	NA	0	0.4
SLC25A27	NA	NA	NA	NA	miR-375(1)	miR-375(1)	0.4	NA	NA	0	0.4
SLC7A2	NA	NA	NA	NA	miR-375(1)	miR-375(1)	0.4	NA	NA	0	0.4
SLK	NA	NA	NA	NA	miR-375(1)	miR-375(1)	0.4	NA	NA	0	0.4
SMARCD1	NA	NA	NA	NA	miR-375(1)	miR-375(1)	0.4	NA	NA	0	0.4
SNRPA1	NA	NA	NA	NA	miR-375(1)	miR-375(1)	0.4	NA	NA	0	0.4
SPPL3	NA	NA	NA	NA	miR-375(1)	miR-375(1)	0.4	NA	NA	0	0.4
SRSF2	NA	NA	NA	NA	miR-375(1)	miR-375(1)	0.4	NA	NA	0	0.4
SSB	NA	NA	NA	NA	miR-375(1)	miR-375(1)	0.4	NA	NA	0	0.4
TMED8	NA	NA	NA	NA	miR-375(1)	miR-375(1)	0.4	NA	NA	0	0.4
TMEM150C	NA	NA	NA	NA	miR-375(1)	miR-375(1)	0.4	NA	NA	0	0.4
TMEM170	NA	NA	NA	NA	miR-375(1)	miR-375(1)	0.4	NA	NA	0	0.4
TRIB1	NA	NA	NA	NA	miR-375(1)	miR-375(1)	0.4	NA	NA	0	0.4
TROVE2	NA	NA	NA	NA	miR-375(1)	miR-375(1)	0.4	NA	NA	0	0.4
WDR1	NA	NA	NA	NA	miR-375(1)	miR-375(1)	0.4	NA	NA	0	0.4
WNK1	NA	NA	NA	NA	miR-375(1)	miR-375(1)	0.4	NA	NA	0	0.4
ZBTB41	NA	NA	NA	NA	miR-375(1)	miR-375(1)	0.4	NA	NA	0	0.4
ZNF614	NA	NA	NA	NA	miR-375(1)	miR-375(1)	0.4	NA	NA	0	0.4
C7ORF55-LUC7L2	hsa-miR-375(1)	NA	NA	NA	NA	miR-375(1)	0.35	NA	NA	0	0.35
FRRS1	hsa-miR-375(1)	NA	NA	NA	NA	miR-375(1)	0.35	NA	NA	0	0.35
GOSR1	hsa-miR-375(1)	NA	NA	NA	NA	miR-375(1)	0.35	NA	NA	0	0.35
GPATCH2L	hsa-miR-375(1)	NA	NA	NA	NA	miR-375(1)	0.35	NA	NA	0	0.35
KLLN	hsa-miR-375(1)	NA	NA	NA	NA	miR-375(1)	0.35	NA	NA	0	0.35
LDLRAD4	hsa-miR-375(1)	NA	NA	NA	NA	miR-375(1)	0.35	NA	NA	0	0.35
LPHN1	hsa-miR-375(1)	NA	NA	NA	miR-375(1)	NA	0.35	NA	NA	0	0.35
MLLT1	hsa-miR-375(1)	NA	NA	NA	NA	miR-375(1)	0.35	NA	NA	0	0.35
MSI1	hsa-miR-375(1)	NA	NA	NA	NA	miR-375(1)	0.35	NA	NA	0	0.35
PDE11A	hsa-miR-375(1)	NA	NA	NA	miR-375(1)	NA	0.35	NA	NA	0	0.35
RMDN3	hsa-miR-375(1)	NA	NA	NA	NA	miR-375(1)	0.35	NA	NA	0	0.35
RORB	hsa-miR-375(1)	NA	NA	NA	NA	miR-375(1)	0.35	NA	NA	0	0.35
SHB	hsa-miR-375(1)	NA	NA	NA	NA	miR-375(1)	0.35	NA	NA	0	0.35
ACYP2	NA	hsa-miR-375(1)	NA	NA	NA	miR-375(1)	0.35	NA	NA	0	0.35
AGFG2	NA	hsa-miR-375(1)	NA	NA	NA	miR-375(1)	0.35	NA	NA	0	0.35
ALG13	NA	hsa-miR-375(1)	NA	NA	NA	miR-375(1)	0.35	NA	NA	0	0.35
ALMS1	NA	hsa-miR-375(1)	NA	NA	miR-375(1)	NA	0.35	NA	NA	0	0.35
AP4B1	NA	hsa-miR-375(2)	NA	NA	NA	miR-375(1)	0.35	NA	NA	0	0.35
ARHGAP29	NA	hsa-miR-375(1)	NA	NA	NA	miR-375(1)	0.35	NA	NA	0	0.35
ATF7IP	NA	hsa-miR-375(1)	NA	NA	NA	miR-375(1)	0.35	NA	NA	0	0.35
ATP6AP2	NA	hsa-miR-375(2)	NA	NA	NA	miR-375(1)	0.35	NA	NA	0	0.35
BAG4	NA	hsa-miR-375(1)	NA	NA	NA	miR-375(1)	0.35	NA	NA	0	0.35
BBS7	NA	hsa-miR-375(1)	NA	NA	NA	miR-375(1)	0.35	NA	NA	0	0.35
BTAF1	NA	hsa-miR-375(1)	NA	NA	NA	miR-375(1)	0.35	NA	NA	0	0.35
C19ORF73	NA	hsa-miR-375(1)	NA	NA	NA	miR-375(1)	0.35	NA	NA	0	0.35
C9ORF72	NA	hsa-miR-375(1)	NA	NA	NA	miR-375(1)	0.35	NA	NA	0	0.35
C9ORF85	NA	hsa-miR-375(1)	NA	NA	NA	miR-375(1)	0.35	NA	NA	0	0.35
CAPZA2	NA	hsa-miR-375(1)	NA	NA	NA	miR-375(1)	0.35	NA	NA	0	0.35
CCDC28B	NA	hsa-miR-375(1)	NA	NA	NA	miR-375(1)	0.35	NA	NA	0	0.35
CCT2	NA	hsa-miR-375(2)	NA	NA	NA	miR-375(1)	0.35	NA	NA	0	0.35
CDC16	NA	hsa-miR-375(1)	NA	NA	NA	miR-375(1)	0.35	NA	NA	0	0.35
CDK1	NA	hsa-miR-375(2)	NA	NA	NA	miR-375(1)	0.35	NA	NA	0	0.35
CDK2	NA	hsa-miR-375(1)	NA	NA	NA	miR-375(1)	0.35	NA	NA	0	0.35
CHMP7	NA	hsa-miR-375(2)	NA	NA	NA	miR-375(1)	0.35	NA	NA	0	0.35
COL8A1	NA	hsa-miR-375(1)	NA	NA	NA	miR-375(1)	0.35	NA	NA	0	0.35
CPEB1	NA	hsa-miR-375(1)	NA	NA	NA	miR-375(1)	0.35	NA	NA	0	0.35
DHX57	NA	hsa-miR-375(1)	NA	NA	NA	miR-375(1)	0.35	NA	NA	0	0.35
DLD	NA	hsa-miR-375(2)	NA	NA	NA	miR-375(1)	0.35	NA	NA	0	0.35
DNAJC14	NA	hsa-miR-375(1)	NA	NA	NA	miR-375(1)	0.35	NA	NA	0	0.35
ELMOD3	NA	hsa-miR-375(1)	NA	NA	NA	miR-375(1)	0.35	NA	NA	0	0.35
FAM155A	NA	hsa-miR-375(1)	NA	NA	NA	miR-375(1)	0.35	NA	NA	0	0.35
FBXO10	NA	hsa-miR-375(1)	NA	NA	NA	miR-375(1)	0.35	NA	NA	0	0.35
FUT11	NA	hsa-miR-375(1)	NA	NA	NA	miR-375(1)	0.35	NA	NA	0	0.35
GBF1	NA	hsa-miR-375(1)	NA	NA	NA	miR-375(1)	0.35	NA	NA	0	0.35
GGTA1	NA	hsa-miR-375(1)	NA	NA	NA	miR-375(1)	0.35	NA	NA	0	0.35
GLRX2	NA	hsa-miR-375(1)	NA	NA	NA	miR-375(1)	0.35	NA	NA	0	0.35
GRHL2	NA	hsa-miR-375(1)	NA	NA	NA	miR-375(1)	0.35	NA	NA	0	0.35
HDAC7	NA	hsa-miR-375(1)	NA	NA	NA	miR-375(1)	0.35	NA	NA	0	0.35
HOXC11	NA	hsa-miR-375(1)	NA	NA	NA	miR-375(1)	0.35	NA	NA	0	0.35
HPDL	NA	hsa-miR-375(1)	NA	NA	NA	miR-375(1)	0.35	NA	NA	0	0.35
HRSP12	NA	hsa-miR-375(1)	NA	NA	miR-375(1)	NA	0.35	NA	NA	0	0.35
IL2RA	NA	hsa-miR-375(1)	NA	NA	NA	miR-375(1)	0.35	NA	NA	0	0.35
ING1	NA	hsa-miR-375(1)	NA	NA	NA	miR-375(1)	0.35	NA	NA	0	0.35
LAMB1	NA	hsa-miR-375(1)	NA	NA	NA	miR-375(1)	0.35	NA	NA	0	0.35
LRRFIP1	NA	hsa-miR-375(1)	NA	NA	NA	miR-375(1)	0.35	NA	NA	0	0.35
MAGI1	NA	hsa-miR-375(2)	NA	NA	NA	miR-375(1)	0.35	NA	NA	0	0.35
2020-03-07	NA	hsa-miR-375(1)	NA	NA	NA	miR-375(1)	0.35	NA	NA	0	0.35
MRPL32	NA	hsa-miR-375(1)	NA	NA	NA	miR-375(1)	0.35	NA	NA	0	0.35
MSH3	NA	hsa-miR-375(1)	NA	NA	NA	miR-375(1)	0.35	NA	NA	0	0.35
NCAPG2	NA	hsa-miR-375(1)	NA	NA	NA	miR-375(1)	0.35	NA	NA	0	0.35
NCK2	NA	hsa-miR-375(1)	NA	NA	NA	miR-375(1)	0.35	NA	NA	0	0.35
NPHP4	NA	hsa-miR-375(1)	NA	NA	NA	miR-375(1)	0.35	NA	NA	0	0.35
NUDT7	NA	hsa-miR-375(1)	NA	NA	NA	miR-375(1)	0.35	NA	NA	0	0.35
OST4	NA	hsa-miR-375(1)	NA	NA	NA	miR-375(1)	0.35	NA	NA	0	0.35
PAK1	NA	hsa-miR-375(1)	NA	NA	NA	miR-375(1)	0.35	NA	NA	0	0.35
PAPD7	NA	hsa-miR-375(1)	NA	NA	NA	miR-375(1)	0.35	NA	NA	0	0.35
PBX3	NA	hsa-miR-375(1)	NA	NA	NA	miR-375(1)	0.35	NA	NA	0	0.35
POLR2K	NA	hsa-miR-375(1)	NA	NA	NA	miR-375(1)	0.35	NA	NA	0	0.35
POP1	NA	hsa-miR-375(1)	NA	NA	NA	miR-375(1)	0.35	NA	NA	0	0.35
PPIL1	NA	hsa-miR-375(1)	NA	NA	NA	miR-375(1)	0.35	NA	NA	0	0.35
PPP1R12B	NA	hsa-miR-375(1)	NA	NA	NA	miR-375(1)	0.35	NA	NA	0	0.35
PPP2R3A	NA	hsa-miR-375(1)	NA	NA	NA	miR-375(1)	0.35	NA	NA	0	0.35
PRIM2	NA	hsa-miR-375(1)	NA	NA	NA	miR-375(1)	0.35	NA	NA	0	0.35
PURG	NA	hsa-miR-375(1)	NA	NA	NA	miR-375(1)	0.35	NA	NA	0	0.35
R3HDM1	NA	hsa-miR-375(1)	NA	NA	NA	miR-375(1)	0.35	NA	NA	0	0.35
RBM8A	NA	hsa-miR-375(1)	NA	NA	NA	miR-375(1)	0.35	NA	NA	0	0.35
REPIN1	NA	hsa-miR-375(1)	NA	NA	NA	miR-375(1)	0.35	NA	NA	0	0.35
RNASEL	NA	hsa-miR-375(2)	NA	NA	NA	miR-375(1)	0.35	NA	NA	0	0.35
RYR2	NA	hsa-miR-375(2)	NA	NA	NA	miR-375(1)	0.35	NA	NA	0	0.35
SAT1	NA	hsa-miR-375(1)	NA	NA	NA	miR-375(1)	0.35	NA	NA	0	0.35
SDC2	NA	hsa-miR-375(1)	NA	NA	NA	miR-375(1)	0.35	NA	NA	0	0.35
SEC24D	NA	hsa-miR-375(1)	NA	NA	NA	miR-375(1)	0.35	NA	NA	0	0.35
SH3BGRL	NA	hsa-miR-375(1)	NA	NA	NA	miR-375(1)	0.35	NA	NA	0	0.35
SNX9	NA	hsa-miR-375(1)	NA	NA	NA	miR-375(1)	0.35	NA	NA	0	0.35
SPG11	NA	hsa-miR-375(1)	NA	NA	NA	miR-375(1)	0.35	NA	NA	0	0.35
SRP9	NA	hsa-miR-375(3)	NA	NA	NA	miR-375(1)	0.35	NA	NA	0	0.35
STAMBP	NA	hsa-miR-375(2)	NA	NA	NA	miR-375(1)	0.35	NA	NA	0	0.35
SUGT1	NA	hsa-miR-375(1)	NA	NA	NA	miR-375(1)	0.35	NA	NA	0	0.35
SYDE2	NA	hsa-miR-375(1)	NA	NA	NA	miR-375(1)	0.35	NA	NA	0	0.35
TLE4	NA	hsa-miR-375(1)	NA	NA	NA	miR-375(1)	0.35	NA	NA	0	0.35
TMEM214	NA	hsa-miR-375(1)	NA	NA	NA	miR-375(1)	0.35	NA	NA	0	0.35
TMTC3	NA	hsa-miR-375(2)	NA	NA	NA	miR-375(1)	0.35	NA	NA	0	0.35
UBA5	NA	hsa-miR-375(2)	NA	NA	NA	miR-375(1)	0.35	NA	NA	0	0.35
USP32	NA	hsa-miR-375(2)	NA	NA	NA	miR-375(1)	0.35	NA	NA	0	0.35
USP34	NA	hsa-miR-375(1)	NA	NA	NA	miR-375(1)	0.35	NA	NA	0	0.35
WRN	NA	hsa-miR-375(1)	NA	NA	NA	miR-375(1)	0.35	NA	NA	0	0.35
ZIC1	NA	hsa-miR-375(1)	NA	NA	NA	miR-375(1)	0.35	NA	NA	0	0.35
ZIC5	NA	hsa-miR-375(1)	NA	NA	NA	miR-375(1)	0.35	NA	NA	0	0.35
ZNF281	NA	hsa-miR-375(1)	NA	NA	NA	miR-375(1)	0.35	NA	NA	0	0.35
ABCA1	NA	NA	hsa-miR-375(1)	NA	NA	miR-375(1)	0.35	NA	NA	0	0.35
ABCA12	NA	NA	hsa-miR-375(1)	NA	NA	miR-375(1)	0.35	NA	NA	0	0.35
ABCA5	NA	NA	hsa-miR-375(1)	NA	NA	miR-375(1)	0.35	NA	NA	0	0.35
ABCB10	NA	NA	hsa-miR-375(1)	NA	miR-375(1)	NA	0.35	NA	NA	0	0.35
ABCC5	NA	NA	hsa-miR-375(1)	NA	NA	miR-375(1)	0.35	NA	NA	0	0.35
ABHD2	NA	NA	hsa-miR-375(1)	NA	NA	miR-375(1)	0.35	NA	NA	0	0.35
ABI3BP	NA	NA	hsa-miR-375(1)	NA	NA	miR-375(1)	0.35	NA	NA	0	0.35
ABL2	NA	NA	hsa-miR-375(1)	NA	NA	miR-375(1)	0.35	NA	NA	0	0.35
ABLIM1	NA	NA	hsa-miR-375(1)	NA	NA	miR-375(1)	0.35	NA	NA	0	0.35
ABRACL	NA	NA	hsa-miR-375(1)	NA	NA	miR-375(1)	0.35	NA	NA	0	0.35
ACAP2	NA	NA	hsa-miR-375(1)	NA	NA	miR-375(1)	0.35	NA	NA	0	0.35
ACSL1	NA	NA	hsa-miR-375(1)	NA	NA	miR-375(1)	0.35	NA	NA	0	0.35
ACSL5	NA	NA	hsa-miR-375(1)	NA	NA	miR-375(1)	0.35	NA	NA	0	0.35
ACTR3	NA	NA	hsa-miR-375(1)	NA	miR-375(1)	NA	0.35	NA	NA	0	0.35
ACVRL1	NA	NA	hsa-miR-375(1)	NA	NA	miR-375(1)	0.35	NA	NA	0	0.35
ADAM23	NA	NA	hsa-miR-375(1)	NA	NA	miR-375(1)	0.35	NA	NA	0	0.35
ADAMTS19	NA	NA	hsa-miR-375(1)	NA	NA	miR-375(1)	0.35	NA	NA	0	0.35
ADAMTS5	NA	NA	hsa-miR-375(1)	NA	NA	miR-375(1)	0.35	NA	NA	0	0.35
ADCY1	NA	NA	hsa-miR-375(1)	NA	NA	miR-375(1)	0.35	NA	NA	0	0.35
ADCY6	NA	NA	hsa-miR-375(1)	NA	NA	miR-375(1)	0.35	NA	NA	0	0.35
ADCY7	NA	NA	hsa-miR-375(1)	NA	NA	miR-375(1)	0.35	NA	NA	0	0.35
ADCY9	NA	NA	hsa-miR-375(1)	NA	NA	miR-375(1)	0.35	NA	NA	0	0.35
ADRB1	NA	NA	hsa-miR-375(1)	NA	NA	miR-375(1)	0.35	NA	NA	0	0.35
AFAP1	NA	NA	hsa-miR-375(1)	NA	NA	miR-375(1)	0.35	NA	NA	0	0.35
AFF1	NA	NA	hsa-miR-375(1)	NA	NA	miR-375(1)	0.35	NA	NA	0	0.35
AFF3	NA	NA	hsa-miR-375(1)	NA	NA	miR-375(1)	0.35	NA	NA	0	0.35
AGAP1	NA	NA	hsa-miR-375(1)	NA	NA	miR-375(1)	0.35	NA	NA	0	0.35
AGBL5	NA	NA	hsa-miR-375(1)	NA	NA	miR-375(1)	0.35	NA	NA	0	0.35
AGGF1	NA	NA	hsa-miR-375(1)	NA	NA	miR-375(1)	0.35	NA	NA	0	0.35
AHCTF1	NA	NA	hsa-miR-375(1)	NA	NA	miR-375(1)	0.35	NA	NA	0	0.35
AIM1	NA	NA	hsa-miR-375(1)	NA	miR-375(1)	NA	0.35	NA	NA	0	0.35
AK2	NA	NA	hsa-miR-375(1)	NA	NA	miR-375(1)	0.35	NA	NA	0	0.35
AK4	NA	NA	hsa-miR-375(1)	NA	NA	miR-375(1)	0.35	NA	NA	0	0.35
AKAP13	NA	NA	hsa-miR-375(1)	NA	NA	miR-375(1)	0.35	NA	NA	0	0.35
AKAP2	NA	NA	hsa-miR-375(1)	NA	NA	miR-375(1)	0.35	NA	NA	0	0.35
AL121758.1	NA	NA	hsa-miR-375(1)	NA	NA	miR-375(1)	0.35	NA	NA	0	0.35
AL162407.1	NA	NA	hsa-miR-375(1)	NA	NA	miR-375(1)	0.35	NA	NA	0	0.35
AL583828.1	NA	NA	hsa-miR-375(1)	NA	NA	miR-375(1)	0.35	NA	NA	0	0.35
ALCAM	NA	NA	hsa-miR-375(1)	NA	NA	miR-375(1)	0.35	NA	NA	0	0.35
ALDH5A1	NA	NA	hsa-miR-375(1)	NA	NA	miR-375(1)	0.35	NA	NA	0	0.35
ALG10B	NA	NA	hsa-miR-375(1)	NA	NA	miR-375(1)	0.35	NA	NA	0	0.35
AMFR	NA	NA	hsa-miR-375(1)	NA	NA	miR-375(1)	0.35	NA	NA	0	0.35
ANKMY2	NA	NA	hsa-miR-375(1)	NA	NA	miR-375(1)	0.35	NA	NA	0	0.35
ANKRD1	NA	NA	hsa-miR-375(1)	NA	miR-375(1)	NA	0.35	NA	NA	0	0.35
ANKRD12	NA	NA	hsa-miR-375(1)	NA	NA	miR-375(1)	0.35	NA	NA	0	0.35
ANKRD13B	NA	NA	hsa-miR-375(1)	NA	NA	miR-375(1)	0.35	NA	NA	0	0.35
ANKRD28	NA	NA	hsa-miR-375(1)	NA	NA	miR-375(1)	0.35	NA	NA	0	0.35
ANKRD36C	NA	NA	hsa-miR-375(1)	NA	miR-375(1)	NA	0.35	NA	NA	0	0.35
ANKRD40	NA	NA	hsa-miR-375(1)	NA	NA	miR-375(1)	0.35	NA	NA	0	0.35
ANKRD46	NA	NA	hsa-miR-375(1)	NA	miR-375(1)	NA	0.35	NA	NA	0	0.35
ANKRD49	NA	NA	hsa-miR-375(1)	NA	NA	miR-375(1)	0.35	NA	NA	0	0.35
ANP32B	NA	NA	hsa-miR-375(1)	NA	miR-375(1)	NA	0.35	NA	NA	0	0.35
ANP32E	NA	NA	hsa-miR-375(1)	NA	NA	miR-375(1)	0.35	NA	NA	0	0.35
ANTXR1	NA	NA	hsa-miR-375(1)	NA	NA	miR-375(1)	0.35	NA	NA	0	0.35
ANXA7	NA	NA	hsa-miR-375(1)	NA	miR-375(1)	NA	0.35	NA	NA	0	0.35
AP3M1	NA	NA	hsa-miR-375(1)	NA	NA	miR-375(1)	0.35	NA	NA	0	0.35
AP4S1	NA	NA	hsa-miR-375(1)	NA	NA	miR-375(1)	0.35	NA	NA	0	0.35
APC	NA	NA	hsa-miR-375(1)	NA	NA	miR-375(1)	0.35	NA	NA	0	0.35
APH1B	NA	NA	hsa-miR-375(1)	NA	miR-375(1)	NA	0.35	NA	NA	0	0.35
API5	NA	NA	hsa-miR-375(1)	NA	NA	miR-375(1)	0.35	NA	NA	0	0.35
APLP2	NA	NA	hsa-miR-375(1)	NA	NA	miR-375(1)	0.35	NA	NA	0	0.35
APOLD1	NA	NA	hsa-miR-375(1)	NA	NA	miR-375(1)	0.35	NA	NA	0	0.35
APPBP2	NA	NA	hsa-miR-375(1)	NA	NA	miR-375(1)	0.35	NA	NA	0	0.35
AR	NA	NA	hsa-miR-375(1)	NA	NA	miR-375(1)	0.35	NA	NA	0	0.35
ARFGEF2	NA	NA	hsa-miR-375(1)	NA	NA	miR-375(1)	0.35	NA	NA	0	0.35
ARHGAP12	NA	NA	hsa-miR-375(1)	NA	NA	miR-375(1)	0.35	NA	NA	0	0.35
ARHGAP19	NA	NA	hsa-miR-375(1)	NA	NA	miR-375(1)	0.35	NA	NA	0	0.35
ARHGAP26	NA	NA	hsa-miR-375(1)	NA	NA	miR-375(1)	0.35	NA	NA	0	0.35
ARHGAP32	NA	NA	hsa-miR-375(1)	NA	NA	miR-375(1)	0.35	NA	NA	0	0.35
ARHGAP5	NA	NA	hsa-miR-375(1)	NA	NA	miR-375(1)	0.35	NA	NA	0	0.35
ARHGEF10	NA	NA	hsa-miR-375(1)	NA	NA	miR-375(1)	0.35	NA	NA	0	0.35
ARHGEF37	NA	NA	hsa-miR-375(1)	NA	NA	miR-375(1)	0.35	NA	NA	0	0.35
ARHGEF39	NA	NA	hsa-miR-375(1)	NA	NA	miR-375(1)	0.35	NA	NA	0	0.35
ARHGEF9	NA	NA	hsa-miR-375(1)	NA	NA	miR-375(1)	0.35	NA	NA	0	0.35
ARID4A	NA	NA	hsa-miR-375(1)	NA	NA	miR-375(1)	0.35	NA	NA	0	0.35
ARIH1	NA	NA	hsa-miR-375(1)	NA	NA	miR-375(1)	0.35	NA	NA	0	0.35
ARL4A	NA	NA	hsa-miR-375(1)	NA	NA	miR-375(1)	0.35	NA	NA	0	0.35
ARL5A	NA	NA	hsa-miR-375(1)	NA	NA	miR-375(1)	0.35	NA	NA	0	0.35
ARRDC3	NA	NA	hsa-miR-375(1)	NA	NA	miR-375(1)	0.35	NA	NA	0	0.35
ASAP2	NA	NA	hsa-miR-375(1)	NA	NA	miR-375(1)	0.35	NA	NA	0	0.35
ASB8	NA	NA	hsa-miR-375(1)	NA	NA	miR-375(1)	0.35	NA	NA	0	0.35
ASTN1	NA	NA	hsa-miR-375(1)	NA	NA	miR-375(1)	0.35	NA	NA	0	0.35
ASXL1	NA	NA	hsa-miR-375(1)	NA	NA	miR-375(1)	0.35	NA	NA	0	0.35
ATAD2	NA	NA	hsa-miR-375(1)	NA	NA	miR-375(1)	0.35	NA	NA	0	0.35
ATE1	NA	NA	hsa-miR-375(1)	NA	NA	miR-375(1)	0.35	NA	NA	0	0.35
ATF2	NA	NA	hsa-miR-375(1)	NA	NA	miR-375(1)	0.35	NA	NA	0	0.35
ATF6	NA	NA	hsa-miR-375(1)	NA	NA	miR-375(1)	0.35	NA	NA	0	0.35
ATG10	NA	NA	hsa-miR-375(1)	NA	NA	miR-375(1)	0.35	NA	NA	0	0.35
ATG12	NA	NA	hsa-miR-375(1)	NA	NA	miR-375(1)	0.35	NA	NA	0	0.35
ATP10D	NA	NA	hsa-miR-375(1)	NA	miR-375(1)	NA	0.35	NA	NA	0	0.35
ATP13A3	NA	NA	hsa-miR-375(1)	NA	NA	miR-375(1)	0.35	NA	NA	0	0.35
ATP1A2	NA	NA	hsa-miR-375(1)	NA	NA	miR-375(1)	0.35	NA	NA	0	0.35
ATP6V1C1	NA	NA	hsa-miR-375(1)	NA	NA	miR-375(1)	0.35	NA	NA	0	0.35
ATP7B	NA	NA	hsa-miR-375(1)	NA	NA	miR-375(1)	0.35	NA	NA	0	0.35
ATP8B1	NA	NA	hsa-miR-375(1)	NA	NA	miR-375(1)	0.35	NA	NA	0	0.35
ATPAF1	NA	NA	hsa-miR-375(1)	NA	NA	miR-375(1)	0.35	NA	NA	0	0.35
ATRN	NA	NA	hsa-miR-375(1)	NA	NA	miR-375(1)	0.35	NA	NA	0	0.35
ATRX	NA	NA	hsa-miR-375(1)	NA	miR-375(1)	NA	0.35	NA	NA	0	0.35
ATXN7L3	NA	NA	hsa-miR-375(1)	NA	NA	miR-375(1)	0.35	NA	NA	0	0.35
B3GALT1	NA	NA	hsa-miR-375(1)	NA	NA	miR-375(1)	0.35	NA	NA	0	0.35
B3GNT5	NA	NA	hsa-miR-375(1)	NA	NA	miR-375(1)	0.35	NA	NA	0	0.35
B4GALT5	NA	NA	hsa-miR-375(1)	NA	NA	miR-375(1)	0.35	NA	NA	0	0.35
BACH1	NA	NA	hsa-miR-375(1)	NA	NA	miR-375(1)	0.35	NA	NA	0	0.35
BAG2	NA	NA	hsa-miR-375(1)	NA	NA	miR-375(1)	0.35	NA	NA	0	0.35
BAZ1A	NA	NA	hsa-miR-375(1)	NA	miR-375(1)	NA	0.35	NA	NA	0	0.35
BAZ2A	NA	NA	hsa-miR-375(1)	NA	NA	miR-375(1)	0.35	NA	NA	0	0.35
BBS4	NA	NA	hsa-miR-375(1)	NA	NA	miR-375(1)	0.35	NA	NA	0	0.35
BBX	NA	NA	hsa-miR-375(1)	NA	NA	miR-375(1)	0.35	NA	NA	0	0.35
BCL2L13	NA	NA	hsa-miR-375(1)	NA	NA	miR-375(1)	0.35	NA	NA	0	0.35
BDNF	NA	NA	hsa-miR-375(1)	NA	NA	miR-375(1)	0.35	NA	NA	0	0.35
BICD2	NA	NA	hsa-miR-375(1)	NA	NA	miR-375(1)	0.35	NA	NA	0	0.35
BIN2	NA	NA	hsa-miR-375(1)	NA	NA	miR-375(1)	0.35	NA	NA	0	0.35
BIRC3	NA	NA	hsa-miR-375(1)	NA	miR-375(1)	NA	0.35	NA	NA	0	0.35
BLOC1S6	NA	NA	hsa-miR-375(1)	NA	NA	miR-375(1)	0.35	NA	NA	0	0.35
BMP2K	NA	NA	hsa-miR-375(1)	NA	miR-375(1)	NA	0.35	NA	NA	0	0.35
BMPR1B	NA	NA	hsa-miR-375(1)	NA	NA	miR-375(1)	0.35	NA	NA	0	0.35
BMS1	NA	NA	hsa-miR-375(1)	NA	NA	miR-375(1)	0.35	NA	NA	0	0.35
BORA	NA	NA	hsa-miR-375(1)	NA	NA	miR-375(1)	0.35	NA	NA	0	0.35
BPTF	NA	NA	hsa-miR-375(1)	NA	miR-375(1)	NA	0.35	NA	NA	0	0.35
BRCA1	NA	NA	hsa-miR-375(1)	NA	NA	miR-375(1)	0.35	NA	NA	0	0.35
BRCC3	NA	NA	hsa-miR-375(1)	NA	NA	miR-375(1)	0.35	NA	NA	0	0.35
BRD7	NA	NA	hsa-miR-375(1)	NA	NA	miR-375(1)	0.35	NA	NA	0	0.35
BRMS1L	NA	NA	hsa-miR-375(1)	NA	NA	miR-375(1)	0.35	NA	NA	0	0.35
BRWD3	NA	NA	hsa-miR-375(1)	NA	NA	miR-375(1)	0.35	NA	NA	0	0.35
BSN	NA	NA	hsa-miR-375(1)	NA	miR-375(1)	NA	0.35	NA	NA	0	0.35
BTF3L4	NA	NA	hsa-miR-375(1)	NA	NA	miR-375(1)	0.35	NA	NA	0	0.35
BVES	NA	NA	hsa-miR-375(1)	NA	NA	miR-375(1)	0.35	NA	NA	0	0.35
BZW1	NA	NA	hsa-miR-375(1)	NA	miR-375(1)	NA	0.35	NA	NA	0	0.35
C14ORF159	NA	NA	hsa-miR-375(1)	NA	miR-375(1)	NA	0.35	NA	NA	0	0.35
C17ORF51	NA	NA	hsa-miR-375(1)	NA	NA	miR-375(1)	0.35	NA	NA	0	0.35
C18ORF54	NA	NA	hsa-miR-375(1)	NA	NA	miR-375(1)	0.35	NA	NA	0	0.35
C1GALT1	NA	NA	hsa-miR-375(1)	NA	miR-375(1)	NA	0.35	NA	NA	0	0.35
C1ORF112	NA	NA	hsa-miR-375(1)	NA	NA	miR-375(1)	0.35	NA	NA	0	0.35
C1ORF131	NA	NA	hsa-miR-375(1)	NA	NA	miR-375(1)	0.35	NA	NA	0	0.35
C21ORF91	NA	NA	hsa-miR-375(1)	NA	NA	miR-375(1)	0.35	NA	NA	0	0.35
C2CD2	NA	NA	hsa-miR-375(1)	NA	NA	miR-375(1)	0.35	NA	NA	0	0.35
C2CD4A	NA	NA	hsa-miR-375(1)	NA	NA	miR-375(1)	0.35	NA	NA	0	0.35
C6ORF106	NA	NA	hsa-miR-375(1)	NA	NA	miR-375(1)	0.35	NA	NA	0	0.35
CAAP1	NA	NA	hsa-miR-375(1)	NA	NA	miR-375(1)	0.35	NA	NA	0	0.35
CACNA1E	NA	NA	hsa-miR-375(1)	NA	NA	miR-375(1)	0.35	NA	NA	0	0.35
CACNA2D1	NA	NA	hsa-miR-375(1)	NA	NA	miR-375(1)	0.35	NA	NA	0	0.35
CACNB2	NA	NA	hsa-miR-375(1)	NA	NA	miR-375(1)	0.35	NA	NA	0	0.35
CACNB4	NA	NA	hsa-miR-375(1)	NA	NA	miR-375(1)	0.35	NA	NA	0	0.35
CADM2	NA	NA	hsa-miR-375(1)	NA	NA	miR-375(1)	0.35	NA	NA	0	0.35
CADM3	NA	NA	hsa-miR-375(1)	NA	NA	miR-375(1)	0.35	NA	NA	0	0.35
CALD1	NA	NA	hsa-miR-375(1)	NA	NA	miR-375(1)	0.35	NA	NA	0	0.35
CALM1	NA	NA	hsa-miR-375(1)	NA	NA	miR-375(1)	0.35	NA	NA	0	0.35
CALM3	NA	NA	hsa-miR-375(1)	NA	miR-375(1)	NA	0.35	NA	NA	0	0.35
CAMK2D	NA	NA	hsa-miR-375(1)	NA	NA	miR-375(1)	0.35	NA	NA	0	0.35
CAMK4	NA	NA	hsa-miR-375(1)	NA	NA	miR-375(1)	0.35	NA	NA	0	0.35
CAPN7	NA	NA	hsa-miR-375(1)	NA	NA	miR-375(1)	0.35	NA	NA	0	0.35
CAPN8	NA	NA	hsa-miR-375(1)	NA	miR-375(1)	NA	0.35	NA	NA	0	0.35
CAPRIN1	NA	NA	hsa-miR-375(1)	NA	NA	miR-375(1)	0.35	NA	NA	0	0.35
CAPZB	NA	NA	hsa-miR-375(1)	NA	NA	miR-375(1)	0.35	NA	NA	0	0.35
CASC5	NA	NA	hsa-miR-375(1)	NA	miR-375(1)	NA	0.35	NA	NA	0	0.35
CASD1	NA	NA	hsa-miR-375(1)	NA	NA	miR-375(1)	0.35	NA	NA	0	0.35
CASP10	NA	NA	hsa-miR-375(1)	NA	NA	miR-375(1)	0.35	NA	NA	0	0.35
CASP3	NA	NA	hsa-miR-375(1)	NA	miR-375(1)	NA	0.35	NA	NA	0	0.35
CASP7	NA	NA	hsa-miR-375(1)	NA	NA	miR-375(1)	0.35	NA	NA	0	0.35
CBL	NA	NA	hsa-miR-375(1)	NA	NA	miR-375(1)	0.35	NA	NA	0	0.35
CBWD2	NA	NA	hsa-miR-375(1)	NA	miR-375(1)	NA	0.35	NA	NA	0	0.35
CBWD3	NA	NA	hsa-miR-375(1)	NA	miR-375(1)	NA	0.35	NA	NA	0	0.35
CBX6	NA	NA	hsa-miR-375(1)	NA	miR-375(1)	NA	0.35	NA	NA	0	0.35
CCDC152	NA	NA	hsa-miR-375(1)	NA	miR-375(1)	NA	0.35	NA	NA	0	0.35
CCDC25	NA	NA	hsa-miR-375(1)	NA	NA	miR-375(1)	0.35	NA	NA	0	0.35
CCDC43	NA	NA	hsa-miR-375(1)	NA	miR-375(1)	NA	0.35	NA	NA	0	0.35
CCDC50	NA	NA	hsa-miR-375(1)	NA	NA	miR-375(1)	0.35	NA	NA	0	0.35
CCDC57	NA	NA	hsa-miR-375(1)	NA	NA	miR-375(1)	0.35	NA	NA	0	0.35
CCDC59	NA	NA	hsa-miR-375(1)	NA	miR-375(1)	NA	0.35	NA	NA	0	0.35
CCDC6	NA	NA	hsa-miR-375(1)	NA	NA	miR-375(1)	0.35	NA	NA	0	0.35
CCDC68	NA	NA	hsa-miR-375(1)	NA	NA	miR-375(1)	0.35	NA	NA	0	0.35
CCDC82	NA	NA	hsa-miR-375(1)	NA	NA	miR-375(1)	0.35	NA	NA	0	0.35
CCDC88A	NA	NA	hsa-miR-375(1)	NA	NA	miR-375(1)	0.35	NA	NA	0	0.35
CCDC93	NA	NA	hsa-miR-375(1)	NA	NA	miR-375(1)	0.35	NA	NA	0	0.35
CCPG1	NA	NA	hsa-miR-375(1)	NA	NA	miR-375(1)	0.35	NA	NA	0	0.35
CD2AP	NA	NA	hsa-miR-375(1)	NA	NA	miR-375(1)	0.35	NA	NA	0	0.35
CD36	NA	NA	hsa-miR-375(1)	NA	NA	miR-375(1)	0.35	NA	NA	0	0.35
CD55	NA	NA	hsa-miR-375(1)	NA	NA	miR-375(1)	0.35	NA	NA	0	0.35
CD93	NA	NA	hsa-miR-375(1)	NA	NA	miR-375(1)	0.35	NA	NA	0	0.35
CDC23	NA	NA	hsa-miR-375(1)	NA	NA	miR-375(1)	0.35	NA	NA	0	0.35
CDC27	NA	NA	hsa-miR-375(1)	NA	NA	miR-375(1)	0.35	NA	NA	0	0.35
CDC42	NA	NA	hsa-miR-375(1)	NA	miR-375(1)	NA	0.35	NA	NA	0	0.35
CDC42SE2	NA	NA	hsa-miR-375(1)	NA	NA	miR-375(1)	0.35	NA	NA	0	0.35
CDH13	NA	NA	hsa-miR-375(1)	NA	NA	miR-375(1)	0.35	NA	NA	0	0.35
CDH20	NA	NA	hsa-miR-375(1)	NA	NA	miR-375(1)	0.35	NA	NA	0	0.35
CDK15	NA	NA	hsa-miR-375(1)	NA	NA	miR-375(1)	0.35	NA	NA	0	0.35
CDK19	NA	NA	hsa-miR-375(1)	NA	NA	miR-375(1)	0.35	NA	NA	0	0.35
CDK5RAP2	NA	NA	hsa-miR-375(1)	NA	NA	miR-375(1)	0.35	NA	NA	0	0.35
CDK6	NA	NA	hsa-miR-375(1)	NA	NA	miR-375(1)	0.35	NA	NA	0	0.35
CDKL2	NA	NA	hsa-miR-375(1)	NA	NA	miR-375(1)	0.35	NA	NA	0	0.35
CDS2	NA	NA	hsa-miR-375(1)	NA	NA	miR-375(1)	0.35	NA	NA	0	0.35
CDV3	NA	NA	hsa-miR-375(1)	NA	miR-375(1)	NA	0.35	NA	NA	0	0.35
CEBPG	NA	NA	hsa-miR-375(1)	NA	NA	miR-375(1)	0.35	NA	NA	0	0.35
CECR2	NA	NA	hsa-miR-375(1)	NA	NA	miR-375(1)	0.35	NA	NA	0	0.35
CELF1	NA	NA	hsa-miR-375(1)	NA	NA	miR-375(1)	0.35	NA	NA	0	0.35
CELF2	NA	NA	hsa-miR-375(1)	NA	miR-375(1)	NA	0.35	NA	NA	0	0.35
CENPE	NA	NA	hsa-miR-375(1)	NA	NA	miR-375(1)	0.35	NA	NA	0	0.35
CENPF	NA	NA	hsa-miR-375(1)	NA	miR-375(1)	NA	0.35	NA	NA	0	0.35
CENPL	NA	NA	hsa-miR-375(1)	NA	NA	miR-375(1)	0.35	NA	NA	0	0.35
CENPM	NA	NA	hsa-miR-375(1)	NA	NA	miR-375(1)	0.35	NA	NA	0	0.35
CENPP	NA	NA	hsa-miR-375(1)	NA	NA	miR-375(1)	0.35	NA	NA	0	0.35
CENPQ	NA	NA	hsa-miR-375(1)	NA	miR-375(1)	NA	0.35	NA	NA	0	0.35
CEP128	NA	NA	hsa-miR-375(1)	NA	miR-375(1)	NA	0.35	NA	NA	0	0.35
CEP152	NA	NA	hsa-miR-375(1)	NA	NA	miR-375(1)	0.35	NA	NA	0	0.35
CEP170	NA	NA	hsa-miR-375(1)	NA	NA	miR-375(1)	0.35	NA	NA	0	0.35
CEP19	NA	NA	hsa-miR-375(1)	NA	miR-375(1)	NA	0.35	NA	NA	0	0.35
CEP350	NA	NA	hsa-miR-375(1)	NA	miR-375(1)	NA	0.35	NA	NA	0	0.35
CEP44	NA	NA	hsa-miR-375(1)	NA	miR-375(1)	NA	0.35	NA	NA	0	0.35
CEP57L1	NA	NA	hsa-miR-375(1)	NA	miR-375(1)	NA	0.35	NA	NA	0	0.35
CEP68	NA	NA	hsa-miR-375(1)	NA	NA	miR-375(1)	0.35	NA	NA	0	0.35
CEP70	NA	NA	hsa-miR-375(1)	NA	miR-375(1)	NA	0.35	NA	NA	0	0.35
CEP85L	NA	NA	hsa-miR-375(1)	NA	NA	miR-375(1)	0.35	NA	NA	0	0.35
CHAMP1	NA	NA	hsa-miR-375(1)	NA	miR-375(1)	NA	0.35	NA	NA	0	0.35
CHL1	NA	NA	hsa-miR-375(1)	NA	NA	miR-375(1)	0.35	NA	NA	0	0.35
CHM	NA	NA	hsa-miR-375(1)	NA	NA	miR-375(1)	0.35	NA	NA	0	0.35
CHML	NA	NA	hsa-miR-375(1)	NA	NA	miR-375(1)	0.35	NA	NA	0	0.35
CHURC1	NA	NA	hsa-miR-375(1)	NA	NA	miR-375(1)	0.35	NA	NA	0	0.35
CIC	NA	NA	hsa-miR-375(1)	NA	NA	miR-375(1)	0.35	NA	NA	0	0.35
CIT	NA	NA	hsa-miR-375(1)	NA	NA	miR-375(1)	0.35	NA	NA	0	0.35
CLCN3	NA	NA	hsa-miR-375(1)	NA	miR-375(1)	NA	0.35	NA	NA	0	0.35
CLCN5	NA	NA	hsa-miR-375(1)	NA	NA	miR-375(1)	0.35	NA	NA	0	0.35
CLGN	NA	NA	hsa-miR-375(1)	NA	NA	miR-375(1)	0.35	NA	NA	0	0.35
CLN5	NA	NA	hsa-miR-375(1)	NA	NA	miR-375(1)	0.35	NA	NA	0	0.35
CLNS1A	NA	NA	hsa-miR-375(1)	NA	NA	miR-375(1)	0.35	NA	NA	0	0.35
CLOCK	NA	NA	hsa-miR-375(1)	NA	NA	miR-375(1)	0.35	NA	NA	0	0.35
CNKSR3	NA	NA	hsa-miR-375(1)	NA	NA	miR-375(1)	0.35	NA	NA	0	0.35
CNNM4	NA	NA	hsa-miR-375(1)	NA	NA	miR-375(1)	0.35	NA	NA	0	0.35
CNOT4	NA	NA	hsa-miR-375(1)	NA	NA	miR-375(1)	0.35	NA	NA	0	0.35
CNOT6	NA	NA	hsa-miR-375(1)	NA	miR-375(1)	NA	0.35	NA	NA	0	0.35
CNOT6L	NA	NA	hsa-miR-375(1)	NA	NA	miR-375(1)	0.35	NA	NA	0	0.35
CNOT8	NA	NA	hsa-miR-375(1)	NA	NA	miR-375(1)	0.35	NA	NA	0	0.35
COIL	NA	NA	hsa-miR-375(1)	NA	miR-375(1)	NA	0.35	NA	NA	0	0.35
COL25A1	NA	NA	hsa-miR-375(1)	NA	NA	miR-375(1)	0.35	NA	NA	0	0.35
COL5A1	NA	NA	hsa-miR-375(1)	NA	NA	miR-375(1)	0.35	NA	NA	0	0.35
COMMD8	NA	NA	hsa-miR-375(1)	NA	NA	miR-375(1)	0.35	NA	NA	0	0.35
COPS8	NA	NA	hsa-miR-375(1)	NA	NA	miR-375(1)	0.35	NA	NA	0	0.35
COX11	NA	NA	hsa-miR-375(1)	NA	NA	miR-375(1)	0.35	NA	NA	0	0.35
COX20	NA	NA	hsa-miR-375(1)	NA	miR-375(1)	NA	0.35	NA	NA	0	0.35
CPEB2	NA	NA	hsa-miR-375(1)	NA	NA	miR-375(1)	0.35	NA	NA	0	0.35
CPEB4	NA	NA	hsa-miR-375(1)	NA	NA	miR-375(1)	0.35	NA	NA	0	0.35
CPSF2	NA	NA	hsa-miR-375(1)	NA	NA	miR-375(1)	0.35	NA	NA	0	0.35
CREB5	NA	NA	hsa-miR-375(1)	NA	NA	miR-375(1)	0.35	NA	NA	0	0.35
CREG1	NA	NA	hsa-miR-375(1)	NA	NA	miR-375(1)	0.35	NA	NA	0	0.35
CRISPLD2	NA	NA	hsa-miR-375(1)	NA	NA	miR-375(1)	0.35	NA	NA	0	0.35
CRK	NA	NA	hsa-miR-375(1)	NA	NA	miR-375(1)	0.35	NA	NA	0	0.35
CRNKL1	NA	NA	hsa-miR-375(1)	NA	NA	miR-375(1)	0.35	NA	NA	0	0.35
CROT	NA	NA	hsa-miR-375(1)	NA	NA	miR-375(1)	0.35	NA	NA	0	0.35
CSNK1G1	NA	NA	hsa-miR-375(1)	NA	NA	miR-375(1)	0.35	NA	NA	0	0.35
CTC1	NA	NA	hsa-miR-375(1)	NA	NA	miR-375(1)	0.35	NA	NA	0	0.35
CTNNA1	NA	NA	hsa-miR-375(1)	NA	miR-375(1)	NA	0.35	NA	NA	0	0.35
CTNNB1	NA	NA	hsa-miR-375(1)	NA	NA	miR-375(1)	0.35	NA	NA	0	0.35
CTPS1	NA	NA	hsa-miR-375(1)	NA	NA	miR-375(1)	0.35	NA	NA	0	0.35
CTPS2	NA	NA	hsa-miR-375(1)	NA	NA	miR-375(1)	0.35	NA	NA	0	0.35
CTTNBP2	NA	NA	hsa-miR-375(1)	NA	NA	miR-375(1)	0.35	NA	NA	0	0.35
CYB5A	NA	NA	hsa-miR-375(1)	NA	NA	miR-375(1)	0.35	NA	NA	0	0.35
CYFIP2	NA	NA	hsa-miR-375(1)	NA	NA	miR-375(1)	0.35	NA	NA	0	0.35
CYP1A1	NA	NA	hsa-miR-375(1)	NA	NA	miR-375(1)	0.35	NA	NA	0	0.35
CYP1B1	NA	NA	hsa-miR-375(1)	NA	NA	miR-375(1)	0.35	NA	NA	0	0.35
CYP20A1	NA	NA	hsa-miR-375(1)	NA	miR-375(1)	NA	0.35	NA	NA	0	0.35
DAB1	NA	NA	hsa-miR-375(1)	NA	NA	miR-375(1)	0.35	NA	NA	0	0.35
DAB2	NA	NA	hsa-miR-375(1)	NA	NA	miR-375(1)	0.35	NA	NA	0	0.35
DAD1	NA	NA	hsa-miR-375(1)	NA	NA	miR-375(1)	0.35	NA	NA	0	0.35
DBF4	NA	NA	hsa-miR-375(1)	NA	NA	miR-375(1)	0.35	NA	NA	0	0.35
DBNL	NA	NA	hsa-miR-375(1)	NA	NA	miR-375(1)	0.35	NA	NA	0	0.35
DCAF10	NA	NA	hsa-miR-375(1)	NA	NA	miR-375(1)	0.35	NA	NA	0	0.35
DCAF17	NA	NA	hsa-miR-375(1)	NA	NA	miR-375(1)	0.35	NA	NA	0	0.35
DCBLD2	NA	NA	hsa-miR-375(1)	NA	NA	miR-375(1)	0.35	NA	NA	0	0.35
DCLK1	NA	NA	hsa-miR-375(1)	NA	NA	miR-375(1)	0.35	NA	NA	0	0.35
DCTD	NA	NA	hsa-miR-375(1)	NA	NA	miR-375(1)	0.35	NA	NA	0	0.35
DDX17	NA	NA	hsa-miR-375(1)	NA	NA	miR-375(1)	0.35	NA	NA	0	0.35
DDX18	NA	NA	hsa-miR-375(1)	NA	NA	miR-375(1)	0.35	NA	NA	0	0.35
DDX20	NA	NA	hsa-miR-375(1)	NA	NA	miR-375(1)	0.35	NA	NA	0	0.35
DDX42	NA	NA	hsa-miR-375(1)	NA	NA	miR-375(1)	0.35	NA	NA	0	0.35
DDX46	NA	NA	hsa-miR-375(1)	NA	NA	miR-375(1)	0.35	NA	NA	0	0.35
DDX52	NA	NA	hsa-miR-375(1)	NA	NA	miR-375(1)	0.35	NA	NA	0	0.35
DENND5B	NA	NA	hsa-miR-375(1)	NA	NA	miR-375(1)	0.35	NA	NA	0	0.35
DEPDC1B	NA	NA	hsa-miR-375(1)	NA	miR-375(1)	NA	0.35	NA	NA	0	0.35
DHFR	NA	NA	hsa-miR-375(1)	NA	NA	miR-375(1)	0.35	NA	NA	0	0.35
DHX36	NA	NA	hsa-miR-375(1)	NA	NA	miR-375(1)	0.35	NA	NA	0	0.35
DHX38	NA	NA	hsa-miR-375(1)	NA	miR-375(1)	NA	0.35	NA	NA	0	0.35
DIRAS2	NA	NA	hsa-miR-375(1)	NA	NA	miR-375(1)	0.35	NA	NA	0	0.35
DIS3	NA	NA	hsa-miR-375(1)	NA	NA	miR-375(1)	0.35	NA	NA	0	0.35
DIS3L	NA	NA	hsa-miR-375(1)	NA	NA	miR-375(1)	0.35	NA	NA	0	0.35
DKK2	NA	NA	hsa-miR-375(1)	NA	NA	miR-375(1)	0.35	NA	NA	0	0.35
DLC1	NA	NA	hsa-miR-375(1)	NA	miR-375(1)	NA	0.35	NA	NA	0	0.35
DLG2	NA	NA	hsa-miR-375(1)	NA	NA	miR-375(1)	0.35	NA	NA	0	0.35
DLX1	NA	NA	hsa-miR-375(1)	NA	NA	miR-375(1)	0.35	NA	NA	0	0.35
DMTF1	NA	NA	hsa-miR-375(1)	NA	NA	miR-375(1)	0.35	NA	NA	0	0.35
DMXL2	NA	NA	hsa-miR-375(1)	NA	miR-375(1)	NA	0.35	NA	NA	0	0.35
DNAH11	NA	NA	hsa-miR-375(1)	NA	miR-375(1)	NA	0.35	NA	NA	0	0.35
DNAJC21	NA	NA	hsa-miR-375(1)	NA	NA	miR-375(1)	0.35	NA	NA	0	0.35
DNAJC27	NA	NA	hsa-miR-375(1)	NA	NA	miR-375(1)	0.35	NA	NA	0	0.35
DNAL1	NA	NA	hsa-miR-375(1)	NA	NA	miR-375(1)	0.35	NA	NA	0	0.35
DNASE1L1	NA	NA	hsa-miR-375(1)	NA	NA	miR-375(1)	0.35	NA	NA	0	0.35
DOCK9	NA	NA	hsa-miR-375(1)	NA	miR-375(1)	NA	0.35	NA	NA	0	0.35
DOLPP1	NA	NA	hsa-miR-375(1)	NA	NA	miR-375(1)	0.35	NA	NA	0	0.35
DRAM1	NA	NA	hsa-miR-375(1)	NA	NA	miR-375(1)	0.35	NA	NA	0	0.35
DRP2	NA	NA	hsa-miR-375(1)	NA	NA	miR-375(1)	0.35	NA	NA	0	0.35
DTX4	NA	NA	hsa-miR-375(1)	NA	miR-375(1)	NA	0.35	NA	NA	0	0.35
DUS1L	NA	NA	hsa-miR-375(1)	NA	NA	miR-375(1)	0.35	NA	NA	0	0.35
DYRK1A	NA	NA	hsa-miR-375(1)	NA	NA	miR-375(1)	0.35	NA	NA	0	0.35
DZIP1	NA	NA	hsa-miR-375(1)	NA	NA	miR-375(1)	0.35	NA	NA	0	0.35
E2F3	NA	NA	hsa-miR-375(1)	NA	NA	miR-375(1)	0.35	NA	NA	0	0.35
E2F6	NA	NA	hsa-miR-375(1)	NA	NA	miR-375(1)	0.35	NA	NA	0	0.35
E2F7	NA	NA	hsa-miR-375(1)	NA	NA	miR-375(1)	0.35	NA	NA	0	0.35
EBF4	NA	NA	hsa-miR-375(1)	NA	NA	miR-375(1)	0.35	NA	NA	0	0.35
EDEM1	NA	NA	hsa-miR-375(1)	NA	NA	miR-375(1)	0.35	NA	NA	0	0.35
EDEM3	NA	NA	hsa-miR-375(1)	NA	NA	miR-375(1)	0.35	NA	NA	0	0.35
EDNRB	NA	NA	hsa-miR-375(1)	NA	NA	miR-375(1)	0.35	NA	NA	0	0.35
EFEMP1	NA	NA	hsa-miR-375(1)	NA	NA	miR-375(1)	0.35	NA	NA	0	0.35
EHD2	NA	NA	hsa-miR-375(1)	NA	NA	miR-375(1)	0.35	NA	NA	0	0.35
EIF2A	NA	NA	hsa-miR-375(1)	NA	NA	miR-375(1)	0.35	NA	NA	0	0.35
EIF3J	NA	NA	hsa-miR-375(1)	NA	NA	miR-375(1)	0.35	NA	NA	0	0.35
EIF3M	NA	NA	hsa-miR-375(1)	NA	miR-375(1)	NA	0.35	NA	NA	0	0.35
EIF4G1	NA	NA	hsa-miR-375(1)	NA	miR-375(1)	NA	0.35	NA	NA	0	0.35
EIF5A2	NA	NA	hsa-miR-375(1)	NA	NA	miR-375(1)	0.35	NA	NA	0	0.35
ELF2	NA	NA	hsa-miR-375(1)	NA	NA	miR-375(1)	0.35	NA	NA	0	0.35
ELFN2	NA	NA	hsa-miR-375(1)	NA	NA	miR-375(1)	0.35	NA	NA	0	0.35
ELOVL6	NA	NA	hsa-miR-375(1)	NA	NA	miR-375(1)	0.35	NA	NA	0	0.35
EMB	NA	NA	hsa-miR-375(1)	NA	NA	miR-375(1)	0.35	NA	NA	0	0.35
EME1	NA	NA	hsa-miR-375(1)	NA	NA	miR-375(1)	0.35	NA	NA	0	0.35
EML5	NA	NA	hsa-miR-375(1)	NA	NA	miR-375(1)	0.35	NA	NA	0	0.35
EN2	NA	NA	hsa-miR-375(1)	NA	NA	miR-375(1)	0.35	NA	NA	0	0.35
ENC1	NA	NA	hsa-miR-375(1)	NA	NA	miR-375(1)	0.35	NA	NA	0	0.35
ENTPD5	NA	NA	hsa-miR-375(1)	NA	NA	miR-375(1)	0.35	NA	NA	0	0.35
EOGT	NA	NA	hsa-miR-375(1)	NA	NA	miR-375(1)	0.35	NA	NA	0	0.35
EP400	NA	NA	hsa-miR-375(1)	NA	NA	miR-375(1)	0.35	NA	NA	0	0.35
EPS15	NA	NA	hsa-miR-375(1)	NA	NA	miR-375(1)	0.35	NA	NA	0	0.35
ERBB4	NA	NA	hsa-miR-375(1)	NA	NA	miR-375(1)	0.35	NA	NA	0	0.35
ERCC6L2	NA	NA	hsa-miR-375(1)	NA	NA	miR-375(1)	0.35	NA	NA	0	0.35
ERLIN1	NA	NA	hsa-miR-375(1)	NA	NA	miR-375(1)	0.35	NA	NA	0	0.35
ERLIN2	NA	NA	hsa-miR-375(1)	NA	NA	miR-375(1)	0.35	NA	NA	0	0.35
ESR1	NA	NA	hsa-miR-375(1)	NA	NA	miR-375(1)	0.35	NA	NA	0	0.35
EVI2A	NA	NA	hsa-miR-375(1)	NA	NA	miR-375(1)	0.35	NA	NA	0	0.35
EXOC4	NA	NA	hsa-miR-375(1)	NA	NA	miR-375(1)	0.35	NA	NA	0	0.35
EXOC5	NA	NA	hsa-miR-375(1)	NA	NA	miR-375(1)	0.35	NA	NA	0	0.35
EYA2	NA	NA	hsa-miR-375(1)	NA	NA	miR-375(1)	0.35	NA	NA	0	0.35
F11R	NA	NA	hsa-miR-375(1)	NA	NA	miR-375(1)	0.35	NA	NA	0	0.35
F2RL2	NA	NA	hsa-miR-375(1)	NA	NA	miR-375(1)	0.35	NA	NA	0	0.35
F3	NA	NA	hsa-miR-375(1)	NA	miR-375(1)	NA	0.35	NA	NA	0	0.35
FAM104A	NA	NA	hsa-miR-375(1)	NA	NA	miR-375(1)	0.35	NA	NA	0	0.35
FAM107B	NA	NA	hsa-miR-375(1)	NA	NA	miR-375(1)	0.35	NA	NA	0	0.35
FAM111B	NA	NA	hsa-miR-375(1)	NA	NA	miR-375(1)	0.35	NA	NA	0	0.35
FAM120C	NA	NA	hsa-miR-375(1)	NA	NA	miR-375(1)	0.35	NA	NA	0	0.35
FAM126A	NA	NA	hsa-miR-375(1)	NA	NA	miR-375(1)	0.35	NA	NA	0	0.35
FAM126B	NA	NA	hsa-miR-375(1)	NA	miR-375(1)	NA	0.35	NA	NA	0	0.35
FAM168A	NA	NA	hsa-miR-375(1)	NA	NA	miR-375(1)	0.35	NA	NA	0	0.35
FAM169A	NA	NA	hsa-miR-375(1)	NA	NA	miR-375(1)	0.35	NA	NA	0	0.35
FAM184B	NA	NA	hsa-miR-375(1)	NA	NA	miR-375(1)	0.35	NA	NA	0	0.35
FAM193A	NA	NA	hsa-miR-375(1)	NA	miR-375(1)	NA	0.35	NA	NA	0	0.35
FAM198B	NA	NA	hsa-miR-375(1)	NA	NA	miR-375(1)	0.35	NA	NA	0	0.35
FAM204A	NA	NA	hsa-miR-375(1)	NA	NA	miR-375(1)	0.35	NA	NA	0	0.35
FAM206A	NA	NA	hsa-miR-375(1)	NA	NA	miR-375(1)	0.35	NA	NA	0	0.35
FAM208A	NA	NA	hsa-miR-375(1)	NA	NA	miR-375(1)	0.35	NA	NA	0	0.35
FAM208B	NA	NA	hsa-miR-375(1)	NA	miR-375(1)	NA	0.35	NA	NA	0	0.35
FAM20B	NA	NA	hsa-miR-375(1)	NA	NA	miR-375(1)	0.35	NA	NA	0	0.35
FAM210B	NA	NA	hsa-miR-375(1)	NA	NA	miR-375(1)	0.35	NA	NA	0	0.35
FAM212B	NA	NA	hsa-miR-375(1)	NA	NA	miR-375(1)	0.35	NA	NA	0	0.35
FAM214B	NA	NA	hsa-miR-375(1)	NA	NA	miR-375(1)	0.35	NA	NA	0	0.35
FAM221A	NA	NA	hsa-miR-375(1)	NA	NA	miR-375(1)	0.35	NA	NA	0	0.35
FAM49A	NA	NA	hsa-miR-375(1)	NA	NA	miR-375(1)	0.35	NA	NA	0	0.35
FAM63B	NA	NA	hsa-miR-375(1)	NA	miR-375(1)	NA	0.35	NA	NA	0	0.35
FAM76B	NA	NA	hsa-miR-375(1)	NA	NA	miR-375(1)	0.35	NA	NA	0	0.35
FAM91A1	NA	NA	hsa-miR-375(1)	NA	NA	miR-375(1)	0.35	NA	NA	0	0.35
FAM98A	NA	NA	hsa-miR-375(1)	NA	miR-375(1)	NA	0.35	NA	NA	0	0.35
FAM98B	NA	NA	hsa-miR-375(1)	NA	NA	miR-375(1)	0.35	NA	NA	0	0.35
FAT3	NA	NA	hsa-miR-375(1)	NA	NA	miR-375(1)	0.35	NA	NA	0	0.35
FBXL19	NA	NA	hsa-miR-375(1)	NA	NA	miR-375(1)	0.35	NA	NA	0	0.35
FBXL3	NA	NA	hsa-miR-375(1)	NA	NA	miR-375(1)	0.35	NA	NA	0	0.35
FBXO22	NA	NA	hsa-miR-375(1)	NA	NA	miR-375(1)	0.35	NA	NA	0	0.35
FBXO28	NA	NA	hsa-miR-375(1)	NA	NA	miR-375(1)	0.35	NA	NA	0	0.35
FBXO45	NA	NA	hsa-miR-375(1)	NA	NA	miR-375(1)	0.35	NA	NA	0	0.35
FCHO2	NA	NA	hsa-miR-375(1)	NA	NA	miR-375(1)	0.35	NA	NA	0	0.35
FERMT1	NA	NA	hsa-miR-375(1)	NA	NA	miR-375(1)	0.35	NA	NA	0	0.35
FERMT2	NA	NA	hsa-miR-375(1)	NA	NA	miR-375(1)	0.35	NA	NA	0	0.35
FGF13	NA	NA	hsa-miR-375(1)	NA	NA	miR-375(1)	0.35	NA	NA	0	0.35
FGF5	NA	NA	hsa-miR-375(1)	NA	NA	miR-375(1)	0.35	NA	NA	0	0.35
FGF7	NA	NA	hsa-miR-375(1)	NA	NA	miR-375(1)	0.35	NA	NA	0	0.35
FIGN	NA	NA	hsa-miR-375(1)	NA	NA	miR-375(1)	0.35	NA	NA	0	0.35
FIP1L1	NA	NA	hsa-miR-375(1)	NA	miR-375(1)	NA	0.35	NA	NA	0	0.35
FIS1	NA	NA	hsa-miR-375(1)	NA	miR-375(1)	NA	0.35	NA	NA	0	0.35
FKTN	NA	NA	hsa-miR-375(1)	NA	NA	miR-375(1)	0.35	NA	NA	0	0.35
FLI1	NA	NA	hsa-miR-375(1)	NA	NA	miR-375(1)	0.35	NA	NA	0	0.35
FLT1	NA	NA	hsa-miR-375(1)	NA	NA	miR-375(1)	0.35	NA	NA	0	0.35
FLVCR1	NA	NA	hsa-miR-375(1)	NA	NA	miR-375(1)	0.35	NA	NA	0	0.35
FLVCR2	NA	NA	hsa-miR-375(1)	NA	NA	miR-375(1)	0.35	NA	NA	0	0.35
FMR1	NA	NA	hsa-miR-375(1)	NA	NA	miR-375(1)	0.35	NA	NA	0	0.35
FN1	NA	NA	hsa-miR-375(1)	NA	NA	miR-375(1)	0.35	NA	NA	0	0.35
FNBP4	NA	NA	hsa-miR-375(1)	NA	NA	miR-375(1)	0.35	NA	NA	0	0.35
FNIP1	NA	NA	hsa-miR-375(1)	NA	NA	miR-375(1)	0.35	NA	NA	0	0.35
FOXA1	NA	NA	hsa-miR-375(1)	NA	miR-375(1)	NA	0.35	NA	NA	0	0.35
FOXG1	NA	NA	hsa-miR-375(1)	NA	NA	miR-375(1)	0.35	NA	NA	0	0.35
FOXK1	NA	NA	hsa-miR-375(1)	NA	NA	miR-375(1)	0.35	NA	NA	0	0.35
FOXK2	NA	NA	hsa-miR-375(1)	NA	NA	miR-375(1)	0.35	NA	NA	0	0.35
FOXN3	NA	NA	hsa-miR-375(1)	NA	NA	miR-375(1)	0.35	NA	NA	0	0.35
FOXO1	NA	NA	hsa-miR-375(1)	NA	NA	miR-375(1)	0.35	NA	NA	0	0.35
FOXRED2	NA	NA	hsa-miR-375(1)	NA	NA	miR-375(1)	0.35	NA	NA	0	0.35
FRAS1	NA	NA	hsa-miR-375(1)	NA	NA	miR-375(1)	0.35	NA	NA	0	0.35
FREM2	NA	NA	hsa-miR-375(1)	NA	NA	miR-375(1)	0.35	NA	NA	0	0.35
FRMD4B	NA	NA	hsa-miR-375(1)	NA	NA	miR-375(1)	0.35	NA	NA	0	0.35
FSD1L	NA	NA	hsa-miR-375(1)	NA	NA	miR-375(1)	0.35	NA	NA	0	0.35
FSTL1	NA	NA	hsa-miR-375(1)	NA	NA	miR-375(1)	0.35	NA	NA	0	0.35
FTO	NA	NA	hsa-miR-375(1)	NA	NA	miR-375(1)	0.35	NA	NA	0	0.35
FZD3	NA	NA	hsa-miR-375(1)	NA	NA	miR-375(1)	0.35	NA	NA	0	0.35
FZD6	NA	NA	hsa-miR-375(1)	NA	NA	miR-375(1)	0.35	NA	NA	0	0.35
FZD8	NA	NA	hsa-miR-375(1)	NA	NA	miR-375(1)	0.35	NA	NA	0	0.35
G2E3	NA	NA	hsa-miR-375(1)	NA	NA	miR-375(1)	0.35	NA	NA	0	0.35
GAB1	NA	NA	hsa-miR-375(1)	NA	NA	miR-375(1)	0.35	NA	NA	0	0.35
GABRA1	NA	NA	hsa-miR-375(1)	NA	NA	miR-375(1)	0.35	NA	NA	0	0.35
GABRA4	NA	NA	hsa-miR-375(1)	NA	NA	miR-375(1)	0.35	NA	NA	0	0.35
GABRA5	NA	NA	hsa-miR-375(1)	NA	NA	miR-375(1)	0.35	NA	NA	0	0.35
GABRB2	NA	NA	hsa-miR-375(1)	NA	NA	miR-375(1)	0.35	NA	NA	0	0.35
GABRG2	NA	NA	hsa-miR-375(1)	NA	NA	miR-375(1)	0.35	NA	NA	0	0.35
GALNT1	NA	NA	hsa-miR-375(1)	NA	NA	miR-375(1)	0.35	NA	NA	0	0.35
GAN	NA	NA	hsa-miR-375(1)	NA	miR-375(1)	NA	0.35	NA	NA	0	0.35
GAPVD1	NA	NA	hsa-miR-375(1)	NA	NA	miR-375(1)	0.35	NA	NA	0	0.35
GAR1	NA	NA	hsa-miR-375(1)	NA	NA	miR-375(1)	0.35	NA	NA	0	0.35
GAS8	NA	NA	hsa-miR-375(1)	NA	miR-375(1)	NA	0.35	NA	NA	0	0.35
GATA4	NA	NA	hsa-miR-375(1)	NA	NA	miR-375(1)	0.35	NA	NA	0	0.35
GATAD2B	NA	NA	hsa-miR-375(1)	NA	miR-375(1)	NA	0.35	NA	NA	0	0.35
GCNT1	NA	NA	hsa-miR-375(1)	NA	NA	miR-375(1)	0.35	NA	NA	0	0.35
GCNT2	NA	NA	hsa-miR-375(1)	NA	NA	miR-375(1)	0.35	NA	NA	0	0.35
GCSAM	NA	NA	hsa-miR-375(1)	NA	NA	miR-375(1)	0.35	NA	NA	0	0.35
GDA	NA	NA	hsa-miR-375(1)	NA	NA	miR-375(1)	0.35	NA	NA	0	0.35
GDE1	NA	NA	hsa-miR-375(1)	NA	miR-375(1)	NA	0.35	NA	NA	0	0.35
GFOD1	NA	NA	hsa-miR-375(1)	NA	NA	miR-375(1)	0.35	NA	NA	0	0.35
GK5	NA	NA	hsa-miR-375(1)	NA	NA	miR-375(1)	0.35	NA	NA	0	0.35
GLI3	NA	NA	hsa-miR-375(1)	NA	NA	miR-375(1)	0.35	NA	NA	0	0.35
GLIPR1	NA	NA	hsa-miR-375(1)	NA	miR-375(1)	NA	0.35	NA	NA	0	0.35
GMEB1	NA	NA	hsa-miR-375(1)	NA	NA	miR-375(1)	0.35	NA	NA	0	0.35
GNA13	NA	NA	hsa-miR-375(1)	NA	NA	miR-375(1)	0.35	NA	NA	0	0.35
GNAL	NA	NA	hsa-miR-375(1)	NA	NA	miR-375(1)	0.35	NA	NA	0	0.35
GNAS	NA	NA	hsa-miR-375(1)	NA	NA	miR-375(1)	0.35	NA	NA	0	0.35
GOLGB1	NA	NA	hsa-miR-375(1)	NA	NA	miR-375(1)	0.35	NA	NA	0	0.35
GOLPH3L	NA	NA	hsa-miR-375(1)	NA	NA	miR-375(1)	0.35	NA	NA	0	0.35
GORAB	NA	NA	hsa-miR-375(1)	NA	NA	miR-375(1)	0.35	NA	NA	0	0.35
GPATCH2	NA	NA	hsa-miR-375(1)	NA	miR-375(1)	NA	0.35	NA	NA	0	0.35
GPATCH8	NA	NA	hsa-miR-375(1)	NA	NA	miR-375(1)	0.35	NA	NA	0	0.35
GPD1L	NA	NA	hsa-miR-375(1)	NA	NA	miR-375(1)	0.35	NA	NA	0	0.35
GPM6A	NA	NA	hsa-miR-375(1)	NA	NA	miR-375(1)	0.35	NA	NA	0	0.35
GPNMB	NA	NA	hsa-miR-375(1)	NA	NA	miR-375(1)	0.35	NA	NA	0	0.35
GPR137C	NA	NA	hsa-miR-375(1)	NA	NA	miR-375(1)	0.35	NA	NA	0	0.35
GRAMD4	NA	NA	hsa-miR-375(1)	NA	NA	miR-375(1)	0.35	NA	NA	0	0.35
GRB10	NA	NA	hsa-miR-375(1)	NA	NA	miR-375(1)	0.35	NA	NA	0	0.35
GRIK5	NA	NA	hsa-miR-375(1)	NA	NA	miR-375(1)	0.35	NA	NA	0	0.35
GRSF1	NA	NA	hsa-miR-375(1)	NA	NA	miR-375(1)	0.35	NA	NA	0	0.35
GTF3C2	NA	NA	hsa-miR-375(1)	NA	NA	miR-375(1)	0.35	NA	NA	0	0.35
GTPBP1	NA	NA	hsa-miR-375(1)	NA	NA	miR-375(1)	0.35	NA	NA	0	0.35
GTPBP10	NA	NA	hsa-miR-375(1)	NA	miR-375(1)	NA	0.35	NA	NA	0	0.35
GUCY1A2	NA	NA	hsa-miR-375(1)	NA	NA	miR-375(1)	0.35	NA	NA	0	0.35
H2AFJ	NA	NA	hsa-miR-375(1)	NA	NA	miR-375(1)	0.35	NA	NA	0	0.35
H2AFV	NA	NA	hsa-miR-375(1)	NA	NA	miR-375(1)	0.35	NA	NA	0	0.35
H6PD	NA	NA	hsa-miR-375(1)	NA	NA	miR-375(1)	0.35	NA	NA	0	0.35
HABP4	NA	NA	hsa-miR-375(1)	NA	NA	miR-375(1)	0.35	NA	NA	0	0.35
HAPLN1	NA	NA	hsa-miR-375(1)	NA	NA	miR-375(1)	0.35	NA	NA	0	0.35
HAUS3	NA	NA	hsa-miR-375(1)	NA	NA	miR-375(1)	0.35	NA	NA	0	0.35
HAUS5	NA	NA	hsa-miR-375(1)	NA	NA	miR-375(1)	0.35	NA	NA	0	0.35
HBS1L	NA	NA	hsa-miR-375(1)	NA	NA	miR-375(1)	0.35	NA	NA	0	0.35
HCCS	NA	NA	hsa-miR-375(1)	NA	NA	miR-375(1)	0.35	NA	NA	0	0.35
HDAC2	NA	NA	hsa-miR-375(1)	NA	NA	miR-375(1)	0.35	NA	NA	0	0.35
HDAC4	NA	NA	hsa-miR-375(1)	NA	NA	miR-375(1)	0.35	NA	NA	0	0.35
HDDC3	NA	NA	hsa-miR-375(1)	NA	NA	miR-375(1)	0.35	NA	NA	0	0.35
HDHD1	NA	NA	hsa-miR-375(1)	NA	miR-375(1)	NA	0.35	NA	NA	0	0.35
HECTD1	NA	NA	hsa-miR-375(1)	NA	miR-375(1)	NA	0.35	NA	NA	0	0.35
HELQ	NA	NA	hsa-miR-375(1)	NA	miR-375(1)	NA	0.35	NA	NA	0	0.35
HEXIM1	NA	NA	hsa-miR-375(1)	NA	NA	miR-375(1)	0.35	NA	NA	0	0.35
HEY1	NA	NA	hsa-miR-375(1)	NA	miR-375(1)	NA	0.35	NA	NA	0	0.35
HEY2	NA	NA	hsa-miR-375(1)	NA	miR-375(1)	NA	0.35	NA	NA	0	0.35
HIF1A	NA	NA	hsa-miR-375(1)	NA	miR-375(1)	NA	0.35	NA	NA	0	0.35
HIGD1A	NA	NA	hsa-miR-375(1)	NA	NA	miR-375(1)	0.35	NA	NA	0	0.35
HIPK1	NA	NA	hsa-miR-375(1)	NA	NA	miR-375(1)	0.35	NA	NA	0	0.35
HIPK2	NA	NA	hsa-miR-375(1)	NA	NA	miR-375(1)	0.35	NA	NA	0	0.35
HIST1H2AG	NA	NA	hsa-miR-375(1)	NA	NA	miR-375(1)	0.35	NA	NA	0	0.35
HIVEP3	NA	NA	hsa-miR-375(1)	NA	NA	miR-375(1)	0.35	NA	NA	0	0.35
HMGB3	NA	NA	hsa-miR-375(1)	NA	NA	miR-375(1)	0.35	NA	NA	0	0.35
HMGXB4	NA	NA	hsa-miR-375(1)	NA	NA	miR-375(1)	0.35	NA	NA	0	0.35
HN1	NA	NA	hsa-miR-375(1)	NA	miR-375(1)	NA	0.35	NA	NA	0	0.35
HNMT	NA	NA	hsa-miR-375(1)	NA	NA	miR-375(1)	0.35	NA	NA	0	0.35
HNRNPA2B1	NA	NA	hsa-miR-375(1)	NA	miR-375(1)	NA	0.35	NA	NA	0	0.35
HNRNPC	NA	NA	hsa-miR-375(1)	NA	NA	miR-375(1)	0.35	NA	NA	0	0.35
HNRNPR	NA	NA	hsa-miR-375(1)	NA	miR-375(1)	NA	0.35	NA	NA	0	0.35
HOMER2	NA	NA	hsa-miR-375(1)	NA	miR-375(1)	NA	0.35	NA	NA	0	0.35
HOXC4	NA	NA	hsa-miR-375(1)	NA	NA	miR-375(1)	0.35	NA	NA	0	0.35
HOXD1	NA	NA	hsa-miR-375(1)	NA	NA	miR-375(1)	0.35	NA	NA	0	0.35
HS2ST1	NA	NA	hsa-miR-375(1)	NA	NA	miR-375(1)	0.35	NA	NA	0	0.35
HSD17B12	NA	NA	hsa-miR-375(1)	NA	NA	miR-375(1)	0.35	NA	NA	0	0.35
HSDL2	NA	NA	hsa-miR-375(1)	NA	NA	miR-375(1)	0.35	NA	NA	0	0.35
HUWE1	NA	NA	hsa-miR-375(1)	NA	NA	miR-375(1)	0.35	NA	NA	0	0.35
ICK	NA	NA	hsa-miR-375(1)	NA	NA	miR-375(1)	0.35	NA	NA	0	0.35
ICMT	NA	NA	hsa-miR-375(1)	NA	NA	miR-375(1)	0.35	NA	NA	0	0.35
ICOSLG	NA	NA	hsa-miR-375(1)	NA	NA	miR-375(1)	0.35	NA	NA	0	0.35
ID1	NA	NA	hsa-miR-375(1)	NA	NA	miR-375(1)	0.35	NA	NA	0	0.35
IDI1	NA	NA	hsa-miR-375(1)	NA	NA	miR-375(1)	0.35	NA	NA	0	0.35
IDS	NA	NA	hsa-miR-375(1)	NA	miR-375(1)	NA	0.35	NA	NA	0	0.35
IFNAR1	NA	NA	hsa-miR-375(1)	NA	NA	miR-375(1)	0.35	NA	NA	0	0.35
IGFBP5	NA	NA	hsa-miR-375(1)	NA	NA	miR-375(1)	0.35	NA	NA	0	0.35
IGSF6	NA	NA	hsa-miR-375(1)	NA	NA	miR-375(1)	0.35	NA	NA	0	0.35
IKZF1	NA	NA	hsa-miR-375(1)	NA	NA	miR-375(1)	0.35	NA	NA	0	0.35
IKZF2	NA	NA	hsa-miR-375(1)	NA	NA	miR-375(1)	0.35	NA	NA	0	0.35
IL13RA1	NA	NA	hsa-miR-375(1)	NA	NA	miR-375(1)	0.35	NA	NA	0	0.35
IL1RAPL1	NA	NA	hsa-miR-375(1)	NA	NA	miR-375(1)	0.35	NA	NA	0	0.35
IL1RL1	NA	NA	hsa-miR-375(1)	NA	NA	miR-375(1)	0.35	NA	NA	0	0.35
IL36RN	NA	NA	hsa-miR-375(1)	NA	NA	miR-375(1)	0.35	NA	NA	0	0.35
ING3	NA	NA	hsa-miR-375(1)	NA	NA	miR-375(1)	0.35	NA	NA	0	0.35
INHBA	NA	NA	hsa-miR-375(1)	NA	NA	miR-375(1)	0.35	NA	NA	0	0.35
INTS8	NA	NA	hsa-miR-375(1)	NA	NA	miR-375(1)	0.35	NA	NA	0	0.35
IPO7	NA	NA	hsa-miR-375(1)	NA	miR-375(1)	NA	0.35	NA	NA	0	0.35
IQGAP1	NA	NA	hsa-miR-375(1)	NA	miR-375(1)	NA	0.35	NA	NA	0	0.35
IQGAP2	NA	NA	hsa-miR-375(1)	NA	NA	miR-375(1)	0.35	NA	NA	0	0.35
IREB2	NA	NA	hsa-miR-375(1)	NA	NA	miR-375(1)	0.35	NA	NA	0	0.35
IRS2	NA	NA	hsa-miR-375(1)	NA	NA	miR-375(1)	0.35	NA	NA	0	0.35
ITCH	NA	NA	hsa-miR-375(1)	NA	NA	miR-375(1)	0.35	NA	NA	0	0.35
ITGA10	NA	NA	hsa-miR-375(1)	NA	NA	miR-375(1)	0.35	NA	NA	0	0.35
ITGA3	NA	NA	hsa-miR-375(1)	NA	NA	miR-375(1)	0.35	NA	NA	0	0.35
ITGA8	NA	NA	hsa-miR-375(1)	NA	NA	miR-375(1)	0.35	NA	NA	0	0.35
ITM2C	NA	NA	hsa-miR-375(1)	NA	NA	miR-375(1)	0.35	NA	NA	0	0.35
ITPKB	NA	NA	hsa-miR-375(1)	NA	NA	miR-375(1)	0.35	NA	NA	0	0.35
ITPR1	NA	NA	hsa-miR-375(1)	NA	NA	miR-375(1)	0.35	NA	NA	0	0.35
ITPR2	NA	NA	hsa-miR-375(1)	NA	NA	miR-375(1)	0.35	NA	NA	0	0.35
ITSN2	NA	NA	hsa-miR-375(1)	NA	miR-375(1)	NA	0.35	NA	NA	0	0.35
JAZF1	NA	NA	hsa-miR-375(1)	NA	miR-375(1)	NA	0.35	NA	NA	0	0.35
JDP2	NA	NA	hsa-miR-375(1)	NA	NA	miR-375(1)	0.35	NA	NA	0	0.35
JKAMP	NA	NA	hsa-miR-375(1)	NA	NA	miR-375(1)	0.35	NA	NA	0	0.35
JMJD1C	NA	NA	hsa-miR-375(1)	NA	NA	miR-375(1)	0.35	NA	NA	0	0.35
JMY	NA	NA	hsa-miR-375(1)	NA	NA	miR-375(1)	0.35	NA	NA	0	0.35
JPH1	NA	NA	hsa-miR-375(1)	NA	NA	miR-375(1)	0.35	NA	NA	0	0.35
KAT6A	NA	NA	hsa-miR-375(1)	NA	NA	miR-375(1)	0.35	NA	NA	0	0.35
KBTBD6	NA	NA	hsa-miR-375(1)	NA	NA	miR-375(1)	0.35	NA	NA	0	0.35
KBTBD8	NA	NA	hsa-miR-375(1)	NA	NA	miR-375(1)	0.35	NA	NA	0	0.35
KCNIP4	NA	NA	hsa-miR-375(1)	NA	miR-375(1)	NA	0.35	NA	NA	0	0.35
KCNJ2	NA	NA	hsa-miR-375(1)	NA	NA	miR-375(1)	0.35	NA	NA	0	0.35
KCNK1	NA	NA	hsa-miR-375(1)	NA	NA	miR-375(1)	0.35	NA	NA	0	0.35
KCTD20	NA	NA	hsa-miR-375(1)	NA	NA	miR-375(1)	0.35	NA	NA	0	0.35
KDM3A	NA	NA	hsa-miR-375(1)	NA	NA	miR-375(1)	0.35	NA	NA	0	0.35
KDM3B	NA	NA	hsa-miR-375(1)	NA	NA	miR-375(1)	0.35	NA	NA	0	0.35
KDM5B	NA	NA	hsa-miR-375(1)	NA	miR-375(1)	NA	0.35	NA	NA	0	0.35
KDR	NA	NA	hsa-miR-375(1)	NA	NA	miR-375(1)	0.35	NA	NA	0	0.35
KIAA0232	NA	NA	hsa-miR-375(1)	NA	miR-375(1)	NA	0.35	NA	NA	0	0.35
KIAA0408	NA	NA	hsa-miR-375(1)	NA	NA	miR-375(1)	0.35	NA	NA	0	0.35
KIAA1324L	NA	NA	hsa-miR-375(1)	NA	NA	miR-375(1)	0.35	NA	NA	0	0.35
KIAA1524	NA	NA	hsa-miR-375(1)	NA	miR-375(1)	NA	0.35	NA	NA	0	0.35
KIAA1586	NA	NA	hsa-miR-375(1)	NA	NA	miR-375(1)	0.35	NA	NA	0	0.35
KIDINS220	NA	NA	hsa-miR-375(1)	NA	NA	miR-375(1)	0.35	NA	NA	0	0.35
KIF14	NA	NA	hsa-miR-375(1)	NA	NA	miR-375(1)	0.35	NA	NA	0	0.35
KIF15	NA	NA	hsa-miR-375(1)	NA	NA	miR-375(1)	0.35	NA	NA	0	0.35
KIF3B	NA	NA	hsa-miR-375(1)	NA	NA	miR-375(1)	0.35	NA	NA	0	0.35
KIF5B	NA	NA	hsa-miR-375(1)	NA	miR-375(1)	NA	0.35	NA	NA	0	0.35
KIF5C	NA	NA	hsa-miR-375(1)	NA	NA	miR-375(1)	0.35	NA	NA	0	0.35
KIT	NA	NA	hsa-miR-375(1)	NA	NA	miR-375(1)	0.35	NA	NA	0	0.35
KITLG	NA	NA	hsa-miR-375(1)	NA	NA	miR-375(1)	0.35	NA	NA	0	0.35
KLF10	NA	NA	hsa-miR-375(1)	NA	miR-375(1)	NA	0.35	NA	NA	0	0.35
KLF3	NA	NA	hsa-miR-375(1)	NA	NA	miR-375(1)	0.35	NA	NA	0	0.35
KLF7	NA	NA	hsa-miR-375(1)	NA	NA	miR-375(1)	0.35	NA	NA	0	0.35
KLHL12	NA	NA	hsa-miR-375(1)	NA	NA	miR-375(1)	0.35	NA	NA	0	0.35
KLHL18	NA	NA	hsa-miR-375(1)	NA	NA	miR-375(1)	0.35	NA	NA	0	0.35
KPNA3	NA	NA	hsa-miR-375(1)	NA	NA	miR-375(1)	0.35	NA	NA	0	0.35
KRT6C	NA	NA	hsa-miR-375(1)	NA	NA	miR-375(1)	0.35	NA	NA	0	0.35
KTN1	NA	NA	hsa-miR-375(1)	NA	miR-375(1)	NA	0.35	NA	NA	0	0.35
LAMC1	NA	NA	hsa-miR-375(1)	NA	NA	miR-375(1)	0.35	NA	NA	0	0.35
LAMP2	NA	NA	hsa-miR-375(1)	NA	NA	miR-375(1)	0.35	NA	NA	0	0.35
LANCL1	NA	NA	hsa-miR-375(1)	NA	NA	miR-375(1)	0.35	NA	NA	0	0.35
LAPTM4B	NA	NA	hsa-miR-375(1)	NA	NA	miR-375(1)	0.35	NA	NA	0	0.35
LARP4	NA	NA	hsa-miR-375(1)	NA	NA	miR-375(1)	0.35	NA	NA	0	0.35
LATS1	NA	NA	hsa-miR-375(1)	NA	NA	miR-375(1)	0.35	NA	NA	0	0.35
LCA5	NA	NA	hsa-miR-375(1)	NA	NA	miR-375(1)	0.35	NA	NA	0	0.35
LCORL	NA	NA	hsa-miR-375(1)	NA	NA	miR-375(1)	0.35	NA	NA	0	0.35
LGALS8	NA	NA	hsa-miR-375(1)	NA	miR-375(1)	NA	0.35	NA	NA	0	0.35
LGALSL	NA	NA	hsa-miR-375(1)	NA	NA	miR-375(1)	0.35	NA	NA	0	0.35
LIF	NA	NA	hsa-miR-375(1)	NA	NA	miR-375(1)	0.35	NA	NA	0	0.35
LIFR	NA	NA	hsa-miR-375(1)	NA	NA	miR-375(1)	0.35	NA	NA	0	0.35
LIMD1	NA	NA	hsa-miR-375(1)	NA	NA	miR-375(1)	0.35	NA	NA	0	0.35
LIN28B	NA	NA	hsa-miR-375(1)	NA	NA	miR-375(1)	0.35	NA	NA	0	0.35
LIN54	NA	NA	hsa-miR-375(1)	NA	NA	miR-375(1)	0.35	NA	NA	0	0.35
LMNB1	NA	NA	hsa-miR-375(1)	NA	miR-375(1)	NA	0.35	NA	NA	0	0.35
LNPEP	NA	NA	hsa-miR-375(1)	NA	NA	miR-375(1)	0.35	NA	NA	0	0.35
LONRF1	NA	NA	hsa-miR-375(1)	NA	NA	miR-375(1)	0.35	NA	NA	0	0.35
LONRF2	NA	NA	hsa-miR-375(1)	NA	NA	miR-375(1)	0.35	NA	NA	0	0.35
LOX	NA	NA	hsa-miR-375(1)	NA	NA	miR-375(1)	0.35	NA	NA	0	0.35
LPGAT1	NA	NA	hsa-miR-375(1)	NA	NA	miR-375(1)	0.35	NA	NA	0	0.35
LPP	NA	NA	hsa-miR-375(1)	NA	NA	miR-375(1)	0.35	NA	NA	0	0.35
LRFN5	NA	NA	hsa-miR-375(1)	NA	NA	miR-375(1)	0.35	NA	NA	0	0.35
LRP11	NA	NA	hsa-miR-375(1)	NA	NA	miR-375(1)	0.35	NA	NA	0	0.35
LRR1	NA	NA	hsa-miR-375(1)	NA	NA	miR-375(1)	0.35	NA	NA	0	0.35
LRRC55	NA	NA	hsa-miR-375(1)	NA	NA	miR-375(1)	0.35	NA	NA	0	0.35
LRRC8C	NA	NA	hsa-miR-375(1)	NA	NA	miR-375(1)	0.35	NA	NA	0	0.35
LRRC8D	NA	NA	hsa-miR-375(1)	NA	NA	miR-375(1)	0.35	NA	NA	0	0.35
LRRCC1	NA	NA	hsa-miR-375(1)	NA	NA	miR-375(1)	0.35	NA	NA	0	0.35
LRRTM2	NA	NA	hsa-miR-375(1)	NA	NA	miR-375(1)	0.35	NA	NA	0	0.35
LSM5	NA	NA	hsa-miR-375(1)	NA	NA	miR-375(1)	0.35	NA	NA	0	0.35
LTA4H	NA	NA	hsa-miR-375(1)	NA	miR-375(1)	NA	0.35	NA	NA	0	0.35
LTBP2	NA	NA	hsa-miR-375(1)	NA	NA	miR-375(1)	0.35	NA	NA	0	0.35
LUC7L3	NA	NA	hsa-miR-375(1)	NA	miR-375(1)	NA	0.35	NA	NA	0	0.35
LYPD6	NA	NA	hsa-miR-375(1)	NA	NA	miR-375(1)	0.35	NA	NA	0	0.35
MACF1	NA	NA	hsa-miR-375(1)	NA	miR-375(1)	NA	0.35	NA	NA	0	0.35
MAGI3	NA	NA	hsa-miR-375(1)	NA	NA	miR-375(1)	0.35	NA	NA	0	0.35
MAGT1	NA	NA	hsa-miR-375(1)	NA	NA	miR-375(1)	0.35	NA	NA	0	0.35
MAK16	NA	NA	hsa-miR-375(1)	NA	NA	miR-375(1)	0.35	NA	NA	0	0.35
MALT1	NA	NA	hsa-miR-375(1)	NA	NA	miR-375(1)	0.35	NA	NA	0	0.35
MANEAL	NA	NA	hsa-miR-375(1)	NA	NA	miR-375(1)	0.35	NA	NA	0	0.35
MAP1A	NA	NA	hsa-miR-375(1)	NA	miR-375(1)	NA	0.35	NA	NA	0	0.35
MAP3K13	NA	NA	hsa-miR-375(1)	NA	NA	miR-375(1)	0.35	NA	NA	0	0.35
MAP3K3	NA	NA	hsa-miR-375(1)	NA	NA	miR-375(1)	0.35	NA	NA	0	0.35
MAP3K5	NA	NA	hsa-miR-375(1)	NA	NA	miR-375(1)	0.35	NA	NA	0	0.35
MAP6	NA	NA	hsa-miR-375(1)	NA	NA	miR-375(1)	0.35	NA	NA	0	0.35
MAP7D1	NA	NA	hsa-miR-375(1)	NA	NA	miR-375(1)	0.35	NA	NA	0	0.35
MAPK1	NA	NA	hsa-miR-375(1)	NA	NA	miR-375(1)	0.35	NA	NA	0	0.35
MAPK14	NA	NA	hsa-miR-375(1)	NA	NA	miR-375(1)	0.35	NA	NA	0	0.35
2020-03-05	NA	NA	hsa-miR-375(1)	NA	NA	miR-375(1)	0.35	NA	NA	0	0.35
MARVELD2	NA	NA	hsa-miR-375(1)	NA	NA	miR-375(1)	0.35	NA	NA	0	0.35
MATN3	NA	NA	hsa-miR-375(1)	NA	NA	miR-375(1)	0.35	NA	NA	0	0.35
MB21D2	NA	NA	hsa-miR-375(1)	NA	NA	miR-375(1)	0.35	NA	NA	0	0.35
MBD5	NA	NA	hsa-miR-375(1)	NA	NA	miR-375(1)	0.35	NA	NA	0	0.35
MBP	NA	NA	hsa-miR-375(1)	NA	NA	miR-375(1)	0.35	NA	NA	0	0.35
MBTPS1	NA	NA	hsa-miR-375(1)	NA	NA	miR-375(1)	0.35	NA	NA	0	0.35
MC2R	NA	NA	hsa-miR-375(1)	NA	miR-375(1)	NA	0.35	NA	NA	0	0.35
MCC	NA	NA	hsa-miR-375(1)	NA	NA	miR-375(1)	0.35	NA	NA	0	0.35
MCM9	NA	NA	hsa-miR-375(1)	NA	NA	miR-375(1)	0.35	NA	NA	0	0.35
MED13L	NA	NA	hsa-miR-375(1)	NA	NA	miR-375(1)	0.35	NA	NA	0	0.35
MED14	NA	NA	hsa-miR-375(1)	NA	NA	miR-375(1)	0.35	NA	NA	0	0.35
MED22	NA	NA	hsa-miR-375(1)	NA	NA	miR-375(1)	0.35	NA	NA	0	0.35
MED4	NA	NA	hsa-miR-375(1)	NA	NA	miR-375(1)	0.35	NA	NA	0	0.35
MEF2A	NA	NA	hsa-miR-375(1)	NA	NA	miR-375(1)	0.35	NA	NA	0	0.35
MEST	NA	NA	hsa-miR-375(1)	NA	NA	miR-375(1)	0.35	NA	NA	0	0.35
METTL16	NA	NA	hsa-miR-375(1)	NA	NA	miR-375(1)	0.35	NA	NA	0	0.35
METTL21A	NA	NA	hsa-miR-375(1)	NA	NA	miR-375(1)	0.35	NA	NA	0	0.35
METTL2A	NA	NA	hsa-miR-375(1)	NA	miR-375(1)	NA	0.35	NA	NA	0	0.35
METTL2B	NA	NA	hsa-miR-375(1)	NA	miR-375(1)	NA	0.35	NA	NA	0	0.35
MFF	NA	NA	hsa-miR-375(1)	NA	NA	miR-375(1)	0.35	NA	NA	0	0.35
MFSD6	NA	NA	hsa-miR-375(1)	NA	NA	miR-375(1)	0.35	NA	NA	0	0.35
MFSD8	NA	NA	hsa-miR-375(1)	NA	NA	miR-375(1)	0.35	NA	NA	0	0.35
MGA	NA	NA	hsa-miR-375(1)	NA	NA	miR-375(1)	0.35	NA	NA	0	0.35
MGAT4A	NA	NA	hsa-miR-375(1)	NA	NA	miR-375(1)	0.35	NA	NA	0	0.35
MIB1	NA	NA	hsa-miR-375(1)	NA	NA	miR-375(1)	0.35	NA	NA	0	0.35
MIER1	NA	NA	hsa-miR-375(1)	NA	NA	miR-375(1)	0.35	NA	NA	0	0.35
MINPP1	NA	NA	hsa-miR-375(1)	NA	NA	miR-375(1)	0.35	NA	NA	0	0.35
MIOS	NA	NA	hsa-miR-375(1)	NA	NA	miR-375(1)	0.35	NA	NA	0	0.35
MKI67	NA	NA	hsa-miR-375(1)	NA	NA	miR-375(1)	0.35	NA	NA	0	0.35
MKX	NA	NA	hsa-miR-375(1)	NA	NA	miR-375(1)	0.35	NA	NA	0	0.35
MLH3	NA	NA	hsa-miR-375(1)	NA	NA	miR-375(1)	0.35	NA	NA	0	0.35
MME	NA	NA	hsa-miR-375(1)	NA	NA	miR-375(1)	0.35	NA	NA	0	0.35
MMGT1	NA	NA	hsa-miR-375(1)	NA	NA	miR-375(1)	0.35	NA	NA	0	0.35
MMP16	NA	NA	hsa-miR-375(1)	NA	NA	miR-375(1)	0.35	NA	NA	0	0.35
MNS1	NA	NA	hsa-miR-375(1)	NA	miR-375(1)	NA	0.35	NA	NA	0	0.35
MOB3A	NA	NA	hsa-miR-375(1)	NA	NA	miR-375(1)	0.35	NA	NA	0	0.35
MOCS1	NA	NA	hsa-miR-375(1)	NA	NA	miR-375(1)	0.35	NA	NA	0	0.35
MPHOSPH9	NA	NA	hsa-miR-375(1)	NA	NA	miR-375(1)	0.35	NA	NA	0	0.35
MPP7	NA	NA	hsa-miR-375(1)	NA	NA	miR-375(1)	0.35	NA	NA	0	0.35
MR1	NA	NA	hsa-miR-375(1)	NA	miR-375(1)	NA	0.35	NA	NA	0	0.35
MRPL30	NA	NA	hsa-miR-375(1)	NA	NA	miR-375(1)	0.35	NA	NA	0	0.35
MRPL35	NA	NA	hsa-miR-375(1)	NA	NA	miR-375(1)	0.35	NA	NA	0	0.35
MSANTD3-TMEFF1	NA	NA	hsa-miR-375(1)	NA	NA	miR-375(1)	0.35	NA	NA	0	0.35
MSANTD4	NA	NA	hsa-miR-375(1)	NA	NA	miR-375(1)	0.35	NA	NA	0	0.35
MSI2	NA	NA	hsa-miR-375(1)	NA	NA	miR-375(1)	0.35	NA	NA	0	0.35
MT1X	NA	NA	hsa-miR-375(1)	NA	miR-375(1)	NA	0.35	NA	NA	0	0.35
MTHFR	NA	NA	hsa-miR-375(1)	NA	NA	miR-375(1)	0.35	NA	NA	0	0.35
MTMR2	NA	NA	hsa-miR-375(1)	NA	NA	miR-375(1)	0.35	NA	NA	0	0.35
MTOR	NA	NA	hsa-miR-375(1)	NA	NA	miR-375(1)	0.35	NA	NA	0	0.35
MTUS1	NA	NA	hsa-miR-375(1)	NA	NA	miR-375(1)	0.35	NA	NA	0	0.35
MTX3	NA	NA	hsa-miR-375(1)	NA	NA	miR-375(1)	0.35	NA	NA	0	0.35
MYCBP	NA	NA	hsa-miR-375(1)	NA	NA	miR-375(1)	0.35	NA	NA	0	0.35
MYH11	NA	NA	hsa-miR-375(1)	NA	NA	miR-375(1)	0.35	NA	NA	0	0.35
MYNN	NA	NA	hsa-miR-375(1)	NA	miR-375(1)	NA	0.35	NA	NA	0	0.35
MYO10	NA	NA	hsa-miR-375(1)	NA	NA	miR-375(1)	0.35	NA	NA	0	0.35
MYO5B	NA	NA	hsa-miR-375(1)	NA	miR-375(1)	NA	0.35	NA	NA	0	0.35
MYO5C	NA	NA	hsa-miR-375(1)	NA	NA	miR-375(1)	0.35	NA	NA	0	0.35
MZT1	NA	NA	hsa-miR-375(1)	NA	NA	miR-375(1)	0.35	NA	NA	0	0.35
N4BP2	NA	NA	hsa-miR-375(1)	NA	NA	miR-375(1)	0.35	NA	NA	0	0.35
NAA30	NA	NA	hsa-miR-375(1)	NA	NA	miR-375(1)	0.35	NA	NA	0	0.35
NAB1	NA	NA	hsa-miR-375(1)	NA	NA	miR-375(1)	0.35	NA	NA	0	0.35
NABP1	NA	NA	hsa-miR-375(1)	NA	NA	miR-375(1)	0.35	NA	NA	0	0.35
NACA	NA	NA	hsa-miR-375(1)	NA	miR-375(1)	NA	0.35	NA	NA	0	0.35
NAIF1	NA	NA	hsa-miR-375(1)	NA	NA	miR-375(1)	0.35	NA	NA	0	0.35
NAMPT	NA	NA	hsa-miR-375(1)	NA	NA	miR-375(1)	0.35	NA	NA	0	0.35
NARS	NA	NA	hsa-miR-375(1)	NA	NA	miR-375(1)	0.35	NA	NA	0	0.35
NAT9	NA	NA	hsa-miR-375(1)	NA	NA	miR-375(1)	0.35	NA	NA	0	0.35
NAV3	NA	NA	hsa-miR-375(1)	NA	NA	miR-375(1)	0.35	NA	NA	0	0.35
NBN	NA	NA	hsa-miR-375(1)	NA	NA	miR-375(1)	0.35	NA	NA	0	0.35
NCAM2	NA	NA	hsa-miR-375(1)	NA	NA	miR-375(1)	0.35	NA	NA	0	0.35
NCBP2	NA	NA	hsa-miR-375(1)	NA	NA	miR-375(1)	0.35	NA	NA	0	0.35
NCOA2	NA	NA	hsa-miR-375(1)	NA	miR-375(1)	NA	0.35	NA	NA	0	0.35
NDUFS4	NA	NA	hsa-miR-375(1)	NA	NA	miR-375(1)	0.35	NA	NA	0	0.35
NEBL	NA	NA	hsa-miR-375(1)	NA	NA	miR-375(1)	0.35	NA	NA	0	0.35
NECAB1	NA	NA	hsa-miR-375(1)	NA	NA	miR-375(1)	0.35	NA	NA	0	0.35
NEDD4	NA	NA	hsa-miR-375(1)	NA	NA	miR-375(1)	0.35	NA	NA	0	0.35
NEK9	NA	NA	hsa-miR-375(1)	NA	NA	miR-375(1)	0.35	NA	NA	0	0.35
NENF	NA	NA	hsa-miR-375(1)	NA	NA	miR-375(1)	0.35	NA	NA	0	0.35
NET1	NA	NA	hsa-miR-375(1)	NA	NA	miR-375(1)	0.35	NA	NA	0	0.35
NEXN	NA	NA	hsa-miR-375(1)	NA	NA	miR-375(1)	0.35	NA	NA	0	0.35
NF1	NA	NA	hsa-miR-375(1)	NA	NA	miR-375(1)	0.35	NA	NA	0	0.35
NFAT5	NA	NA	hsa-miR-375(1)	NA	NA	miR-375(1)	0.35	NA	NA	0	0.35
NFIB	NA	NA	hsa-miR-375(1)	NA	NA	miR-375(1)	0.35	NA	NA	0	0.35
NHLH2	NA	NA	hsa-miR-375(1)	NA	NA	miR-375(1)	0.35	NA	NA	0	0.35
NHLRC2	NA	NA	hsa-miR-375(1)	NA	NA	miR-375(1)	0.35	NA	NA	0	0.35
NHS	NA	NA	hsa-miR-375(1)	NA	NA	miR-375(1)	0.35	NA	NA	0	0.35
NIF3L1	NA	NA	hsa-miR-375(1)	NA	miR-375(1)	NA	0.35	NA	NA	0	0.35
NIPA1	NA	NA	hsa-miR-375(1)	NA	NA	miR-375(1)	0.35	NA	NA	0	0.35
NIPAL3	NA	NA	hsa-miR-375(1)	NA	miR-375(1)	NA	0.35	NA	NA	0	0.35
NKTR	NA	NA	hsa-miR-375(1)	NA	NA	miR-375(1)	0.35	NA	NA	0	0.35
NKX6-1	NA	NA	hsa-miR-375(1)	NA	miR-375(1)	NA	0.35	NA	NA	0	0.35
NMNAT1	NA	NA	hsa-miR-375(1)	NA	NA	miR-375(1)	0.35	NA	NA	0	0.35
NMRK1	NA	NA	hsa-miR-375(1)	NA	NA	miR-375(1)	0.35	NA	NA	0	0.35
NOL8	NA	NA	hsa-miR-375(1)	NA	NA	miR-375(1)	0.35	NA	NA	0	0.35
NOM1	NA	NA	hsa-miR-375(1)	NA	NA	miR-375(1)	0.35	NA	NA	0	0.35
NOP9	NA	NA	hsa-miR-375(1)	NA	NA	miR-375(1)	0.35	NA	NA	0	0.35
NOTCH2NL	NA	NA	hsa-miR-375(1)	NA	NA	miR-375(1)	0.35	NA	NA	0	0.35
NPNT	NA	NA	hsa-miR-375(1)	NA	NA	miR-375(1)	0.35	NA	NA	0	0.35
NPR3	NA	NA	hsa-miR-375(1)	NA	NA	miR-375(1)	0.35	NA	NA	0	0.35
NPTX1	NA	NA	hsa-miR-375(1)	NA	NA	miR-375(1)	0.35	NA	NA	0	0.35
NR2C2	NA	NA	hsa-miR-375(1)	NA	NA	miR-375(1)	0.35	NA	NA	0	0.35
NR2F1	NA	NA	hsa-miR-375(1)	NA	NA	miR-375(1)	0.35	NA	NA	0	0.35
NR4A3	NA	NA	hsa-miR-375(1)	NA	NA	miR-375(1)	0.35	NA	NA	0	0.35
NRCAM	NA	NA	hsa-miR-375(1)	NA	NA	miR-375(1)	0.35	NA	NA	0	0.35
NRGN	NA	NA	hsa-miR-375(1)	NA	NA	miR-375(1)	0.35	NA	NA	0	0.35
NRIP1	NA	NA	hsa-miR-375(1)	NA	NA	miR-375(1)	0.35	NA	NA	0	0.35
NSFL1C	NA	NA	hsa-miR-375(1)	NA	miR-375(1)	NA	0.35	NA	NA	0	0.35
NSG1	NA	NA	hsa-miR-375(1)	NA	NA	miR-375(1)	0.35	NA	NA	0	0.35
NT5E	NA	NA	hsa-miR-375(1)	NA	NA	miR-375(1)	0.35	NA	NA	0	0.35
NUAK1	NA	NA	hsa-miR-375(1)	NA	NA	miR-375(1)	0.35	NA	NA	0	0.35
NUCB1	NA	NA	hsa-miR-375(1)	NA	NA	miR-375(1)	0.35	NA	NA	0	0.35
NUDT15	NA	NA	hsa-miR-375(1)	NA	NA	miR-375(1)	0.35	NA	NA	0	0.35
NUDT9	NA	NA	hsa-miR-375(1)	NA	NA	miR-375(1)	0.35	NA	NA	0	0.35
NUP210	NA	NA	hsa-miR-375(1)	NA	NA	miR-375(1)	0.35	NA	NA	0	0.35
NUP50	NA	NA	hsa-miR-375(1)	NA	NA	miR-375(1)	0.35	NA	NA	0	0.35
NUPL1	NA	NA	hsa-miR-375(1)	NA	miR-375(1)	NA	0.35	NA	NA	0	0.35
ODF2	NA	NA	hsa-miR-375(1)	NA	miR-375(1)	NA	0.35	NA	NA	0	0.35
ODF2L	NA	NA	hsa-miR-375(1)	NA	NA	miR-375(1)	0.35	NA	NA	0	0.35
OLR1	NA	NA	hsa-miR-375(1)	NA	NA	miR-375(1)	0.35	NA	NA	0	0.35
ONECUT2	NA	NA	hsa-miR-375(1)	NA	NA	miR-375(1)	0.35	NA	NA	0	0.35
OPN3	NA	NA	hsa-miR-375(1)	NA	NA	miR-375(1)	0.35	NA	NA	0	0.35
ORC2	NA	NA	hsa-miR-375(1)	NA	NA	miR-375(1)	0.35	NA	NA	0	0.35
ORC5	NA	NA	hsa-miR-375(1)	NA	NA	miR-375(1)	0.35	NA	NA	0	0.35
ORMDL1	NA	NA	hsa-miR-375(1)	NA	NA	miR-375(1)	0.35	NA	NA	0	0.35
OS9	NA	NA	hsa-miR-375(1)	NA	NA	miR-375(1)	0.35	NA	NA	0	0.35
OSBP2	NA	NA	hsa-miR-375(1)	NA	NA	miR-375(1)	0.35	NA	NA	0	0.35
OSBPL11	NA	NA	hsa-miR-375(1)	NA	NA	miR-375(1)	0.35	NA	NA	0	0.35
OSBPL3	NA	NA	hsa-miR-375(1)	NA	NA	miR-375(1)	0.35	NA	NA	0	0.35
OSBPL9	NA	NA	hsa-miR-375(1)	NA	NA	miR-375(1)	0.35	NA	NA	0	0.35
OSTM1	NA	NA	hsa-miR-375(1)	NA	NA	miR-375(1)	0.35	NA	NA	0	0.35
OTUD3	NA	NA	hsa-miR-375(1)	NA	NA	miR-375(1)	0.35	NA	NA	0	0.35
OTUD6B	NA	NA	hsa-miR-375(1)	NA	NA	miR-375(1)	0.35	NA	NA	0	0.35
OXSR1	NA	NA	hsa-miR-375(1)	NA	NA	miR-375(1)	0.35	NA	NA	0	0.35
P4HA1	NA	NA	hsa-miR-375(1)	NA	miR-375(1)	NA	0.35	NA	NA	0	0.35
PAG1	NA	NA	hsa-miR-375(1)	NA	NA	miR-375(1)	0.35	NA	NA	0	0.35
PALB2	NA	NA	hsa-miR-375(1)	NA	NA	miR-375(1)	0.35	NA	NA	0	0.35
PALM2-AKAP2	NA	NA	hsa-miR-375(1)	NA	NA	miR-375(1)	0.35	NA	NA	0	0.35
PANX1	NA	NA	hsa-miR-375(1)	NA	NA	miR-375(1)	0.35	NA	NA	0	0.35
PAPD5	NA	NA	hsa-miR-375(1)	NA	NA	miR-375(1)	0.35	NA	NA	0	0.35
PAPPA	NA	NA	hsa-miR-375(1)	NA	NA	miR-375(1)	0.35	NA	NA	0	0.35
PATZ1	NA	NA	hsa-miR-375(1)	NA	NA	miR-375(1)	0.35	NA	NA	0	0.35
PAX3	NA	NA	hsa-miR-375(1)	NA	NA	miR-375(1)	0.35	NA	NA	0	0.35
PAX9	NA	NA	hsa-miR-375(1)	NA	NA	miR-375(1)	0.35	NA	NA	0	0.35
PCCB	NA	NA	hsa-miR-375(1)	NA	NA	miR-375(1)	0.35	NA	NA	0	0.35
PCDH17	NA	NA	hsa-miR-375(1)	NA	NA	miR-375(1)	0.35	NA	NA	0	0.35
PCDH19	NA	NA	hsa-miR-375(1)	NA	NA	miR-375(1)	0.35	NA	NA	0	0.35
PCDH9	NA	NA	hsa-miR-375(1)	NA	NA	miR-375(1)	0.35	NA	NA	0	0.35
PCDHB13	NA	NA	hsa-miR-375(1)	NA	NA	miR-375(1)	0.35	NA	NA	0	0.35
PCGF3	NA	NA	hsa-miR-375(1)	NA	NA	miR-375(1)	0.35	NA	NA	0	0.35
PCM1	NA	NA	hsa-miR-375(1)	NA	miR-375(1)	NA	0.35	NA	NA	0	0.35
PCNX	NA	NA	hsa-miR-375(1)	NA	NA	miR-375(1)	0.35	NA	NA	0	0.35
PCP4	NA	NA	hsa-miR-375(1)	NA	NA	miR-375(1)	0.35	NA	NA	0	0.35
PCSK6	NA	NA	hsa-miR-375(1)	NA	NA	miR-375(1)	0.35	NA	NA	0	0.35
PDE10A	NA	NA	hsa-miR-375(1)	NA	NA	miR-375(1)	0.35	NA	NA	0	0.35
PDE3B	NA	NA	hsa-miR-375(1)	NA	NA	miR-375(1)	0.35	NA	NA	0	0.35
PDE4DIP	NA	NA	hsa-miR-375(1)	NA	NA	miR-375(1)	0.35	NA	NA	0	0.35
PDE6D	NA	NA	hsa-miR-375(1)	NA	NA	miR-375(1)	0.35	NA	NA	0	0.35
PDGFB	NA	NA	hsa-miR-375(1)	NA	NA	miR-375(1)	0.35	NA	NA	0	0.35
PDGFRA	NA	NA	hsa-miR-375(1)	NA	miR-375(1)	NA	0.35	NA	NA	0	0.35
PDHA1	NA	NA	hsa-miR-375(1)	NA	NA	miR-375(1)	0.35	NA	NA	0	0.35
PDPN	NA	NA	hsa-miR-375(1)	NA	NA	miR-375(1)	0.35	NA	NA	0	0.35
PEAK1	NA	NA	hsa-miR-375(1)	NA	NA	miR-375(1)	0.35	NA	NA	0	0.35
PFKFB2	NA	NA	hsa-miR-375(1)	NA	NA	miR-375(1)	0.35	NA	NA	0	0.35
PGM2L1	NA	NA	hsa-miR-375(1)	NA	NA	miR-375(1)	0.35	NA	NA	0	0.35
PGRMC1	NA	NA	hsa-miR-375(1)	NA	NA	miR-375(1)	0.35	NA	NA	0	0.35
PHACTR2	NA	NA	hsa-miR-375(1)	NA	NA	miR-375(1)	0.35	NA	NA	0	0.35
PHAX	NA	NA	hsa-miR-375(1)	NA	miR-375(1)	NA	0.35	NA	NA	0	0.35
PHF6	NA	NA	hsa-miR-375(1)	NA	NA	miR-375(1)	0.35	NA	NA	0	0.35
PHLDB1	NA	NA	hsa-miR-375(1)	NA	NA	miR-375(1)	0.35	NA	NA	0	0.35
PIGG	NA	NA	hsa-miR-375(1)	NA	NA	miR-375(1)	0.35	NA	NA	0	0.35
PIK3CA	NA	NA	hsa-miR-375(1)	NA	NA	miR-375(1)	0.35	NA	NA	0	0.35
PIKFYVE	NA	NA	hsa-miR-375(1)	NA	NA	miR-375(1)	0.35	NA	NA	0	0.35
PIM1	NA	NA	hsa-miR-375(1)	NA	NA	miR-375(1)	0.35	NA	NA	0	0.35
PIP5K1C	NA	NA	hsa-miR-375(1)	NA	NA	miR-375(1)	0.35	NA	NA	0	0.35
PITPNB	NA	NA	hsa-miR-375(1)	NA	NA	miR-375(1)	0.35	NA	NA	0	0.35
PJA2	NA	NA	hsa-miR-375(1)	NA	NA	miR-375(1)	0.35	NA	NA	0	0.35
PLAG1	NA	NA	hsa-miR-375(1)	NA	NA	miR-375(1)	0.35	NA	NA	0	0.35
PLCB4	NA	NA	hsa-miR-375(1)	NA	NA	miR-375(1)	0.35	NA	NA	0	0.35
PLEKHB2	NA	NA	hsa-miR-375(1)	NA	NA	miR-375(1)	0.35	NA	NA	0	0.35
PLEKHG1	NA	NA	hsa-miR-375(1)	NA	NA	miR-375(1)	0.35	NA	NA	0	0.35
PLEKHM3	NA	NA	hsa-miR-375(1)	NA	NA	miR-375(1)	0.35	NA	NA	0	0.35
PLXNA2	NA	NA	hsa-miR-375(1)	NA	NA	miR-375(1)	0.35	NA	NA	0	0.35
PMPCB	NA	NA	hsa-miR-375(1)	NA	miR-375(1)	NA	0.35	NA	NA	0	0.35
PNMAL1	NA	NA	hsa-miR-375(1)	NA	miR-375(1)	NA	0.35	NA	NA	0	0.35
PNN	NA	NA	hsa-miR-375(1)	NA	NA	miR-375(1)	0.35	NA	NA	0	0.35
PNPT1	NA	NA	hsa-miR-375(1)	NA	NA	miR-375(1)	0.35	NA	NA	0	0.35
PNRC1	NA	NA	hsa-miR-375(1)	NA	NA	miR-375(1)	0.35	NA	NA	0	0.35
PODXL	NA	NA	hsa-miR-375(1)	NA	NA	miR-375(1)	0.35	NA	NA	0	0.35
POF1B	NA	NA	hsa-miR-375(1)	NA	NA	miR-375(1)	0.35	NA	NA	0	0.35
POGK	NA	NA	hsa-miR-375(1)	NA	NA	miR-375(1)	0.35	NA	NA	0	0.35
POGLUT1	NA	NA	hsa-miR-375(1)	NA	NA	miR-375(1)	0.35	NA	NA	0	0.35
POLDIP3	NA	NA	hsa-miR-375(1)	NA	NA	miR-375(1)	0.35	NA	NA	0	0.35
POLR3B	NA	NA	hsa-miR-375(1)	NA	NA	miR-375(1)	0.35	NA	NA	0	0.35
POLR3H	NA	NA	hsa-miR-375(1)	NA	NA	miR-375(1)	0.35	NA	NA	0	0.35
PON3	NA	NA	hsa-miR-375(1)	NA	NA	miR-375(1)	0.35	NA	NA	0	0.35
POU2F2	NA	NA	hsa-miR-375(1)	NA	NA	miR-375(1)	0.35	NA	NA	0	0.35
POU3F3	NA	NA	hsa-miR-375(1)	NA	NA	miR-375(1)	0.35	NA	NA	0	0.35
PPARA	NA	NA	hsa-miR-375(1)	NA	miR-375(1)	NA	0.35	NA	NA	0	0.35
PPHLN1	NA	NA	hsa-miR-375(1)	NA	NA	miR-375(1)	0.35	NA	NA	0	0.35
PPM1H	NA	NA	hsa-miR-375(1)	NA	NA	miR-375(1)	0.35	NA	NA	0	0.35
PPP1R13B	NA	NA	hsa-miR-375(1)	NA	NA	miR-375(1)	0.35	NA	NA	0	0.35
PPP1R15B	NA	NA	hsa-miR-375(1)	NA	NA	miR-375(1)	0.35	NA	NA	0	0.35
PPP1R21	NA	NA	hsa-miR-375(1)	NA	NA	miR-375(1)	0.35	NA	NA	0	0.35
PPP1R3D	NA	NA	hsa-miR-375(1)	NA	NA	miR-375(1)	0.35	NA	NA	0	0.35
PPP1R3E	NA	NA	hsa-miR-375(1)	NA	NA	miR-375(1)	0.35	NA	NA	0	0.35
PPP2R1B	NA	NA	hsa-miR-375(1)	NA	NA	miR-375(1)	0.35	NA	NA	0	0.35
PPP2R2A	NA	NA	hsa-miR-375(1)	NA	NA	miR-375(1)	0.35	NA	NA	0	0.35
PPP2R3C	NA	NA	hsa-miR-375(1)	NA	miR-375(1)	NA	0.35	NA	NA	0	0.35
PPP3CA	NA	NA	hsa-miR-375(1)	NA	NA	miR-375(1)	0.35	NA	NA	0	0.35
PPTC7	NA	NA	hsa-miR-375(1)	NA	miR-375(1)	NA	0.35	NA	NA	0	0.35
PRDM1	NA	NA	hsa-miR-375(1)	NA	NA	miR-375(1)	0.35	NA	NA	0	0.35
PRDM10	NA	NA	hsa-miR-375(1)	NA	NA	miR-375(1)	0.35	NA	NA	0	0.35
PRDM4	NA	NA	hsa-miR-375(1)	NA	NA	miR-375(1)	0.35	NA	NA	0	0.35
PRICKLE2	NA	NA	hsa-miR-375(1)	NA	NA	miR-375(1)	0.35	NA	NA	0	0.35
PRKAG2	NA	NA	hsa-miR-375(1)	NA	NA	miR-375(1)	0.35	NA	NA	0	0.35
PRKCH	NA	NA	hsa-miR-375(1)	NA	NA	miR-375(1)	0.35	NA	NA	0	0.35
PRPS1	NA	NA	hsa-miR-375(1)	NA	NA	miR-375(1)	0.35	NA	NA	0	0.35
PRR11	NA	NA	hsa-miR-375(1)	NA	miR-375(1)	NA	0.35	NA	NA	0	0.35
PRR14L	NA	NA	hsa-miR-375(1)	NA	NA	miR-375(1)	0.35	NA	NA	0	0.35
PRRC2B	NA	NA	hsa-miR-375(1)	NA	NA	miR-375(1)	0.35	NA	NA	0	0.35
PRRG3	NA	NA	hsa-miR-375(1)	NA	NA	miR-375(1)	0.35	NA	NA	0	0.35
PRRG4	NA	NA	hsa-miR-375(1)	NA	NA	miR-375(1)	0.35	NA	NA	0	0.35
PRRX1	NA	NA	hsa-miR-375(1)	NA	NA	miR-375(1)	0.35	NA	NA	0	0.35
PRSS16	NA	NA	hsa-miR-375(1)	NA	NA	miR-375(1)	0.35	NA	NA	0	0.35
PSAT1	NA	NA	hsa-miR-375(1)	NA	NA	miR-375(1)	0.35	NA	NA	0	0.35
PSD3	NA	NA	hsa-miR-375(1)	NA	NA	miR-375(1)	0.35	NA	NA	0	0.35
PSME4	NA	NA	hsa-miR-375(1)	NA	miR-375(1)	NA	0.35	NA	NA	0	0.35
PTBP3	NA	NA	hsa-miR-375(1)	NA	NA	miR-375(1)	0.35	NA	NA	0	0.35
PTCD3	NA	NA	hsa-miR-375(1)	NA	NA	miR-375(1)	0.35	NA	NA	0	0.35
PTEN	NA	NA	hsa-miR-375(1)	NA	NA	miR-375(1)	0.35	NA	NA	0	0.35
PTER	NA	NA	hsa-miR-375(1)	NA	NA	miR-375(1)	0.35	NA	NA	0	0.35
PTGS2	NA	NA	hsa-miR-375(1)	NA	NA	miR-375(1)	0.35	NA	NA	0	0.35
PTK2	NA	NA	hsa-miR-375(1)	NA	NA	miR-375(1)	0.35	NA	NA	0	0.35
PTPDC1	NA	NA	hsa-miR-375(1)	NA	NA	miR-375(1)	0.35	NA	NA	0	0.35
PTPRB	NA	NA	hsa-miR-375(1)	NA	NA	miR-375(1)	0.35	NA	NA	0	0.35
PTPRF	NA	NA	hsa-miR-375(1)	NA	miR-375(1)	NA	0.35	NA	NA	0	0.35
PTPRK	NA	NA	hsa-miR-375(1)	NA	NA	miR-375(1)	0.35	NA	NA	0	0.35
PURA	NA	NA	hsa-miR-375(1)	NA	miR-375(1)	NA	0.35	NA	NA	0	0.35
PUS7L	NA	NA	hsa-miR-375(1)	NA	NA	miR-375(1)	0.35	NA	NA	0	0.35
PYGL	NA	NA	hsa-miR-375(1)	NA	NA	miR-375(1)	0.35	NA	NA	0	0.35
PYGO2	NA	NA	hsa-miR-375(1)	NA	NA	miR-375(1)	0.35	NA	NA	0	0.35
RAB10	NA	NA	hsa-miR-375(1)	NA	miR-375(1)	NA	0.35	NA	NA	0	0.35
RAB11A	NA	NA	hsa-miR-375(1)	NA	NA	miR-375(1)	0.35	NA	NA	0	0.35
RAB14	NA	NA	hsa-miR-375(1)	NA	miR-375(1)	NA	0.35	NA	NA	0	0.35
RAB21	NA	NA	hsa-miR-375(1)	NA	NA	miR-375(1)	0.35	NA	NA	0	0.35
RAB22A	NA	NA	hsa-miR-375(1)	NA	miR-375(1)	NA	0.35	NA	NA	0	0.35
RAB27B	NA	NA	hsa-miR-375(1)	NA	NA	miR-375(1)	0.35	NA	NA	0	0.35
RAB30	NA	NA	hsa-miR-375(1)	NA	NA	miR-375(1)	0.35	NA	NA	0	0.35
RAB36	NA	NA	hsa-miR-375(1)	NA	NA	miR-375(1)	0.35	NA	NA	0	0.35
RAB39B	NA	NA	hsa-miR-375(1)	NA	NA	miR-375(1)	0.35	NA	NA	0	0.35
RAB3B	NA	NA	hsa-miR-375(1)	NA	miR-375(1)	NA	0.35	NA	NA	0	0.35
RAB40C	NA	NA	hsa-miR-375(1)	NA	NA	miR-375(1)	0.35	NA	NA	0	0.35
RAB7A	NA	NA	hsa-miR-375(1)	NA	NA	miR-375(1)	0.35	NA	NA	0	0.35
RABGAP1L	NA	NA	hsa-miR-375(1)	NA	NA	miR-375(1)	0.35	NA	NA	0	0.35
RABGEF1	NA	NA	hsa-miR-375(1)	NA	NA	miR-375(1)	0.35	NA	NA	0	0.35
RAC1	NA	NA	hsa-miR-375(1)	NA	NA	miR-375(1)	0.35	NA	NA	0	0.35
RAD1	NA	NA	hsa-miR-375(1)	NA	NA	miR-375(1)	0.35	NA	NA	0	0.35
RAD50	NA	NA	hsa-miR-375(1)	NA	NA	miR-375(1)	0.35	NA	NA	0	0.35
RAD51B	NA	NA	hsa-miR-375(1)	NA	NA	miR-375(1)	0.35	NA	NA	0	0.35
RAD54L2	NA	NA	hsa-miR-375(1)	NA	NA	miR-375(1)	0.35	NA	NA	0	0.35
RAF1	NA	NA	hsa-miR-375(1)	NA	miR-375(1)	NA	0.35	NA	NA	0	0.35
RALGPS2	NA	NA	hsa-miR-375(1)	NA	NA	miR-375(1)	0.35	NA	NA	0	0.35
RAP1GAP2	NA	NA	hsa-miR-375(1)	NA	NA	miR-375(1)	0.35	NA	NA	0	0.35
RAPGEF6	NA	NA	hsa-miR-375(1)	NA	NA	miR-375(1)	0.35	NA	NA	0	0.35
RBAK	NA	NA	hsa-miR-375(1)	NA	NA	miR-375(1)	0.35	NA	NA	0	0.35
RBBP4	NA	NA	hsa-miR-375(1)	NA	NA	miR-375(1)	0.35	NA	NA	0	0.35
RBBP5	NA	NA	hsa-miR-375(1)	NA	NA	miR-375(1)	0.35	NA	NA	0	0.35
RBFOX2	NA	NA	hsa-miR-375(1)	NA	NA	miR-375(1)	0.35	NA	NA	0	0.35
RBL2	NA	NA	hsa-miR-375(1)	NA	NA	miR-375(1)	0.35	NA	NA	0	0.35
RBM12B	NA	NA	hsa-miR-375(1)	NA	NA	miR-375(1)	0.35	NA	NA	0	0.35
RBM15B	NA	NA	hsa-miR-375(1)	NA	NA	miR-375(1)	0.35	NA	NA	0	0.35
RBM39	NA	NA	hsa-miR-375(1)	NA	NA	miR-375(1)	0.35	NA	NA	0	0.35
RBM41	NA	NA	hsa-miR-375(1)	NA	NA	miR-375(1)	0.35	NA	NA	0	0.35
RBM7	NA	NA	hsa-miR-375(1)	NA	NA	miR-375(1)	0.35	NA	NA	0	0.35
RBMS1	NA	NA	hsa-miR-375(1)	NA	NA	miR-375(1)	0.35	NA	NA	0	0.35
RBMS3	NA	NA	hsa-miR-375(1)	NA	NA	miR-375(1)	0.35	NA	NA	0	0.35
RC3H1	NA	NA	hsa-miR-375(1)	NA	NA	miR-375(1)	0.35	NA	NA	0	0.35
RC3H2	NA	NA	hsa-miR-375(1)	NA	NA	miR-375(1)	0.35	NA	NA	0	0.35
RCBTB1	NA	NA	hsa-miR-375(1)	NA	NA	miR-375(1)	0.35	NA	NA	0	0.35
RCBTB2	NA	NA	hsa-miR-375(1)	NA	NA	miR-375(1)	0.35	NA	NA	0	0.35
RCHY1	NA	NA	hsa-miR-375(1)	NA	NA	miR-375(1)	0.35	NA	NA	0	0.35
RCN1	NA	NA	hsa-miR-375(1)	NA	NA	miR-375(1)	0.35	NA	NA	0	0.35
RDH11	NA	NA	hsa-miR-375(1)	NA	miR-375(1)	NA	0.35	NA	NA	0	0.35
REEP5	NA	NA	hsa-miR-375(1)	NA	NA	miR-375(1)	0.35	NA	NA	0	0.35
RERG	NA	NA	hsa-miR-375(1)	NA	NA	miR-375(1)	0.35	NA	NA	0	0.35
RFX7	NA	NA	hsa-miR-375(1)	NA	miR-375(1)	NA	0.35	NA	NA	0	0.35
RFXANK	NA	NA	hsa-miR-375(1)	NA	NA	miR-375(1)	0.35	NA	NA	0	0.35
RHOBTB3	NA	NA	hsa-miR-375(1)	NA	NA	miR-375(1)	0.35	NA	NA	0	0.35
RICTOR	NA	NA	hsa-miR-375(1)	NA	NA	miR-375(1)	0.35	NA	NA	0	0.35
RIMS1	NA	NA	hsa-miR-375(1)	NA	NA	miR-375(1)	0.35	NA	NA	0	0.35
RIOK2	NA	NA	hsa-miR-375(1)	NA	NA	miR-375(1)	0.35	NA	NA	0	0.35
RLIM	NA	NA	hsa-miR-375(1)	NA	NA	miR-375(1)	0.35	NA	NA	0	0.35
RMI1	NA	NA	hsa-miR-375(1)	NA	NA	miR-375(1)	0.35	NA	NA	0	0.35
RNF125	NA	NA	hsa-miR-375(1)	NA	NA	miR-375(1)	0.35	NA	NA	0	0.35
RNF144A	NA	NA	hsa-miR-375(1)	NA	NA	miR-375(1)	0.35	NA	NA	0	0.35
RNF169	NA	NA	hsa-miR-375(1)	NA	NA	miR-375(1)	0.35	NA	NA	0	0.35
RNF180	NA	NA	hsa-miR-375(1)	NA	NA	miR-375(1)	0.35	NA	NA	0	0.35
RNF185	NA	NA	hsa-miR-375(1)	NA	NA	miR-375(1)	0.35	NA	NA	0	0.35
RNF2	NA	NA	hsa-miR-375(1)	NA	NA	miR-375(1)	0.35	NA	NA	0	0.35
RNF6	NA	NA	hsa-miR-375(1)	NA	miR-375(1)	NA	0.35	NA	NA	0	0.35
ROBO1	NA	NA	hsa-miR-375(1)	NA	NA	miR-375(1)	0.35	NA	NA	0	0.35
ROCK2	NA	NA	hsa-miR-375(1)	NA	NA	miR-375(1)	0.35	NA	NA	0	0.35
RORA	NA	NA	hsa-miR-375(1)	NA	NA	miR-375(1)	0.35	NA	NA	0	0.35
RP2	NA	NA	hsa-miR-375(1)	NA	NA	miR-375(1)	0.35	NA	NA	0	0.35
RPGRIP1L	NA	NA	hsa-miR-375(1)	NA	miR-375(1)	NA	0.35	NA	NA	0	0.35
RPRD1B	NA	NA	hsa-miR-375(1)	NA	NA	miR-375(1)	0.35	NA	NA	0	0.35
RPS6	NA	NA	hsa-miR-375(1)	NA	miR-375(1)	NA	0.35	NA	NA	0	0.35
RPS6KA3	NA	NA	hsa-miR-375(1)	NA	NA	miR-375(1)	0.35	NA	NA	0	0.35
RPS6KC1	NA	NA	hsa-miR-375(1)	NA	NA	miR-375(1)	0.35	NA	NA	0	0.35
RRP15	NA	NA	hsa-miR-375(1)	NA	NA	miR-375(1)	0.35	NA	NA	0	0.35
RSBN1	NA	NA	hsa-miR-375(1)	NA	NA	miR-375(1)	0.35	NA	NA	0	0.35
RUNX1	NA	NA	hsa-miR-375(1)	NA	NA	miR-375(1)	0.35	NA	NA	0	0.35
[truncated: 679 more rows]
