# Supplementary material for: A miR-375/YAP axis regulates neuroendocrine differentiation and tumorigenesis in lung carcinoid cells
Source: Sci Rep. 2021 May 17;11:10455. doi: 10.1038/s41598-021-89855-4 (PMC8129150; doi:10.1038/s41598-021-89855-4)
Supplement: Supplementary file 6 — Supplementary Table 6. [file 41598_2021_89855_MOESM6_ESM.xlsx]

## Sheet: upregulated
Supplementary Table 6. Pathway enrichment of dysregulated genes following YAP overexpression.
Gene	YAP overexpression (median TPM)	H727 control (median TPM)	Fold change	Fold change (log2)
AASS	39.8333	4.46783	8.91559	3.15633
ABCA1	24.4193	1.31257	18.6042	4.21755
ABHD4	70.297	23.4873	2.99298	1.58158
ABL2	42.6538	15.4897	2.75369	1.46137
ABRAXAS1	30.8077	20.2877	1.51854	0.602683
AC003665.1	17.0739	10.4129	1.63969	0.713422
AC005776.1	10.6838	5.31535	2.00999	1.00719
AC008626.1	30.3453	17.8038	1.70443	0.769288
AC011479.1	13.6953	0	Inf	Inf
AC016739.1	134.945	86.3275	1.56318	0.644479
AC017081.3	74.72	39.7704	1.87878	0.909799
AC025423.2	42.1895	26.8782	1.56965	0.650447
AC026464.4	48.5736	32.1419	1.51122	0.595717
AC060780.2	5.91156	0	Inf	Inf
AC073107.1	13.3939	6.94317	1.92908	0.947913
AC073107.2	5.06522	0	Inf	Inf
AC079781.2	11.3485	0	Inf	Inf
AC079866.1	29.7504	9.06826	3.28072	1.71401
AC087575.1	9.41652	0	Inf	Inf
AC092338.1	42.2854	23.8474	1.77316	0.826326
AC092651.2	2.01586	0.150923	13.3569	3.73951
AC092681.1	13.4189	5.10291	2.62966	1.39487
AC093668.3	16.1296	7.94966	2.02897	1.02075
AC099778.2	8.69138	0	Inf	Inf
AC104389.4	26.1857	17.3475	1.50948	0.594056
AC114501.1	13.2998	0	Inf	Inf
AC114737.2	2.98593	0	Inf	Inf
AC120057.2	48.0844	23.72	2.02717	1.01946
AC124319.1	126.79	75.0208	1.69007	0.757082
AC126755.1	64.9616	41.2802	1.57367	0.654137
AC217628.1	61.3552	13.2491	4.63088	2.21129
AC239800.3	66.897	38.2515	1.74887	0.806425
AC240274.1	67.6706	42.4049	1.59582	0.674297
AC243547.3	7.56616	3.43138	2.20499	1.14077
AC244197.3	118.268	62.5416	1.89103	0.919174
AC244452.3	75.986	49.1844	1.54492	0.627533
AC275440.1	14.6215	6.07918	2.40518	1.26614
ACAA1	69.3497	44.2035	1.56887	0.649728
ACAA2	112.24	66.1163	1.69762	0.763512
ACOT9	45.5974	24.5418	1.85795	0.893712
ACSF2	38.8381	15.2187	2.55201	1.35163
ACSL4	58.1929	32.3572	1.79845	0.846758
ACSS2	23.7184	13.8467	1.71293	0.776463
ACTB	6504.56	3473.55	1.8726	0.90504
ACTG2	23.6359	4.92269	4.80143	2.26346
ACTN1	306.265	182.444	1.67868	0.747324
ACTN4	669.373	316.87	2.11246	1.07892
ACTR10	101.457	64.7965	1.56578	0.646886
ACTR8	25.553	16.7254	1.5278	0.611451
ADAM9	271.177	123.997	2.18695	1.12892
ADARB1	15.8984	9.18855	1.73024	0.790976
ADGRG6	216.693	65.7724	3.29458	1.7201
ADK	80.2436	41.9446	1.91309	0.935902
ADORA2B	27.4856	6.31814	4.35026	2.1211
AFAP1	46.4648	24.7674	1.87605	0.907699
AFAP1L2	56.5348	2.43263	23.2402	4.53855
AGRN	106.98	43.7606	2.44466	1.28964
AHNAK	371.343	56.9909	6.51582	2.70395
AHR	161.362	88.8223	1.81669	0.861311
AJUBA	386.688	65.1232	5.93778	2.56992
AKAP12	50.7445	28.2329	1.79736	0.845876
AKNA	16.0617	9.84098	1.63212	0.706749
AKTIP	45.7196	29.833	1.53251	0.6159
AL034430.2	30.0504	16.0959	1.86696	0.900691
AL162171.1	23.761	12.4658	1.90609	0.930614
AL354798.1	33.4329	0.465958	71.7509	6.16492
ALDH1A3	32.9582	9.36482	3.51936	1.81531
ALDH1B1	33.0221	21.3112	1.54952	0.631817
ALS2CL	26.7652	1.84851	14.4793	3.85592
AMFR	172.141	106.311	1.61921	0.695292
AMIGO2	178.936	75.4946	2.37018	1.24499
AMOTL2	166.532	8.13155	20.4797	4.35612
AMZ2	32.1313	18.6723	1.7208	0.783082
ANKLE2	166.279	86.5766	1.9206	0.94156
ANKMY2	16.7989	11.0855	1.5154	0.599694
ANKRD1	180.93	0.944644	191.532	7.58145
ANKRD28	85.0416	47.3707	1.79524	0.844173
ANKRD33B	22.9879	3.19549	7.19385	2.84676
ANLN	532.267	213.191	2.49666	1.32
ANO6	61.27	32.0256	1.91316	0.935956
ANXA1	392.069	31.9739	12.2622	3.61614
ANXA2	1002.79	405.112	2.47534	1.30763
ANXA3	277.169	27.7308	9.99501	3.32121
ANXA5	247.57	113.784	2.17579	1.12154
AP000351.2	21.4689	13.6103	1.5774	0.657549
AP000769.1	20.597	13.2869	1.55017	0.632426
AP002392.1	7.19294	0	Inf	Inf
AP003419.1	47.6935	22.9103	2.08175	1.0578
AP1S2	51.3255	34.0595	1.50693	0.591617
AP2B1	290.469	138.361	2.09935	1.06995
AP3S1	139.232	80.96	1.71976	0.782211
APBB2	47.6028	28.8867	1.64792	0.720643
APLP2	930.074	583.161	1.59489	0.673453
APOBEC3B	26.5919	13.9923	1.90047	0.926354
AREG	149.31	32.7435	4.56001	2.18904
ARF4	191.865	121.696	1.57659	0.656809
ARF6	63.723	38.0542	1.67453	0.743758
ARFGAP1	156.671	84.4429	1.85535	0.891694
ARFGAP3	31.8802	18.6399	1.71033	0.774271
ARFGEF1	64.2277	42.6463	1.50606	0.590777
ARHGAP21	69.8789	43.5404	1.60492	0.682503
ARHGDIB	136.815	63.7867	2.14489	1.1009
ARHGDIG	23.4119	12.3095	1.90194	0.927473
ARHGEF17	81.2428	6.11501	13.2858	3.73181
ARHGEF18	90.3339	27.7992	3.24952	1.70023
ARHGEF28	87.8294	41.28	2.12765	1.08926
ARID3B	79.2045	41.6999	1.89939	0.925538
ARL2BP	22.2514	13.0475	1.70542	0.77013
ARL8A	35.842	20.8052	1.72274	0.784707
ARNTL2	98.3035	47.0711	2.08841	1.0624
ARPC5	125.039	77.1091	1.62159	0.697411
ARRDC3	42.6724	22.4109	1.90409	0.929099
ARSJ	45.1584	26.8574	1.68142	0.749677
ATF3	42.9344	27.0717	1.58595	0.665347
ATG101	53.4638	35.1707	1.52012	0.604189
ATL3	68.2597	36.573	1.86639	0.900253
ATP10A	26.3635	9.15376	2.88008	1.52611
ATP6V1C1	52.7066	33.9426	1.55281	0.634884
ATP6V1D	123.65	80.5422	1.53522	0.618448
ATP6V1E1	178.74	108.017	1.65473	0.726598
ATXN1	55.9034	36.4357	1.5343	0.617581
AVPI1	24.0328	7.1438	3.36415	1.75024
AXL	172.932	4.36633	39.6059	5.30764
AZIN1	393.632	212.374	1.85348	0.89024
B3GALNT1	53.2222	30.2584	1.75892	0.81469
B4GALT3	51.5589	31.3739	1.64337	0.716656
B4GALT4	55.1713	20.751	2.65873	1.41074
B4GALT7	23.6719	14.7248	1.60762	0.684926
BAIAP2	51.0883	27.7671	1.83988	0.879613
BARD1	29.3764	18.3334	1.60234	0.680181
BASP1	58.0807	11.9507	4.86	2.28096
BCAR3	106.7	55.7073	1.91537	0.937624
BCAS4	50.4941	23.0696	2.18877	1.13012
BCL2L1	289.601	66.8358	4.33302	2.11537
BCL2L12	42.3258	7.27502	5.81797	2.54052
BCL9L	95.2127	41.6539	2.2858	1.1927
BEX3	79.6812	50.0615	1.59167	0.670539
BIRC5	73.308	47.8194	1.53302	0.616375
BLZF1	22.8557	15.0844	1.51518	0.599491
BMP1	33.3047	13.5816	2.4522	1.29408
BMP4	25.946	7.7012	3.36909	1.75236
BNIP3P17	27.2234	17.5499	1.5512	0.633384
BNIP3P4	68.2585	35.1257	1.94326	0.958482
BRIP1	72.3487	43.8557	1.6497	0.722201
BTBD10	45.5257	30.1466	1.51014	0.594684
BTG3	17.6562	10.8556	1.62646	0.701737
BZW1P2	31.5436	1.59154	19.8195	4.30885
C10orf88	21.8566	14.0183	1.55915	0.640758
C11orf24	134.566	81.9433	1.64218	0.715617
C11orf68	53.7531	13.235	4.06145	2.02199
C12orf49	58.3479	35.0962	1.66251	0.733365
C18orf54	24.3047	13.8628	1.75323	0.810012
C19orf33	292.349	44.561	6.56064	2.71384
C1DP1	24.6289	14.9689	1.64534	0.718384
C1orf116	34.8358	8.09589	4.3029	2.10531
C1orf122	36.1447	22.9251	1.57664	0.656858
C6orf132	25.7433	16.3009	1.57926	0.659245
C6orf15	64.9099	3.68368	17.6209	4.13922
CAB39	111.4	65.2621	1.70696	0.77143
CABLES1	314.79	150.557	2.09084	1.06408
CALD1	87.5066	17.5405	4.98883	2.3187
CALM2	860.432	536.126	1.60491	0.682489
CAP1	385.983	238.643	1.61741	0.693686
CAPG	55.1861	31.0871	1.77521	0.82799
CAPN2	330.676	130.947	2.52526	1.33643
CAPNS1	457.902	281.778	1.62504	0.700478
CAPRIN2	96.3528	53.1824	1.81174	0.857379
CASP4	37.6959	24.2841	1.55229	0.634394
CAST	191.299	123.301	1.55148	0.633646
CATSPER1	27.2284	16.0499	1.69649	0.762549
CAV1	341.207	2.15268	158.503	7.30837
CAV2	175.716	11.5145	15.2604	3.93172
CAVIN3	22.9744	12.5089	1.83664	0.87707
CCDC198	59.5106	20.8553	2.8535	1.51273
CCDC68	70.8923	15.8959	4.4598	2.15698
CCDC82	88.4734	47.3186	1.86974	0.902837
CCDC84	205.508	86.641	2.37195	1.24607
CCDC85B	42.407	25.0725	1.69138	0.758197
CCDC85C	46.8424	29.3275	1.59722	0.67556
CCDC9	26.2999	16.3268	1.61084	0.687816
CCHCR1	42.1107	27.1504	1.55101	0.63321
CCN1	613.99	10.6608	57.5932	5.84783
CCN2	213.329	20.1873	10.5675	3.40156
CCND1	979.671	578.357	1.69388	0.760336
CCNG2	86.0267	33.6861	2.55378	1.35263
CCNQ	29.9459	19.67	1.52242	0.606365
CCNYL1	77.5283	37.0974	2.08986	1.0634
CD109	30.0951	15.4965	1.94206	0.957591
CD55	46.7018	20.2593	2.30521	1.2049
CD59	174.816	36.0428	4.85023	2.27805
CDC20	483.113	266.164	1.81509	0.860045
CDC42EP3	146.94	49.0018	2.99867	1.58432
CDCA3	61.3078	39.5601	1.54974	0.632025
CDCP1	52.1088	34.1526	1.52576	0.609532
CDH2	213.829	50.6194	4.22424	2.07869
CDH6	38.6148	13.9763	2.76287	1.46617
CDK14	17.9295	4.99961	3.58618	1.84245
CDK2AP2	164.518	92.5811	1.77702	0.829457
CDK6	89.8123	28.7891	3.11967	1.64139
CEMIP	57.3188	23.1965	2.47101	1.3051
CENPT	65.6758	31.8095	2.06466	1.04591
CETN3	43.3582	26.9634	1.60804	0.685304
CGB8	24.4258	1.3e-05	1.87891e+06	20.8415
CGGBP1	37.1349	24.2744	1.5298	0.61334
CGRRF1	37.7871	21.3533	1.76962	0.823438
CHKA	118.525	57.828	2.04961	1.03535
CHML	37.6727	17.7167	2.12639	1.08841
CHMP2B	34.7355	20.1934	1.72014	0.782526
CHTF8	46.7131	30.6935	1.52192	0.605895
CIT	124.259	75.7362	1.64068	0.714295
CITED2	124	20.1527	6.15301	2.62129
CKS1BP3	51.8307	0	Inf	Inf
CLCF1	30.2181	10.979	2.75234	1.46066
CLCN4	33.2952	11.071	3.00742	1.58853
CLIP1	216.017	110.401	1.95666	0.968394
CLTB	52.9515	18.0413	2.93502	1.55337
CLTCL1	29.9071	14.6975	2.03485	1.02492
CLU	113.062	53.9971	2.09386	1.06616
CNIH4	42.5657	25.277	1.68397	0.751866
CNN2	528.228	225.865	2.33869	1.2257
COL12A1	24.9728	5.46433	4.57014	2.19224
COL1A1	30.1256	4.52431	6.65862	2.73522
COL4A2	85.7493	49.8882	1.71883	0.781425
COL4A3	48.5045	8.90649	5.44597	2.44519
COL4A4	34.839	6.09347	5.71743	2.51537
COL7A1	32.304	8.15072	3.96333	1.98671
COL8A1	25.7146	10.7402	2.39423	1.25956
CORO1B	137.731	90.8042	1.51679	0.601025
COTL1	90.5382	14.1123	6.41556	2.68158
COX6A1P2	48.9713	3.83e-07	1.27862e+08	26.93
COX6CP17	8.03565	0	Inf	Inf
CPA4	73.8204	2.43176	30.3568	4.92395
CPEB2	39.4467	13.8242	2.85346	1.51271
CPLANE1	35.0757	18.7671	1.869	0.902266
CPM	29.1749	18.6619	1.56334	0.644628
CPNE3	97.6777	64.1694	1.52219	0.606145
CPNE8	52.0587	28.9651	1.79729	0.845825
CREB3	47.5144	28.4475	1.67025	0.740063
CREG2	43.8352	27.5748	1.58968	0.668741
CRIM1	196.844	66.4519	2.96221	1.56667
CRYBG1	24.943	4.98854	5.00006	2.32195
CSGALNACT1	45.3447	6.46984	7.00863	2.80913
CSRNP2	37.8776	24.5759	1.54125	0.624099
CSRP1	231.886	101.546	2.28355	1.19128
CST6	41.4115	1.68356	24.5976	4.62044
CTNNA1	848.899	422.727	2.00815	1.00587
CTNNAL1	86.8599	39.3469	2.20754	1.14244
CTNS	23.1929	13.4595	1.72317	0.785065
CTSH	42.4995	22.6554	1.87592	0.907595
CTSZ	102.987	53.5887	1.92181	0.942466
CU457734.2	23.1886	15.0332	1.54249	0.625261
CUL4B	129.371	69.6751	1.85678	0.892803
CYFIP2	131.431	78.867	1.66649	0.736816
CYP1B1	75.5938	36.7073	2.05937	1.0422
CYP2S1	32.0474	4.7314	6.77334	2.75987
DAPK3	90.6887	34.7234	2.61175	1.38501
DCBLD1	51.4197	26.7211	1.92431	0.944343
DCDC2	22.4148	7.11689	3.14952	1.65513
DDAH1	67.8952	38.3051	1.77248	0.825772
DDIT3	61.4089	35.6043	1.72476	0.786397
DEF8	65.0317	39.4239	1.64955	0.722072
DEFB131B	19.7331	8.18125	2.41199	1.27022
DENND3	149.737	48.6616	3.07711	1.62158
DEPDC1	45.336	25.83	1.75517	0.811611
DGCR2	71.6548	47.0812	1.52194	0.605912
DGKA	46.3557	28.6632	1.61726	0.693547
DHCR24	129.742	83.0241	1.5627	0.644042
DHRS2	33.2081	12.7765	2.59916	1.37804
DHX32	70.54	46.4789	1.51768	0.601867
DIAPH1	379.78	227.044	1.67272	0.742193
DIAPH3	78.341	24.9078	3.14524	1.65317
DIS3L	106	70.5339	1.50283	0.587682
DKK1	944.937	354.98	2.66194	1.41248
DMKN	174.948	106.967	1.63553	0.709756
DNAJB1	99.1768	53.5052	1.85359	0.890323
DOCK5	116.989	57.8868	2.021	1.01507
DOK4	42.0432	25.2105	1.66769	0.737851
DRAP1	150.031	44.7042	3.35609	1.74678
DST	205.945	125.03	1.64717	0.719991
DTX2	70.8809	40.0544	1.76962	0.823438
DUSP14	32.2529	11.9991	2.68795	1.4265
DUSP6	401.267	237.76	1.68769	0.755053
DYRK4	8.60701	5.43941	1.58234	0.662062
EBNA1BP2	130.859	78.9336	1.65784	0.729307
EDN1	31.0071	0.438423	70.7242	6.14413
EEF1A1P6	22.1878	13.2964	1.66871	0.738731
EEPD1	36.7126	19.7705	1.85694	0.892928
EFEMP1	318.994	40.0968	7.95559	2.99197
EGFR	268.078	77.2952	3.46824	1.7942
EGR1	17.56	6.87722	2.55336	1.3524
EHD1	116.808	54.3701	2.14838	1.10325
EHD2	37.1603	5.66652	6.55786	2.71323
ELOVL1	167.508	108.276	1.54705	0.629518
ELOVL2	35.4118	12.0045	2.94988	1.56065
ELOVL7	27.0017	12.8481	2.10161	1.0715
EMP1	218.385	52.8768	4.13007	2.04616
EMP3	26.0988	13.243	1.97076	0.978753
EPB41L1	20.7463	7.4901	2.76983	1.4698
EPHA2	298.235	63.6001	4.68922	2.22935
EPS8L1	30.4511	15.6701	1.94326	0.958482
EPS8L2	270.13	73.7014	3.66519	1.87389
ERBB2	74.6531	32.3105	2.31049	1.2082
ERBIN	83.886	45.1939	1.85614	0.892302
ERCC2	29.6582	18.768	1.58025	0.660155
EREG	196.009	76.5304	2.56119	1.35681
ERRFI1	202.186	76.7421	2.63462	1.3976
ESAM	24.6148	4.37199	5.63011	2.49316
ESRP2	88.3577	55.418	1.59439	0.673001
ESYT2	101.541	59.7962	1.69812	0.763936
ETS1	125.042	73.0293	1.71222	0.775865
EXOC6B	41.918	14.888	2.81556	1.49342
EXPH5	46.749	17.5335	2.66627	1.41482
EXT1	56.1004	19.1079	2.93598	1.55384
EZR	289.422	159.914	1.80985	0.855874
F2RL1	73.9803	26.2816	2.81491	1.49309
F3	227.771	65.5628	3.47409	1.79663
FADS3	53.0363	31.5844	1.6792	0.747771
FAM107B	68.8987	45.7118	1.50724	0.591911
FAM200B	32.4959	17.0568	1.90516	0.929911
FAM3C	68.9654	42.2433	1.63258	0.707151
FAM9B	76.9764	37.3266	2.06224	1.04421
FAT1	101.839	66.2455	1.53731	0.620404
FBXL5	52.2642	32.9411	1.58659	0.665933
FDX2	44.8662	24.3336	1.84379	0.882678
FGD3	5.24751	0.120797	43.4408	5.44098
FGD4	107.04	49.7803	2.15025	1.1045
FGFR2	26.1585	13.6319	1.91892	0.940293
FHL2	227.156	94.3617	2.40729	1.26741
FJX1	15.8826	10.5358	1.50749	0.59215
FKBP9	108.63	65.3753	1.66164	0.732609
FLII	188.929	120.29	1.57062	0.651333
FLNA	1896.19	738.662	2.56706	1.36012
FLNB	388.433	138.812	2.79826	1.48453
FLNC	70.3412	1.93039	36.439	5.18741
FMN1	29.3027	13.382	2.18972	1.13075
FN1	89.3088	39.286	2.2733	1.18479
FNBP1	35.5329	14.0814	2.52338	1.33536
FOLR1	30.499	0.392812	77.6428	6.27878
FOSL1	85.7177	23.7634	3.60712	1.85085
FOSL2	53.53	17.8642	2.99649	1.58327
FRMD6	198.543	85.4193	2.32433	1.21682
FSCN1	33.0384	8.77319	3.76584	1.91297
FSTL3	68.9394	2.80349	24.5906	4.62003
FTSJ1	62.671	35.2117	1.77984	0.831744
FUCA1	31.4886	19.3555	1.62686	0.702086
FYN	12.9381	8.52523	1.51763	0.601818
FZD2	24.4356	0.305227	80.0571	6.32296
FZD6	42.3434	27.0133	1.5675	0.648467
GADD45B	124.016	11.6336	10.6602	3.41416
GALNT1	108.123	51.1535	2.1137	1.07977
GALNT10	119.568	40.56	2.94794	1.55971
GALNT2	53.6872	29.5383	1.81755	0.861994
GALNT3	88.1807	30.5725	2.88431	1.52823
GALNT5	20.3137	13.2434	1.53387	0.617179
GAS6	54.3727	0.886748	61.317	5.93822
GATA6	26.3768	12.2047	2.16121	1.11184
GBE1	29.6145	18.2404	1.62357	0.699166
GBP3	31.0804	12.9468	2.40062	1.26341
GDAP2	25.1235	16.6281	1.51091	0.595414
GDI1	161.299	104.722	1.54025	0.623169
GINS4	52.6692	32.7501	1.60821	0.685459
GIPC1	145.294	76.0095	1.91153	0.934728
GJB3	39.1391	3.03173	12.9098	3.6904
GLUD1	128.758	60.5006	2.12821	1.08964
GMPR2	62.8752	34.7104	1.81142	0.857123
GNG10	52.0403	27.1054	1.91992	0.941049
GPAT3	15.8536	6.66979	2.37692	1.24909
GPN3	75.4879	46.0044	1.64088	0.714474
GPR39	36.3916	22.9782	1.58375	0.663343
GPRC5A	308.646	33.162	9.30723	3.21835
GPX4	348.142	194.515	1.7898	0.839799
GRHL2	77.3933	46.0884	1.67924	0.747805
GSTM3	23.4543	13.2385	1.77167	0.825114
GTF2F2	29.4522	19.4959	1.51069	0.595207
GULP1	67.8868	33.9598	1.99903	0.999302
HAUS4	106.785	66.396	1.60831	0.685547
HCFC1R1	57.3241	24.4796	2.34171	1.22756
HDAC7	47.8985	28.1492	1.7016	0.76689
HEG1	66.7971	2.74229	24.3582	4.60633
HELZ2	19.3992	9.10475	2.13067	1.0913
HIF1A	329.955	115.436	2.85835	1.51518
HMGB1P10	23.7918	8.76797	2.71349	1.44015
HMGB1P5	8.29113	2.11324	3.92342	1.97211
HS6ST2	37.4385	15.9085	2.35337	1.23473
HSBP1L1	87.8755	27.0682	3.24644	1.69886
HSD17B11	176.676	95.948	1.84137	0.88078
HSPA1A	81.2555	35.7756	2.27125	1.18349
HSPA1B	113.759	53.7005	2.11841	1.08298
HSPB8	58.925	36.214	1.62713	0.702332
HSPG2	178.044	40.5144	4.39459	2.13573
HYI	123.03	43.1033	2.85431	1.51314
IAH1	60.6197	39.5293	1.53354	0.616865
IDI1	43.0483	27.8654	1.54487	0.627482
IDS	136.898	87.6744	1.56144	0.642874
IER3	160.605	103.574	1.55064	0.632863
IGF1R	414.602	219.08	1.89247	0.920272
IGFBP4	191.536	51.6505	3.70831	1.89076
IGKV1OR-2	22.3269	5.57338	4.00599	2.00216
IGKV1OR-3	14.2204	3.91935	3.62825	1.85928
IKBIP	33.4601	20.465	1.63499	0.709285
IL13RA1	59.5647	26.5653	2.2422	1.16491
IL18	59.0056	6.23985	9.45626	3.24127
IL18BP	35.0367	21.9644	1.59516	0.673697
IL1R2	41.8349	24.4325	1.71226	0.775904
IL32	58.7886	17.1143	3.43505	1.78033
IL4R	76.9295	39.2689	1.95905	0.970151
IL6ST	62.9897	34.4323	1.82938	0.871352
ILK	111.452	59.4339	1.87523	0.907069
INAVA	82.7409	43.8659	1.88622	0.915499
INHBB	25.1965	1.26694	19.8877	4.3138
INPP5F	19.5918	8.60929	2.27566	1.18628
INPPL1	204.918	117.283	1.74721	0.805054
IQGAP3	62.6697	23.5272	2.66371	1.41344
IRF8	34.855	18.7834	1.85563	0.891906
IRS1	54.7775	9.29788	5.8914	2.55861
ITCH	130.349	85.2938	1.52823	0.611866
ITGA2	36.4306	7.37218	4.94164	2.30499
ITGAV	86.3128	37.6128	2.29477	1.19835
ITGB1	585.065	225.554	2.5939	1.37512
ITGB6	65.8497	35.5654	1.85151	0.888705
ITPRIPL2	33.8732	16.3039	2.07761	1.05493
JADE1	79.0117	29.131	2.71229	1.43951
JAG1	406.74	195.884	2.07644	1.05411
JDP2	24.4035	5.63486	4.33081	2.11464
JOSD2	33.2372	19.505	1.70404	0.768958
JPT2	220.202	143.718	1.53218	0.615586
JUN	23.3803	6.53682	3.57671	1.83863
JUNB	131.272	78.3648	1.67514	0.744282
JUP	156.019	98.0957	1.59047	0.669455
KAT14	28.2538	14.9271	1.89278	0.920509
KCTD10	75.1493	49.9969	1.50308	0.58792
KDELR3	14.0929	7.47171	1.88617	0.915457
KDM6A	68.8138	45.4584	1.51378	0.598153
KDSR	78.4422	51.3695	1.52702	0.61072
KIF13A	28.2572	17.9319	1.57581	0.656095
KIF1C	68.0655	36.1639	1.88214	0.912372
KIF23	168.93	96.3961	1.75245	0.809376
KIFC3	271.568	140.121	1.93811	0.954647
KLF6	88.7671	38.1545	2.32652	1.21817
KLF7	41.5581	25.8403	1.60827	0.68551
KLHL12	21.0581	11.7812	1.78742	0.837882
KLHL36	39.169	17.8504	2.1943	1.13376
KLHL5	266.983	99.96	2.6709	1.41733
KPNA4	53.5472	28.743	1.86296	0.8976
KRT17	113.058	1.52455	74.1584	6.21254
KRT18	2858.85	1795.84	1.59193	0.670777
KRT19	1064.4	628.535	1.69347	0.759982
KRT4	28.0808	0.968602	28.991	4.85754
KRT7	3375.5	564.595	5.97862	2.57981
KRT8	2720.16	1706.61	1.5939	0.672559
KRT80	106.993	12.4661	8.58273	3.10144
KRT81	23.9819	0.817632	29.3309	4.87435
LACTB2	57.5254	33.0761	1.73918	0.798407
LAMA3	241.452	89.6893	2.69209	1.42873
LAMA5	165.801	66.0123	2.51167	1.32865
LAMB2	46.7208	7.19276	6.49553	2.69945
LAMC2	116.235	69.2066	1.67954	0.748063
LASP1	172.279	84.548	2.03765	1.02691
LATS2	43.5849	9.01264	4.83597	2.27381
LCAT	37.077	23.7721	1.55969	0.641256
LCMT1	56.9214	34.6354	1.64345	0.716725
LEPROT	65.5493	41.5857	1.57625	0.656493
LGALS14	5.53469	2.80591	1.97251	0.980035
LIMA1	41.0168	24.673	1.66241	0.73328
LINC01145	257.369	170.502	1.50947	0.594046
LIPA	45.2579	23.7287	1.90731	0.931536
LMCD1	63.9332	23.5182	2.71846	1.44279
LMNA	261.48	124.937	2.0929	1.0655
LMO7	146.257	51.9862	2.81338	1.49231
LPCAT1	84.6743	56.079	1.50991	0.594464
LRMDA	20.1976	12.9255	1.56262	0.643964
LRRC42	77.2162	51.306	1.50501	0.589775
LRRC8A	40.2588	15.9386	2.52586	1.33678
LRRN1	29.2902	10.454	2.80181	1.48636
LTBP2	29.0532	10.275	2.82756	1.49956
LUZP1	39.2078	23.7722	1.64931	0.721864
LY6K	22.4666	10.8072	2.07886	1.05579
LZIC	37.7308	24.0023	1.57196	0.652568
MAD2L2	69.9039	38.5108	1.81517	0.860107
MAFF	25.7556	12.22	2.10766	1.07564
MALT1	21.0002	13.3484	1.57325	0.653744
MAOA	39.5202	25.9136	1.52508	0.608883
MAP1B	45.544	24.7888	1.83728	0.877573
MAP2K1	144.152	90.0465	1.60086	0.678851
MAP3K1	28.5442	13.023	2.19183	1.13214
MAP3K14	19.9529	12.4749	1.59944	0.677568
MAP3K20	76.0528	34.8104	2.18477	1.12748
MAP3K9	29.6122	16.6696	1.77641	0.828966
MATN3	27.5443	0.248341	110.913	6.79329
MBNL2	89.8149	39.4568	2.27629	1.18668
MCL1	155.123	96.095	1.61426	0.690876
ME3	173.292	56.5802	3.06276	1.61483
MEAK7	83.7182	20.0828	4.16866	2.05958
MED10	46.8597	27.2207	1.72147	0.783641
MED15	164.427	105.748	1.5549	0.63682
METRN	45.9145	23.5686	1.94812	0.962084
METRNL	27.6439	9.24674	2.98958	1.57994
MEX3C	25.1857	16.1734	1.55722	0.638977
MFGE8	357.335	63.3313	5.64232	2.49629
MGLL	31.5215	11.1213	2.83435	1.50302
MICAL2	121.353	61.0763	1.9869	0.990521
MIEF2	28.9729	11.4892	2.52176	1.33443
MIER3	24.8137	15.3282	1.61882	0.694947
MIOS	32.9399	20.2247	1.6287	0.703719
MISP	130.402	47.0571	2.77115	1.47049
MITF	39.6306	8.84068	4.48276	2.16439
MKNK1	50.3112	30.7045	1.63856	0.71243
MMD	55.9119	16.535	3.38142	1.75763
MMP24	38.329	15.5793	2.46025	1.29881
MOSPD1	25.3665	9.46553	2.67988	1.42217
MPP5	51.5266	29.8725	1.72488	0.786499
MRPL24	51.7216	32.0898	1.61178	0.688654
MRTFA	50.9738	19.9532	2.55467	1.35314
MT1E	99.6992	15.9552	6.2487	2.64356
MT1F	6.06159	1.71669	3.53098	1.82007
MT1L	27.0991	0	Inf	Inf
MT2A	638.014	136.951	4.6587	2.21993
MTCP1	22.9364	14.6294	1.56783	0.648769
MTMR12	30.0865	18.5184	1.62468	0.700153
MVP	62.4088	33.783	1.84734	0.885452
MYADM	112.156	54.6818	2.05106	1.03637
MYBL1	25.7019	4.53134	5.67203	2.50387
MYEOV	21.8605	11.4666	1.90644	0.930884
MYH14	47.4556	23.7286	1.99993	0.999952
MYH9	554.872	293.52	1.89041	0.918696
MYL12A	1127.52	575.743	1.95837	0.969651
MYL12B	1206.9	639.928	1.886	0.915331
MYL6	2736.16	1418.56	1.92883	0.947727
MYL9	192.512	3.75609	51.2534	5.67958
MYO1C	143.967	55.8334	2.57851	1.36654
MYO1E	149.662	94.3506	1.58623	0.665604
MYO5B	67.5561	33.7684	2.00057	1.00041
MYOF	302.226	10.902	27.722	4.79296
NABP1	71.8684	18.1261	3.96492	1.98729
NAMPT	84.1978	54.084	1.5568	0.638581
NBEAL1	46.0729	27.618	1.66822	0.73831
NBPF1	161.556	104.955	1.53929	0.622265
NBPF19	24.4042	9.70392	2.51488	1.33049
NCEH1	90.6237	36.4646	2.48525	1.31339
NCK1	27.4528	16.5789	1.65589	0.727607
NCK2	48.0916	25.3768	1.8951	0.922275
NCKAP5	23.0147	9.84825	2.33693	1.22462
NDFIP2	119.808	61.7636	1.93979	0.9559
NECTIN2	87.9755	39.6698	2.2177	1.14906
NEDD1	100.712	65.6047	1.53514	0.618367
NEDD4L	163.383	97.4626	1.67637	0.745339
NEMP1	107.488	66.8853	1.60706	0.68442
NFKB2	25.5973	11.7334	2.18157	1.12537
NFKBIZ	30.7331	17.5956	1.74664	0.804581
NKAIN4	38.8893	6.87514	5.65651	2.49991
NME1-NME2	37.8388	14.5242	2.60522	1.38141
NNMT	573.743	154.642	3.71014	1.89148
NOP56P3	36.3539	5.9251	6.13558	2.6172
NOTCH2NLA	24.6242	12.1211	2.03152	1.02256
NPC1	193.367	120.397	1.60608	0.683546
NPC2	289.667	109.883	2.63614	1.39843
NPIPB13	68.0676	44.5656	1.52736	0.611038
NPPB	287.918	15.0568	19.1221	4.25717
NR1D2	46.01	26.3184	1.7482	0.805874
NR3C1	341.823	168.649	2.02683	1.01922
NR4A1	20.8365	8.33853	2.49882	1.32125
NSG1	90.5038	57.8585	1.56423	0.64545
NT5C2	107.417	66.8769	1.6062	0.683648
NT5DC3	31.7316	20.5093	1.54718	0.629643
NTN4	335.052	24.2216	13.8328	3.79002
NUAK1	90.2084	42.4115	2.12698	1.08881
NUAK2	24.3565	7.21238	3.37704	1.75576
NUB1	79.077	48.4491	1.63217	0.70679
NUDT4	76.5134	48.5952	1.57451	0.6549
NUP188	71.1056	45.3082	1.56937	0.650189
NXN	67.1379	6.56645	10.2244	3.35394
OCLN	57.4668	33.9374	1.69332	0.759853
OPN3	75.7434	25.4815	2.97248	1.57167
OPTN	46.3316	25.4312	1.82184	0.865396
OR7E13P	25.5641	3.33945	7.65518	2.93644
OSBPL10	33.9445	8.77605	3.86786	1.95153
OSER1	104.02	52.9499	1.9645	0.974164
OSTM1	51.5092	33.6953	1.52868	0.612285
OVCA2	10.4432	3.93828	2.65172	1.40693
PACS1	194.728	68.8597	2.8279	1.49973
PACSIN3	44.9551	7.90124	5.68963	2.50834
PAG1	75.0148	33.1957	2.25977	1.17618
PAK2	71.9549	43.0789	1.6703	0.740111
PAPSS2	15.887	9.63272	1.64927	0.721832
PARD6B	76.5884	47.7271	1.60472	0.682319
PARVA	31.7487	12.2953	2.58217	1.36859
PAWR	929.898	203.382	4.57217	2.19288
PBK	60.9928	40.6606	1.50005	0.585008
PCDHAC2	42.2992	13.0734	3.2355	1.69399
PCED1B	40.6031	14.7388	2.75485	1.46197
PCGF5	32.3663	12.9476	2.49979	1.32181
PCNX4	175.812	102.376	1.71732	0.780163
PDCD10	87.0607	46.4571	1.874	0.906122
PDCD6IPP2	22.339	14.0582	1.58904	0.668152
PDE5A	56.2556	27.5704	2.04044	1.02888
PDGFC	33.854	16.2258	2.08643	1.06103
PDLIM1	98.378	43.678	2.25235	1.17143
PDLIM7	95.5825	33.7082	2.83559	1.50365
PDP1	32.925	13.8275	2.38113	1.25165
PDXK	386.843	112.379	3.44229	1.78337
PDZK1	130.884	63.2139	2.0705	1.04998
PEA15	57.922	21.9251	2.64181	1.40153
PEG10	225.768	102.133	2.21053	1.1444
PET117	32.3843	17.5797	1.84214	0.881384
PEX19	49.1797	32.3693	1.51933	0.603438
PFKFB3	103.124	44.5999	2.31221	1.20928
PFN1P1	153.856	6.65116	23.1322	4.53183
PGM2	34.628	22.5016	1.53891	0.621913
PGRMC2	114.693	54.7569	2.09458	1.06666
PHACTR2	76.6676	27.1002	2.82904	1.50031
PHKA2	30.8485	16.6624	1.85138	0.888603
PHLDA1	85.6315	39.6664	2.15879	1.11022
PHLDB1	76.3935	30.0469	2.54248	1.34624
PHTF2	44.5787	28.2705	1.57686	0.657058
PICALM	350.339	193.908	1.80673	0.85338
PID1	82.9587	38.1088	2.17689	1.12227
PIM1	33.8023	11.5032	2.93851	1.55509
PINK1	26.1437	17.192	1.52069	0.604725
PITPNM1	95.4708	58.6715	1.62721	0.702401
PITPNM2	25.589	16.3396	1.56608	0.647154
PKD1L2	24.9232	7.82673	3.18437	1.67101
PKP2	93.9145	39.9101	2.35315	1.23459
PLAC8	269.718	76.2608	3.53678	1.82244
PLAU	191.021	28.8588	6.61917	2.72665
PLAUR	46.0387	19.7471	2.33141	1.2212
PLCD3	203.38	108.203	1.87962	0.910438
PLCXD2	26.1318	14.5269	1.79885	0.847075
PLD2	37.0815	23.0765	1.6069	0.684276
PLEC	190.701	65.5529	2.90912	1.54058
PLEKHM2	85.9056	52.8556	1.62529	0.700696
PLS3	294.982	110.724	2.66413	1.41366
PLXNA3	69.6916	37.2368	1.87158	0.904256
PLXNB2	152.306	94.6584	1.609	0.686166
PMAIP1	60.6039	28.1784	2.15073	1.10482
PMEPA1	160.199	12.7721	12.5429	3.6488
PMS2P6	30.321	6.77807	4.4734	2.16137
PNKD	31.0454	17.8577	1.73849	0.797834
PODXL	32.5027	11.462	2.8357	1.5037
POFUT2	23.9704	11.6477	2.05794	1.0412
POLR1E	40.1596	22.9279	1.75156	0.808644
POMGNT1	75.5944	48.1455	1.57012	0.650879
POR	158.057	104.392	1.51407	0.598431
PORCN	34.0431	5.72143	5.95011	2.57292
PPDPF	290.771	172.161	1.68894	0.75612
PPP1R12A	188.868	121.16	1.55884	0.640469
PPP1R13L	55.1393	15.3833	3.58437	1.84172
PPP1R15A	92.3963	18.2862	5.05279	2.33708
PRAG1	32.8775	17.4228	1.88704	0.916124
PRELID2	64.7044	25.0766	2.58027	1.36752
PRKCH	67.7635	44.8873	1.50964	0.594201
PRKCZ	33.9222	19.8913	1.70538	0.770093
PRMT2	28.1781	14.7111	1.91542	0.937663
PROM1	44.0541	2.7301	16.1364	4.01225
PROSER2	38.6219	6.46533	5.97369	2.57862
PRSS22	38.1562	11.617	3.28453	1.71569
PRSS23	526.985	76.3123	6.90563	2.78777
PRSS8	25.659	11.1793	2.29523	1.19864
PRUNE2	29.3354	9.45511	3.1026	1.63348
PSEN2	29.5785	18.3402	1.61277	0.689542
PSG1	29.0421	15.3284	1.89465	0.921935
PSG4	56.7719	30.6771	1.85063	0.888014
PSG5	27.3266	14.5338	1.8802	0.910888
PSG6	28.956	14.7532	1.96269	0.97283
PSMD2	251.789	162.973	1.54497	0.62758
PSORS1C1	33.0354	4.67827	7.06146	2.81997
PTBP3	181.192	76.0343	2.38304	1.2528
PTHLH	128.482	24.1356	5.32333	2.41233
PTP4A1	174.487	115.066	1.51641	0.60066
PTPN14	53.9684	23.22	2.32422	1.21675
PTPRF	305.679	155.764	1.96244	0.972652
PTPRJ	67.8971	41.7004	1.62821	0.703288
PTTG1IP	283.312	143.23	1.97802	0.984058
PVR	38.6241	14.5033	2.66312	1.41312
PXDC1	42.5724	6.26251	6.79798	2.76511
PXDN	65.6672	34.5127	1.9027	0.928046
PXN	215.858	116.711	1.84951	0.887146
QKI	46.4269	22.9002	2.02736	1.0196
RAB11FIP1	41.212	21.6471	1.90381	0.928892
RAB27B	31.2652	9.6189	3.2504	1.70062
RAB31	125.654	27.0253	4.64949	2.21707
RAB4B	24.8293	11.9003	2.08644	1.06105
RAB9A	61.6974	32.8989	1.87536	0.907169
RACGAP1	97.3764	60.083	1.6207	0.696616
RALB	66.1896	38.5211	1.71827	0.780957
RALGPS2	62.2146	36.412	1.70863	0.77284
RANGAP1	136.945	75.8022	1.8066	0.853281
RAP1A	38.7184	24.019	1.61199	0.688842
RAP2C	24.7343	16.0481	1.54126	0.624107
RASAL2	40.2472	10.2828	3.91403	1.96865
RASSF7	39.556	23.5389	1.68045	0.748848
RBM14-RBM4	39.3251	23.9272	1.64353	0.716799
RBM34	42.5821	26.796	1.58912	0.668227
RBMS2	153.694	13.5596	11.3347	3.50268
RBPMS	122.905	74.022	1.66038	0.731513
RCAN1	36.17	11.4872	3.14871	1.65476
RDX	483.91	240.783	2.00974	1.00701
REEP4	60.2223	36.6255	1.64427	0.717448
REEP5	170.299	104.688	1.62673	0.701972
RFX1	23.9743	13.5996	1.76286	0.817919
RGL1	21.4428	12.7115	1.68689	0.754366
RHBDF1	104.889	55.641	1.8851	0.914638
RHOBTB2	16.745	9.87981	1.69487	0.761174
RHOBTB3	109.627	68.3587	1.60371	0.681414
RHOC	183.609	110.694	1.6587	0.73005
RHOD	83.9216	22.5505	3.72149	1.89588
RHPN2	80.707	25.2354	3.19817	1.67725
RIN1	15.6825	8.44349	1.85735	0.893243
RIPOR1	111.875	68.7953	1.62621	0.701512
RMC1	84.0053	48.3833	1.73625	0.795972
RND3	183.259	71.525	2.56217	1.35736
RNF115	31.3627	18.2751	1.71614	0.779167
RNF135	24.4129	6.94059	3.51741	1.81451
RNF19A	73.7007	42.8251	1.72097	0.783221
RNFT1	22.0522	13.3276	1.65463	0.726507
RNPEP	86.4704	47.8042	1.80884	0.855068
ROCK2	49.4174	32.0995	1.53951	0.622468
RPL17P51	4.01247	0	Inf	Inf
RPL23AP64	47.8786	16.3077	2.93595	1.55383
RPL26L1	44.2468	28.5118	1.55187	0.634012
RPL36AP41	37.7459	7.96457	4.73923	2.24465
RPL7P21	35.4902	19.8853	1.78475	0.835718
RPS14P4	32.8088	20.6504	1.58877	0.667913
RPS27AP10	13.9773	9.18104	1.52241	0.606356
RPS6KA4	60.1494	31.7074	1.89702	0.923732
RPSAP52	31.0287	18.15	1.70957	0.773632
RRAS	29.4882	13.3547	2.20808	1.14279
RRAS2	52.8174	17.9992	2.93444	1.55308
RRBP1	127.103	82.29	1.54457	0.627205
RUNX1	177.154	97.607	1.81497	0.859946
RWDD3	30.0732	15.5932	1.92861	0.947562
S100A10	775.859	283.347	2.73819	1.45322
S100A2	40.8158	20.7883	1.9634	0.973358
SACM1L	38.6382	24.8174	1.5569	0.638676
SAMD4A	64.035	25.1958	2.5415	1.34568
SBDS	174.486	108.926	1.60188	0.679762
SBDSP1	100.52	60.7527	1.65458	0.726467
SCAF1	62.7095	38.9892	1.60838	0.68561
SCEL	59.2529	9.2009	6.4399	2.68704
SCIN	71.6705	31.7147	2.25985	1.17623
SCN9A	29.2558	12.1517	2.40754	1.26756
SCRN1	42.6827	20.5094	2.08113	1.05736
SEC23A	114.346	72.7964	1.57077	0.651471
SEMA3B	32.2835	8.3213	3.87962	1.95592
SEMA3C	84.3387	27.2215	3.09824	1.63145
SEMA7A	39.864	2.45403	16.2443	4.02186
SERPINE1	57.0273	12.3335	4.62377	2.20907
SERTAD2	25.3798	11.8193	2.14732	1.10254
SFN	71.3506	27.8805	2.55916	1.35567
SFT2D1	30.5567	15.7819	1.93619	0.95322
SGCE	78.7956	49.8869	1.57948	0.659452
SGMS2	43.0516	10.8408	3.97124	1.98959
SH2D3A	115.751	46.4648	2.49115	1.31681
SH2D4A	61.33	23.2137	2.64197	1.40161
SH3BGRL2	59.724	29.2331	2.04303	1.03071
SH3BGRL3	107.392	52.4826	2.04624	1.03297
SH3RF1	35.3967	10.3394	3.42347	1.77546
SHANK2	140.219	60.7157	2.30943	1.20754
SHCBP1	70.4881	40.6822	1.73265	0.792982
SIGLEC6	223.556	4.59207	48.6831	5.60535
SIK1	42.6625	24.6928	1.72773	0.788877
SIK1B	55.0025	28.6652	1.91879	0.940194
SIM2	49.8619	31.6416	1.57584	0.656117
SLC12A4	74.6597	25.8377	2.88957	1.53085
SLC12A9	29.735	19.7614	1.5047	0.589479
SLC16A12	25.5677	2.11742	12.0749	3.59394
SLC29A3	43.8995	25.5092	1.72093	0.783188
SLC2A1	201.484	118.018	1.70723	0.771654
SLC2A10	22.3276	7.62489	2.92825	1.55004
SLC2A2	11.176	1.65389	6.75742	2.75647
SLC2A3	7.51101	2.22133	3.38132	1.75758
SLC2A4RG	89.1997	58.5494	1.5235	0.607385
SLC35F6	35.5511	21.5801	1.6474	0.72019
SLC38A2	847.897	380.754	2.22689	1.15503
SLC39A1	154.971	96.9379	1.59867	0.676869
SLC3A1	29.0813	8.8084	3.30154	1.72314
SLC6A8	20.6602	7.84148	2.63473	1.39766
SLC7A5	197.779	97.1887	2.035	1.02503
SLC7A6	96.8328	49.9956	1.93683	0.953696
SLC7A7	75.852	24.7563	3.06396	1.6154
SLC8B1	62.485	31.774	1.96654	0.975663
SMAD3	165.943	98.2797	1.68848	0.755726
SMAD6	61.821	28.0261	2.20584	1.14133
SMAD7	54.4873	21.9922	2.47757	1.30893
SMARCD3	19.7498	12.612	1.56595	0.647041
SMC4	198.558	124.402	1.5961	0.674553
SMIM11A	26.5538	5.42048	4.89879	2.29243
SNAI2	15.3005	1.33636	11.4494	3.5172
SNAPC1	49.6389	11.5775	4.28753	2.10015
SNF8	158.625	101.901	1.55666	0.638456
SNRPCP9	14.3092	0	Inf	Inf
SNRPFP1	11.9592	6.97887	1.71363	0.777056
SNX24	40.7791	17.0875	2.38648	1.25489
SNX8	22.9544	9.28816	2.47136	1.30531
SOCS6	34.3676	22.3193	1.53982	0.622758
SOS1	84.8028	52.8168	1.6056	0.683114
SPAG1	24.5626	11.442	2.1467	1.10212
SPIN1	64.3755	42.1232	1.52827	0.611895
SPINK1	266.68	41.785	6.38221	2.67406
SPOCK1	237.151	155.864	1.52153	0.605523
SPTAN1	339.702	184.319	1.84301	0.882063
SPTBN1	264.061	171.65	1.53837	0.621402
SPTLC1P1	25.9998	0	Inf	Inf
SPTSSB	108.862	15.2584	7.13456	2.83482
SRGAP1	74.3536	31.5047	2.36008	1.23884
SRGAP2	75.7319	47.5401	1.59301	0.671757
SRPX	34.5869	13.2243	2.61541	1.38704
ST20-MTHFS	64.6557	39.7425	1.62686	0.702094
STAM	42.1708	24.8417	1.69758	0.76348
STARD13	20.73	3.99205	5.19283	2.37652
STK17B	29.0052	10.3979	2.78952	1.48002
STK32B	76.318	38.6311	1.97556	0.98226
STRADB	37.4104	21.3242	1.75437	0.810949
STYK1	22.8347	10.3782	2.20024	1.13766
SUSD1	41.4686	22.6421	1.83148	0.873007
SWAP70	36.5555	14.4167	2.53564	1.34235
SWI5	42.7215	27.7015	1.54221	0.624996
SYNE1	497.848	107.95	4.61184	2.20534
SYTL2	134.171	66.5616	2.01574	1.01131
TACC1	91.011	55.1348	1.6507	0.723077
TAGLN	661.325	19.2936	34.2769	5.09917
TAGLN2	348.322	163.266	2.13346	1.09319
TAX1BP3	82.8429	24.7865	3.34226	1.74082
TBC1D9	22.5703	9.68113	2.33137	1.22118
TCEAL9	47.8922	15.9836	2.99633	1.5832
TCF3	87.1319	55.6104	1.56683	0.647845
TEAD4	43.3055	16.705	2.59237	1.37427
TES	236.868	97.9482	2.4183	1.27399
TFB1M	40.5154	21.811	1.85757	0.893416
TFF2	19.3878	6.92597	2.79929	1.48506
TFPI2	263.145	43.6225	6.03233	2.59271
TGFB1I1	64.3666	19.0655	3.37608	1.75535
TGFB2	117.957	1.53069	77.0617	6.26794
TGIF1	130.59	67.593	1.932	0.950097
TGM2	15.8422	3.2907	4.81422	2.2673
THBS1	130.609	18.7294	6.97348	2.80188
THOC6	65.6501	38.5322	1.70377	0.768733
TIMP2	60.2876	12.9215	4.6657	2.22209
TIMP3	49.0015	20.6923	2.3681	1.24373
TINAGL1	191.557	42.3567	4.52247	2.17711
TJP1	134.784	75.5319	1.78447	0.835496
TK1	154.032	68.4251	2.2511	1.17063
TLN1	125.86	71.9095	1.75026	0.807569
TM4SF1	84.5705	33.8765	2.49643	1.31987
TMC6	27.5201	18.0031	1.52863	0.612238
TMC7	31.1901	18.4576	1.68983	0.756877
TMCO3	94.7633	55.6426	1.70307	0.768139
TMEM120A	59.0436	29.3376	2.01256	1.00903
TMEM120B	46.0933	27.2183	1.69347	0.759982
TMEM125	38.0555	23.2385	1.6376	0.711587
TMEM14C	146.934	85.2974	1.72261	0.784595
TMEM156	260.683	98.8037	2.63839	1.39966
TMEM184A	18.1403	11.4745	1.58092	0.660765
TMEM19	87.4065	48.4133	1.80542	0.852338
TMEM241	81.4421	47.1332	1.72791	0.789031
TMEM54	87.082	39.6869	2.19423	1.13371
TMEM56	94.3027	59.8948	1.57447	0.654867
TMEM87B	62.7862	37.9054	1.65639	0.728044
TMSB10	1429.34	867.095	1.64842	0.721087
TMSB4X	9711.96	4701.17	2.06586	1.04674
TNFAIP1	53.7645	25.5793	2.10187	1.07167
TNFAIP8	55.4599	20.0434	2.76699	1.46832
TNFRSF10A	23.519	15.5565	1.51184	0.596304
TNFRSF12A	471.779	85.5471	5.51484	2.46332
TNFRSF19	23.4079	7.53831	3.10519	1.63468
TNFRSF21	112.333	45.6034	2.46326	1.30057
TNIK	28.4641	18.0969	1.57287	0.653404
TNS1	28.6245	9.25314	3.09349	1.62923
TOM1L2	33.9073	12.6073	2.68951	1.42734
TP53I3	23.2858	8.6619	2.6883	1.42669
TPBG	19.0482	7.42418	2.56569	1.35935
TPD52L2	150.049	98.453	1.52407	0.607925
TPM1	2160.94	835.691	2.58581	1.37062
TPM4	875.107	512.52	1.70746	0.771851
TPRA1	29.0085	17.3104	1.67578	0.744836
TRAM1	301.599	176.332	1.7104	0.774337
TRDMT1	20.1303	13.0374	1.54404	0.626711
TRIB3	114.786	58.3633	1.96675	0.975816
TRIM3	17.9935	4.44167	4.05105	2.0183
TRIM35	22.5953	14.7575	1.53111	0.614577
TRIM5	26.0519	14.0925	1.84864	0.886463
TRIO	141.458	93.1952	1.51787	0.60205
TRIP10	121.734	52.4685	2.32014	1.21421
TSC22D2	38.7937	20.2183	1.91874	0.940159
TSPAN1	202.491	121.8	1.66249	0.733349
TSPAN14	53.4988	35.5634	1.50432	0.589115
TSPAN15	141.177	90.3901	1.56186	0.643268
TSPAN4	63.6837	17.944	3.54903	1.82742
TSR3	53.1087	33.2661	1.59648	0.674895
TTR	48.9594	4.10993	11.9125	3.5744
TUBB6	29.0532	4.0976	7.0903	2.82585
TUFT1	84.5783	24.2716	3.48466	1.80102
TULP3	22.4917	14.0833	1.59705	0.675405
TWSG1	32.6934	11.8145	2.76724	1.46845
TXNRD2	104.967	65.5674	1.60091	0.678889
TYRO3	34.2638	21.8371	1.56906	0.6499
UACA	434.874	114.875	3.78563	1.92053
UBASH3B	369.442	156.757	2.35678	1.23682
UBE2H	65.3757	37.8666	1.72648	0.78783
UBE2SP2	98.9498	49.7796	1.98776	0.991142
UBL3	33.3078	15.5744	2.13862	1.09668
UBXN7	22.2412	13.4847	1.64937	0.721917
UCK1	23.4046	15.0829	1.55173	0.63388
UGCG	57.2232	18.2198	3.14071	1.65109
UNC13D	29.7514	3.46093	8.59638	3.10373
UNC93B1	58.8081	24.2768	2.4224	1.27644
USP11	96.0638	58.1564	1.65182	0.724056
UTRN	97.3161	59.7785	1.62794	0.703051
UVSSA	27.1546	17.2386	1.57522	0.655555
VAPA	353.148	215.314	1.64015	0.713829
VCL	197.547	79.8494	2.474	1.30685
VIM	32.3705	5.41448	5.9785	2.57978
VIP	97.5528	44.0064	2.21679	1.14847
VMP1	463.82	243.612	1.90393	0.928981
VPS33B	35.8964	23.9031	1.50174	0.586638
VRK2	45.0514	27.9256	1.61327	0.689985
VSIG2	30.05	19.3742	1.55103	0.633228
VTN	22.5965	12.5302	1.80336	0.850689
WASH3P	69.9315	43.5889	1.60434	0.68198
WBP2	53.9129	34.3623	1.56896	0.649806
WDFY3	43.4799	25.4522	1.7083	0.772559
WDR1	513.862	333.153	1.54242	0.625193
WIPF1	25.5647	4.32717	5.90795	2.56266
WWC1	206.44	84.6517	2.4387	1.28611
WWC2	67.177	20.8291	3.22515	1.68937
WWC3	43.8449	13.7191	3.19592	1.67623
XPA	35.8159	23.5581	1.52032	0.604378
XRCC4	30.5606	15.013	2.03561	1.02546
YAP1	2947.44	63.2954	46.5663	5.54122
YBX3	144.999	72.5151	1.99957	0.999691
ZDHHC7	98.0057	41.3538	2.36993	1.24485
ZFP1	24.0298	15.3171	1.56882	0.64968
ZFP36	26.8506	16.0036	1.67779	0.746562
ZNF106	54.3767	31.5994	1.72081	0.783092
ZNF175	26.0478	9.31475	2.7964	1.48357
ZNF699	24.4888	11.0177	2.22268	1.1523
ZNRF1	87.3238	55.9981	1.55941	0.640998
ZP3	27.1773	17.4166	1.56042	0.641935

## Sheet: downregulated
Supplementary Table 6. Pathway enrichment of dysregulated genes following YAP overexpression.
Gene	YAP overexpression (median TPM)	H727 control (median TPM)	Fold change	Fold change (log2)
ABCA2	21.4466	46.2701	0.46351	-1.10933
ABCA3	16.9297	40.0008	0.423235	-1.24047
ABCB1	19.3126	61.7856	0.312574	-1.67773
ABCB4	5.50913	16.97	0.32464	-1.62309
ABCB6	28.9574	48.1552	0.601335	-0.733758
ABCB7	16.1903	25.2277	0.64177	-0.639872
ABCC8	2.18727	41.2768	0.0529903	-4.23813
ABCG1	11.6497	24.0096	0.48521	-1.04332
ABHD14B	19.8684	31.92	0.622442	-0.683988
ABO	14.301	22.7447	0.628762	-0.669413
ABR	134.275	200.872	0.668459	-0.58109
AC005077.4	9.07437	23.9311	0.379187	-1.39902
AC006011.1	14.2201	32.7489	0.434216	-1.20351
AC007325.2	11.3432	28.326	0.400454	-1.32029
AC007326.3	0	22.7929	0	und
AC008072.1	25.0804	41.4036	0.605754	-0.723196
AC008393.2	37.776	74.8554	0.504654	-0.986635
AC008763.2	4.42359	26.2706	0.168386	-2.57016
AC009093.8	11.5815	18.9467	0.611267	-0.710124
AC009136.2	10.6996	38.7764	0.275931	-1.85762
AC010200.1	10.5674	16.9055	0.625087	-0.677872
AC010507.1	9.49092	20.126	0.471575	-1.08444
AC011462.1	40.1818	66.0321	0.608519	-0.716625
AC012512.1	38.6065	61.2749	0.630054	-0.666452
AC016582.3	7.02907	17.8659	0.393436	-1.3458
AC016629.1	0	9.96091	0	und
AC022022.1	0	18.5226	0	und
AC023794.4	4.79911	16.0277	0.299426	-1.73973
AC025518.1	7.95815	19.0747	0.41721	-1.26116
AC026412.1	10.2311	28.0278	0.365034	-1.4539
AC034198.1	7.72974	20.8814	0.370173	-1.43373
AC034236.1	59.7562	177.383	0.336877	-1.56971
AC064872.1	29.7636	50.1167	0.593886	-0.751742
AC068587.5	0	8.62547	0	und
AC091812.1	2.79268	6.10471	0.457463	-1.12827
AC092329.3	15.2417	25.2767	0.602994	-0.729784
AC092691.2	5.99778	32.6007	0.183977	-2.4424
AC092824.3	72.3888	124.863	0.579748	-0.786503
AC099336.2	14.235	22.3591	0.636654	-0.65142
AC099677.1	10.0266	46.5688	0.215307	-2.21553
AC104534.3	0	18.1503	0	und
AC107983.1	0.611024	15.4587	0.0395262	-4.66105
AC112191.2	21.607	40.4223	0.534532	-0.903653
AC116562.4	18.884	34.1647	0.552734	-0.855342
AC126323.1	19.4215	39.2668	0.494603	-1.01566
AC126323.4	8.37467	14.7424	0.568067	-0.815867
AC138409.2	37.3541	56.0816	0.666067	-0.58626
AC141557.2	15.3858	23.578	0.652549	-0.615842
AC244489.1	27.4676	41.0761	0.6687	-0.580568
AC245033.3	0.684416	3.11199	0.219929	-2.18489
AC270272.1	1.77049	4.88548	0.362399	-1.46435
AC270285.1	0	11.4805	0	und
ACAP3	40.5447	67.045	0.604738	-0.725617
ACKR3	11.253	19.0475	0.590787	-0.759289
ACSM3	18.8139	29.1073	0.646362	-0.629587
ACY1	53.9159	85.997	0.626952	-0.673574
ADAM22	9.76027	25.3437	0.385116	-1.37663
ADAM28	62.2695	160.144	0.388833	-1.36278
ADAMTS9	7.64159	20.9458	0.364828	-1.45471
ADCY7	33.8723	56.4968	0.599544	-0.738063
ADCY8	17.5888	62.2301	0.282641	-1.82296
ADCYAP1	21.5845	133.874	0.16123	-2.63281
ADGRE5	41.5164	67.1818	0.617971	-0.694388
ADGRG5	3.37881	25.1446	0.134375	-2.89566
ADGRL1	20.9871	35.904	0.584534	-0.774642
AES	346.645	586.284	0.591258	-0.758141
AGA	12.9176	20.3754	0.633979	-0.657493
AGAP3	94.0724	159.745	0.58889	-0.763929
AGT	6.32391	10.2922	0.614437	-0.702663
AGTR1	9.2316	38.7942	0.237964	-2.07119
AIFM1	27.5407	42.0664	0.654696	-0.611103
AK4	21.8629	45.9947	0.475335	-1.07298
AKAP7	31.1847	50.6115	0.616158	-0.698628
AKR7A3	20.4125	53.5771	0.380993	-1.39216
AKR7L	11.0736	23.1582	0.478171	-1.0644
AL034430.1	10.9234	20.1252	0.542772	-0.881581
AL121722.1	84.9828	291.985	0.291052	-1.78065
AL139008.1	9.08682	16.4637	0.551931	-0.857441
AL163636.2	15.8188	42.3615	0.373424	-1.42111
AL353898.2	60.7044	92.1791	0.658548	-0.602639
AL356432.3	41.7882	64.1235	0.651683	-0.617758
AL356432.4	1.47706	39.3493	0.0375371	-4.73554
AL391987.2	9.0784	24.3049	0.373521	-1.42074
AL591926.6	4.34569	8.56345	0.50747	-0.978607
AL592076.1	9.56372	16.822	0.568525	-0.814705
AL645949.1	5.78041	11.9881	0.482179	-1.05236
AL773545.3	36.3986	59.4035	0.612735	-0.706665
ALDOC	7.91613	17.207	0.460052	-1.12013
AMBP	135.091	423.418	0.319047	-1.64816
AMER3	9.79326	28.0066	0.349677	-1.5159
AMMECR1	15.4432	31.5329	0.489748	-1.02989
ANG	23.9696	40.4878	0.59202	-0.756283
ANKH	86.0074	173.145	0.496736	-1.00945
ANKRD37	2.87077	5.48418	0.523463	-0.93384
ANKS4B	20.5296	41.7488	0.491741	-1.02403
ANO4	5.4451	28.0375	0.194207	-2.36433
ANO9	9.1357	21.21	0.430725	-1.21516
ANTXR2	24.0069	43.0366	0.557826	-0.842113
AOC1	34.2853	139.503	0.245768	-2.02463
AP1AR	24.9293	40.6715	0.612943	-0.706176
AP3M2	33.5918	51.4247	0.653224	-0.614351
APOA1	4.40973	12.9675	0.34006	-1.55614
APOA2	1.04109	10.2907	0.101168	-3.30517
APOB	1.88058	21.2677	0.088424	-3.49942
APOO	23.1834	35.8531	0.64662	-0.62901
AQP3	5.80347	18.7139	0.310116	-1.68912
ARAP3	8.56108	20.1795	0.424245	-1.23703
ARFGEF3	15.0222	27.3975	0.548306	-0.866948
ARG2	21.8189	39.4136	0.553588	-0.853114
ARHGAP22	48.6563	77.2325	0.629998	-0.666581
ARHGAP4	74.6525	143.355	0.520754	-0.941326
ARHGAP6	22.9037	50.6549	0.452151	-1.14512
ARHGEF38	9.33502	14.7798	0.631605	-0.662905
ARHGEF4	18.3851	34.7378	0.529254	-0.917968
ARRB1	54.5893	98.741	0.552854	-0.85503
ARRDC4	11.4876	23.9944	0.478762	-1.06262
ARSE	67.6347	147.345	0.459023	-1.12336
ARVCF	15.3762	23.9735	0.641382	-0.640743
ASCL1	20.2708	184.034	0.110147	-3.1825
ASIC2	5.81966	27.4888	0.21171	-2.23984
ASNS	102.887	163.574	0.628991	-0.668888
ASRGL1	45.0334	73.3016	0.614358	-0.702848
ASS1	15.7967	40.6505	0.388598	-1.36365
ATF7IP	88.5532	140.22	0.631532	-0.663071
ATG16L2	30.1462	47.7619	0.631177	-0.663883
ATP2A3	104.46	371.646	0.281074	-1.83098
ATP5F1D	144.36	231.879	0.622566	-0.683701
ATP5MC1	86.3019	183.252	0.470947	-1.08636
ATP5MC3	204.673	321.209	0.637197	-0.650189
ATP6V1B2	65.737	99.9935	0.657413	-0.605129
AZI2	35.2462	53.5534	0.658151	-0.603509
B3GALT1	15.8973	30.4099	0.522767	-0.935759
B3GALT2	4.40586	27.2603	0.161622	-2.62931
B3GALT5	29.2088	44.9801	0.649371	-0.622885
B3GNT3	47.0823	106.645	0.441486	-1.17956
B9D1	31.028	48.0649	0.645545	-0.631411
BACE1	69.1407	160.526	0.430712	-1.2152
BAHCC1	14.1663	22.9727	0.616657	-0.697459
BAIAP3	6.11555	12.4271	0.492115	-1.02293
BAZ2B	48.8597	74.3131	0.657484	-0.604972
BCAN	45.8902	125.227	0.366456	-1.44829
BCL11A	25.5134	38.1952	0.667974	-0.582137
BCL7A	14.3524	29.9539	0.479149	-1.06145
BDH1	33.5468	58.8788	0.569759	-0.811575
BDKRB1	5.00592	10.7714	0.46474	-1.1055
BEX1	67.5406	184.525	0.366024	-1.44999
BGN	3.84028	20.2584	0.189565	-2.39924
BICD1	72.0306	118.529	0.607706	-0.718555
BID	20.4011	34.6079	0.589492	-0.762455
BMF	24.3252	47.8879	0.507961	-0.977211
BMS1P17	10.6538	26.5915	0.400648	-1.31959
BNIP3P40	9.80885	22.6925	0.432251	-1.21006
BPIFA2	3.98981	10.8432	0.367955	-1.4424
BPIFB2	13.0715	231.748	0.0564039	-4.14806
BRI3BP	39.2518	60.0654	0.653484	-0.613775
BRICD5	22.1603	37.4201	0.592203	-0.755836
BRSK2	9.20976	23.4651	0.392488	-1.34928
BSCL2	90.0348	164.568	0.547097	-0.870131
BTBD19	18.6587	30.8242	0.605327	-0.724214
BTBD3	61.9193	167.197	0.370337	-1.43309
BTG2	10.8824	31.6892	0.34341	-1.542
BX088651.1	8.10616	29.2191	0.277427	-1.84982
C12orf57	88.1704	137.192	0.64268	-0.637827
C14orf132	7.88658	44.0776	0.178925	-2.48258
C16orf45	13.989	34.9485	0.400275	-1.32093
C1orf210	20.8965	36.4641	0.57307	-0.803215
C2CD4A	9.02522	79.0188	0.114216	-3.13016
C2CD4B	19.1451	49.0753	0.390117	-1.35802
C2orf72	16.8418	28.6815	0.5872	-0.768076
C5orf38	15.0737	27.7178	0.543826	-0.878783
C6orf136	22.9597	34.6979	0.661703	-0.595745
C6orf141	36.9997	63.0592	0.586747	-0.76919
CA2	9.38441	28.8321	0.325485	-1.61934
CA8	16.4387	83.0106	0.198031	-2.3362
CA9	44.0872	187.513	0.235115	-2.08856
CACNA1A	31.7095	61.4353	0.516145	-0.954152
CACNA1C	9.21354	23.7476	0.387979	-1.36595
CACNA2D1	53.9169	124.02	0.434745	-1.20176
CADPS2	22.6226	65.5001	0.345382	-1.53373
CALCA	262.75	1721.1	0.152664	-2.71157
CALML4	7.85789	16.4215	0.478513	-1.06337
CALY	4.45347	31.0691	0.143341	-2.80248
CAMK1D	11.3294	32.1847	0.352013	-1.5063
CAMK2N1	42.7359	83.334	0.512827	-0.963457
CAPN13	26.9221	54.4519	0.49442	-1.01619
CAPN15	64.1751	98.9531	0.648541	-0.62473
CARNMT1	16.7996	26.3001	0.638765	-0.646644
CATSPER2	25.4324	38.1883	0.665973	-0.586464
CBFA2T2	49.7323	83.0626	0.598733	-0.740015
CBFA2T3	13.6277	54.5965	0.249608	-2.00227
CBLB	21.5355	52.9368	0.406816	-1.29755
CBS	17.6055	35.1963	0.500209	-0.999398
CBSL	16.1244	25.3328	0.636503	-0.65176
CCDC159	48.7434	145.965	0.333939	-1.58235
CCDC183	16.6943	30.2421	0.552021	-0.857205
CCDC189	7.55052	23.228	0.325062	-1.62121
CCDC34	32.197	63.9117	0.503773	-0.989155
CCNE1	23.6633	38.8982	0.60834	-0.71705
CD163L1	16.6066	29.6698	0.559713	-0.837241
CD24	229.936	580.242	0.396276	-1.33542
CD320	25.193	46.6478	0.540068	-0.888786
CD82	9.33181	31.7143	0.294246	-1.7649
CD99	253.333	392.544	0.64536	-0.631823
CD99L2	46.7733	79.3571	0.589404	-0.762672
CDC42P2	2.37742	8.38869	0.283408	-1.81905
CDCA7L	110.027	167.622	0.656403	-0.607347
CDH12P2	0	26.3302	0	und
CDH17	18.4682	59.5027	0.310376	-1.68791
CDHR3	13.9824	32.9404	0.424477	-1.23624
CEACAM1	16.3265	37.4156	0.436356	-1.19642
CEACAM5	40.1897	207.116	0.194045	-2.36554
CEACAM6	190.619	387.478	0.491948	-1.02342
CELF3	5.29007	19.6496	0.26922	-1.89314
CENPE	20.0601	33.072	0.606558	-0.721283
CENPUP2	3.90174	12.5249	0.311519	-1.68261
CFC1	2.80384	35.4409	0.0791129	-3.65994
CGNL1	16.8412	29.8294	0.564583	-0.824743
CHCHD10	16.4785	46.4872	0.354474	-1.49625
CHD1L	57.3801	97.9538	0.585787	-0.771551
CHD9	59.145	89.6276	0.659898	-0.599685
CHGA	51.8723	733.007	0.0707664	-3.82079
CHGB	72.9716	308.593	0.236466	-2.0803
CHN2	14.9508	49.4599	0.302282	-1.72603
CIPC	20.6485	32.2052	0.641154	-0.641258
CISD1	44.3327	69.3976	0.638821	-0.646516
CKB	78.829	272.28	0.289514	-1.78829
CKMT1A	26.2763	46.0602	0.570477	-0.809759
CKMT1B	24.4472	44.4258	0.550292	-0.86173
CLCA1	0.322804	6.92168	0.0466367	-4.42239
CLDN3	30.4541	48.4448	0.628635	-0.669705
CLRN3	2.15107	13.043	0.164921	-2.60015
CLSTN3	24.6814	45.8534	0.538267	-0.893607
CLUH	55.4917	111.543	0.497491	-1.00726
CLUHP3	17.6345	30.9822	0.569181	-0.813041
CLVS1	9.43556	15.3855	0.613275	-0.705393
CMTR2	60.3393	102.337	0.589611	-0.762165
CNR1	3.25892	27.1493	0.120037	-3.05845
CNTNAP3B	154.179	327.992	0.47007	-1.08905
CNTNAP3C	28.4804	43.094	0.66089	-0.597518
COL21A1	21.0955	58.3378	0.361609	-1.4675
COLCA2	5.02264	18.4225	0.272636	-1.87495
COMTD1	19.292	39.3913	0.489752	-1.02988
COQ8A	27.3787	49.8916	0.548763	-0.865745
COQ8B	23.725	38.7422	0.61238	-0.7075
COQ9	45.8923	70.3739	0.652121	-0.616788
CORO1A	10.8004	24.5977	0.439079	-1.18745
CORO7	37.4472	61.0856	0.613028	-0.705974
COX16	54.0083	86.3142	0.625717	-0.676417
COX6CP13	4.86162	8.55822	0.568064	-0.815874
COX7B	68.541	155.708	0.44019	-1.1838
CPD	153.73	237.97	0.646006	-0.63038
CPE	378.423	600.033	0.630671	-0.665041
CPLX1	9.8244	30.7062	0.319949	-1.64409
CPLX2	18.8696	33.3119	0.566452	-0.819974
CR769775.1	0	7.16676	0	und
CR788268.1	11.1177	28.0422	0.396463	-1.33474
CRABP1	3.4815	10.1896	0.341672	-1.54932
CRACR2B	13.7668	21.6929	0.634622	-0.65603
CRHR1	4.80461	10.2581	0.468373	-1.09427
CRIP2	7.94247	27.6507	0.287243	-1.79966
CRYBA2	3.29407	10.2065	0.322742	-1.63155
CRYM	7.21439	22.0278	0.327513	-1.61038
CTNND2	5.72063	28.9407	0.197667	-2.33885
CTSC	73.1814	164.527	0.444799	-1.16877
CU639417.3	3.88361	22.688	0.171175	-2.54646
CXCL1	22.5503	72.929	0.309209	-1.69335
CXCR4	2.99829	4.9694	0.603351	-0.728931
CXorf40A	17.237	27.3332	0.630623	-0.665151
CYB561	36.2981	59.3002	0.612108	-0.708143
CYB5A	63.878	96.571	0.661461	-0.596271
CYBA	163.785	331.636	0.493869	-1.0178
CYCS	120.296	182.219	0.660171	-0.599088
CYP2B6	11.471	37.135	0.308901	-1.69478
CYP3A5	114.511	189.533	0.604174	-0.726963
CYP4F3	2.78287	6.12812	0.454114	-1.13887
CYTH4	6.76835	13.1832	0.513409	-0.961819
DACH1	0.380507	2.47597	0.15368	-2.702
DBNDD1	17.3227	26.4654	0.654542	-0.611442
DCDC1	13.4552	25.1676	0.534623	-0.903407
DDC	35.6627	102.535	0.347809	-1.52363
DENND4A	35.0381	71.0933	0.492847	-1.02079
DEPTOR	18.999	109.768	0.173083	-2.53047
DHRS3	29.1069	74.5771	0.390292	-1.35737
DIPK1B	24.3026	37.6574	0.645361	-0.631823
DLGAP1	31.5157	61.1571	0.515324	-0.956449
DLL4	25.4597	42.9411	0.592897	-0.754146
DMAC1	9.36124	19.2005	0.487552	-1.03637
DMD	48.5418	78.597	0.617604	-0.695245
DNAJC12	23.6289	54.0406	0.437243	-1.19349
DNAJC22	30.7944	58.9806	0.522111	-0.937573
DNAJC6	21.6296	38.2243	0.56586	-0.821482
DNALI1	10.2874	24.1741	0.425555	-1.23258
DNASE1	49.4175	76.9917	0.641856	-0.639679
DNM1	68.0013	124.969	0.544146	-0.877934
DOCK6	101.428	151.963	0.667452	-0.583265
DOP1B	29.4798	53.3735	0.552331	-0.856396
DPP4	53.9148	117.532	0.458726	-1.1243
DPP7	36.6962	61.7254	0.594507	-0.750235
DRC3	18.1711	37.1668	0.488908	-1.03237
DSC2	15.546	25.1825	0.617331	-0.695885
DSCAML1	28.7669	44.3111	0.649204	-0.623257
DUS3L	41.0397	62.2341	0.659441	-0.600685
DYRK1B	14.1437	32.5422	0.434625	-1.20216
DYRK2	26.1752	58.8582	0.444717	-1.16904
E2F2	21.074	34.8174	0.605272	-0.724343
E2F5	15.039	39.0746	0.38488	-1.37752
EDDM13	15.9836	24.0541	0.664485	-0.589692
EDEM3	54.8443	151.89	0.361078	-1.46962
EGFL7	9.50074	18.9893	0.500321	-0.999073
ELAVL2	9.28677	14.0923	0.658995	-0.601662
EML4	68.4453	118.884	0.57573	-0.796535
ENKD1	14.9332	25.1639	0.593437	-0.752833
ENPP2	2.01	10.4897	0.191617	-2.3837
ENTPD2	7.09278	23.069	0.307459	-1.70153
EPB41L3	38.4121	87.6601	0.438194	-1.19036
EPHA7	3.30642	26.3584	0.125441	-2.99492
EPN3	14.5781	23.762	0.613504	-0.704855
ERBB3	110.113	166.761	0.660303	-0.598801
ERGIC1	102.691	184.856	0.555518	-0.848095
ERN1	14.6089	28.0262	0.521258	-0.939929
ESRRA	45.7546	79.1779	0.577871	-0.79118
ETS2	75.001	138.306	0.542281	-0.882887
ETV1	54.066	128.619	0.420357	-1.25031
ETV4	59.2894	126.076	0.470268	-1.08845
F2	14.5098	83.4154	0.173946	-2.52329
FA2H	36.1903	55.4069	0.653173	-0.614463
FAAH2	19.3455	35.7879	0.54056	-0.887474
FABP1	1.43986	5.6466	0.254996	-1.97145
FABP5	271.739	444.452	0.611404	-0.709803
FABP6	8.23331	32.7356	0.251509	-1.99132
FADS2	151.708	250.499	0.605624	-0.723505
FAM102B	23.0389	47.2867	0.487218	-1.03736
FAM162A	18.9421	31.1074	0.608927	-0.715658
FAM167A	12.0117	33.4935	0.358629	-1.47944
FAM174B	115.415	176.425	0.654188	-0.612223
FAM177B	4.19781	19.2375	0.218209	-2.19622
FAM210B	23.3149	58.6157	0.397758	-1.33004
FAM214A	14.5942	27.2164	0.536226	-0.899086
FAM222A	7.19039	32.9443	0.218259	-2.19589
FAM27B	57.6868	90.2664	0.639073	-0.645948
FAM81A	5.97877	14.0892	0.424353	-1.23666
FAM83E	22.9974	35.682	0.64451	-0.633725
FAM84A	20.1105	124.297	0.161795	-2.62776
FAM86B1	19.6283	29.4344	0.666848	-0.58457
FANCL	48.9189	79.1942	0.617708	-0.695004
FAR2P2	18.9901	39.0434	0.486384	-1.03983
FASTKD1	38.2822	59.9438	0.638634	-0.646938
FBP1	6.19727	21.0335	0.294639	-1.76298
FBRSL1	55.6967	87.3843	0.637376	-0.649783
FBXL15	8.634	17.4597	0.494509	-1.01593
FBXO16	16.5414	34.0202	0.486222	-1.04031
FBXW7	39.8404	61.3378	0.649524	-0.622545
FCGRT	79.053	141.784	0.557559	-0.842803
FCHO1	16.4615	25.448	0.646867	-0.62846
FERP1	14.8939	27.0991	0.549609	-0.863523
FGF13	15.5073	24.7338	0.626966	-0.673541
FGF14	3.17774	17.8123	0.178401	-2.48681
FGF9	4.04902	11.729	0.345214	-1.53444
FGFR4	26.1636	58.9364	0.44393	-1.1716
FKBP11	16.097	25.987	0.619426	-0.690997
FKBP5	9.72677	19.1169	0.508804	-0.974818
FKBP9P1	38.4002	82.5442	0.465209	-1.10405
FLAD1	35.8615	56.0994	0.639248	-0.645551
FLRT3	38.7361	82.0466	0.472123	-1.08276
FMNL2	25.5749	40.1334	0.637246	-0.650077
FMO5	9.72984	16.825	0.578296	-0.790119
FNIP2	27.9835	52.3186	0.534866	-0.90275
FOXA1	16.7056	24.982	0.668704	-0.580561
FOXP4	27.6615	49.775	0.555731	-0.847541
FRRS1	6.68182	11.4447	0.583838	-0.776361
FRY	24.1999	43.124	0.56117	-0.83349
FSD1L	12.9672	31.4411	0.412428	-1.27778
FXYD2	95.812	208.09	0.460435	-1.11893
FXYD3	44.248	121.285	0.364826	-1.45472
GAD1	22.9723	56.4214	0.407156	-1.29634
GAL	7.29856	37.3775	0.195266	-2.35649
GALNT13	24.6399	37.5629	0.655965	-0.608309
GALNT14	13.5465	25.6872	0.527364	-0.923128
GALNT9	10.1653	63.3149	0.160552	-2.63889
GAREM1	13.3338	20.0568	0.664803	-0.589001
GAS2	7.41352	31.1947	0.237653	-2.07307
GAS2L3	71.374	129.095	0.552881	-0.854959
GCHFR	52.1484	82.5857	0.631446	-0.663269
GCLC	42.6322	77.4262	0.550617	-0.860878
GCNT3	47.9822	85.3681	0.562062	-0.831199
GDF15	65.6354	125.718	0.522084	-0.937646
GIPR	8.00858	20.159	0.397271	-1.3318
GK	10.7256	19.2453	0.557307	-0.843456
GLB1L2	15.2259	27.1059	0.561718	-0.832083
GLRX	62.4382	98.1296	0.636283	-0.652259
GLYCTK	45.8805	88.4174	0.518908	-0.94645
GMDS	68.8093	111.05	0.619623	-0.690537
GNAI1	55.7208	95.8471	0.581351	-0.78252
GNAO1	10.9377	30.61	0.357324	-1.4847
GNAZ	8.22096	20.804	0.395163	-1.33948
GNG2	4.55873	14.3663	0.317321	-1.65599
GNG4	83.8391	147.727	0.567528	-0.817235
GNRH2	5.59971	9.04125	0.619351	-0.69117
GNRHR2	63.8862	97.3469	0.656273	-0.607631
GOLGA2P11	28.1747	56.5921	0.497856	-1.0062
GOLGA7B	14.923	25.0626	0.595429	-0.747998
GOLIM4	22.7486	34.6603	0.65633	-0.607507
GOLM1	76.5539	119.49	0.640671	-0.642345
GOLT1A	6.49156	19.2171	0.337801	-1.56575
GON7	14.7749	22.2245	0.664801	-0.589005
GPI	340.125	560.483	0.606843	-0.720604
GPR157	22.4524	69.8961	0.321226	-1.63834
GPR35	41.9106	67.4673	0.621199	-0.686872
GPR89B	19.5229	32.9983	0.591632	-0.757228
GPT2	60.4899	116.846	0.517687	-0.949848
GPX2	25.0746	66.9318	0.374629	-1.41647
GRAMD1B	8.9619	19.123	0.468646	-1.09343
GRAMD4	16.1166	38.6801	0.416665	-1.26304
GRIA3	12.4603	35.6721	0.349301	-1.51746
GRIP1	13.6862	37.8571	0.361523	-1.46784
GRK5	20.3028	36.8372	0.551151	-0.859482
GSDME	13.9554	22.3177	0.625306	-0.677365
GSE1	105.205	163.932	0.641761	-0.639892
GSTA4	6.12147	26.4457	0.231473	-2.11108
GSTM3P1	2.65299	16.4803	0.160979	-2.63505
GTF2IP7	35.9522	84.4043	0.425952	-1.23124
GUSB	102.91	172.998	0.594863	-0.74937
GUSBP1	32.1709	48.4064	0.6646	-0.589442
GUSBP3	28.1264	43.0869	0.652784	-0.615323
GYG1	27.4179	42.7345	0.641587	-0.640283
H3F3A	311.323	464.703	0.66994	-0.577897
HABP2	6.32465	13.4845	0.469031	-1.09225
HADH	34.9591	54.4588	0.641937	-0.639497
HAL	4.21258	9.34053	0.451	-1.1488
HCN3	10.2764	18.4639	0.556569	-0.845368
HDAC11	11.1272	27.7797	0.400552	-1.31994
HDAC4	39.4728	70.3311	0.561243	-0.833302
HERC2P4	25.4695	41.249	0.617458	-0.695587
HES1	30.3971	47.7837	0.636139	-0.652586
HES6	25.4312	102.477	0.248166	-2.01063
HEY1	5.25562	15.7435	0.333827	-1.58283
HGD	46.1309	69.2414	0.666234	-0.5859
HID1	21.4954	38.4617	0.558878	-0.839395
HIST1H2AK	43.7286	82.8275	0.527948	-0.921533
HIST1H4A	169.965	332.709	0.510852	-0.969023
HIST2H2AA3	7.6272	137.981	0.0552772	-4.17717
HIST3H2A	29.2952	49.7946	0.588321	-0.765325
HIST3H2BB	17.3672	34.3734	0.505252	-0.984926
HLA-DMB	0.981693	6.72454	0.145987	-2.77609
HMGB3	143.453	311.867	0.459979	-1.12036
HMGB3P32	3.72535	35.1473	0.105992	-3.23797
HMGCS2	0.893191	8.24249	0.108364	-3.20604
HMGN2P3	4.81e-05	14.0404	3.42583e-06	-18.1551
HMGN2P35	5.21274	16.2088	0.321599	-1.63666
HOXB3	46.7694	72.384	0.646129	-0.630106
HOXB4	11.2835	17.4768	0.645627	-0.631226
HOXB5	14.0818	25.9527	0.542595	-0.882053
HOXB6	72.2191	113.841	0.634385	-0.65657
HOXB8	39.9667	76.7676	0.520619	-0.941699
HOXB9	28.23	51.5632	0.547483	-0.869113
HOXC9	16.4211	25.3393	0.648047	-0.625829
HPN	17.9877	61.3233	0.293325	-1.76943
HSD17B2	9.64713	17.094	0.564357	-0.82532
HYDIN	9.61037	28.2081	0.340695	-1.55345
ICA1	44.1667	85.3224	0.517645	-0.949965
ID2	128.521	276.506	0.464803	-1.10531
ID3	144.515	278.978	0.518018	-0.948925
ID4	6.48422	12.5559	0.516428	-0.95336
IDH2	57.2161	103.228	0.554269	-0.851343
IFI30	8.86337	28.5049	0.310942	-1.68528
IGF2	1076.1	2854.09	0.377038	-1.40722
IGFBP2	44.0775	124.141	0.355059	-1.49387
IGFBP5	120.287	398.29	0.302009	-1.72734
IGFBP6	77.3204	135.958	0.568707	-0.814243
IHH	6.92724	40.5081	0.171009	-2.54786
IL1RAP	19.4178	29.2067	0.664842	-0.588917
IMMP1L	56.6843	94.1831	0.601852	-0.732519
IMPA2	96.6227	180.577	0.535079	-0.902177
INHA	5.95683	16.1806	0.368147	-1.44164
INPP1	42.3471	67.7483	0.625065	-0.677923
INPP4B	16.094	46.0269	0.349665	-1.51595
INSL6	16.6204	27.2101	0.610815	-0.711192
INSM1	17.8752	141.721	0.12613	-2.98702
IPO5P1	28.0783	45.9476	0.611094	-0.710534
IQANK1	60.6604	105.26	0.576289	-0.795135
IQCH	7.73051	13.9126	0.555649	-0.847753
IQCK	14.9351	26.8823	0.555574	-0.847949
IQGAP2	18.3383	45.3022	0.404799	-1.30472
IQSEC1	16.4878	34.3377	0.480166	-1.05839
IRF2BPL	27.1144	41.1322	0.659201	-0.601209
IRX2	11.4094	22.3472	0.510553	-0.969867
ISG20	28.6666	70.5746	0.406189	-1.29978
ISYNA1	13.5576	34.3909	0.394221	-1.34292
ITGA1	41.0319	98.9149	0.41482	-1.26944
KALRN	18.5266	32.2303	0.574819	-0.798822
KCNH2	8.21535	25.013	0.328443	-1.60628
KCNJ11	3.98322	30.2736	0.131574	-2.92606
KCNK3	15.4828	24.0639	0.643405	-0.636201
KCNMB2	12.3417	22.1304	0.557681	-0.842487
KDM4B	34.2614	52.4447	0.653286	-0.614214
KDM6B	15.6953	23.7307	0.661392	-0.596423
KDM7A	10.0924	31.2498	0.322959	-1.63058
KDR	6.08888	23.7943	0.255896	-1.96637
KIAA1324	5.13754	26.9566	0.190585	-2.39149
KIF12	71.5188	134.616	0.531282	-0.912451
KIF26B	8.20511	29.1824	0.281167	-1.8305
KIF2A	52.5684	98.2814	0.534877	-0.902722
KIF3B	43.7602	66.0398	0.662634	-0.593716
KLHDC3	38.1141	63.3301	0.601832	-0.732566
LAD1	56.351	84.6362	0.665802	-0.586834
LAMA4	12.5439	43.5677	0.287916	-1.79628
LAPTM4B	50.1283	86.8892	0.576922	-0.793551
LARGE2	12.9685	33.8338	0.383299	-1.38346
LAT2	21.4238	32.7269	0.654624	-0.611262
LBX2	19.3188	29.4667	0.655613	-0.609084
LCN15	2.14813	39.0224	0.0550486	-4.18315
LDAH	23.408	35.7299	0.655139	-0.610127
LDLRAD4	4.63915	19.9008	0.233113	-2.1009
LFNG	11.9116	44.323	0.268746	-1.89568
LGALS3BP	119.927	225.189	0.532563	-0.908976
LGALS7	1.9188	11.3677	0.168793	-2.56667
LHPP	24.5818	41.6085	0.59079	-0.759284
LIPH	32.986	51.0253	0.646463	-0.62936
LMO3	9.97569	20.3401	0.490446	-1.02783
LNX1	8.65217	22.9579	0.376871	-1.40786
LPIN1	68.0837	117.616	0.578863	-0.788706
LPXN	28.9638	51.3205	0.564371	-0.825285
LRMP	221.893	419.287	0.529215	-0.918074
LRP4	5.95191	15.7121	0.378812	-1.40045
LRP5L	17.2538	37.2495	0.463195	-1.11031
LRRC6	3.89699	22.5696	0.172666	-2.53395
LSM7	69.0329	110.606	0.624136	-0.680068
LTBP4	17.8975	32.7679	0.546191	-0.872523
LYRM7	14.1808	29.0833	0.487593	-1.03625
LYST	10.2655	35.9969	0.285178	-1.81006
MACROD1	41.1708	61.6204	0.668135	-0.581787
MACROD2	12.6439	25.8523	0.489083	-1.03185
MAMLD1	14.3835	25.7869	0.557783	-0.842223
MAN1A1	5.07368	16.8834	0.300513	-1.7345
MANEAL	40.0647	61.4617	0.651864	-0.617357
MANSC1	9.54874	15.5155	0.615431	-0.700331
MAP2	8.44557	25.2414	0.334592	-1.57953
MAP2K6	21.4384	69.3999	0.308911	-1.69473
MAP3K4	20.7425	46.2887	0.448112	-1.15807
MAP4K3	90.3993	150.506	0.600635	-0.735439
MAP7	33.4106	59.6656	0.559964	-0.836594
MAP7D2	9.12671	14.5855	0.625737	-0.676371
MAPK6	46.1603	70.1254	0.658254	-0.603285
MAPK8IP1	25.4661	75.8417	0.33578	-1.57441
MAPRE2	38.0314	75.0046	0.507054	-0.979789
MAT2A	331.629	509.732	0.650594	-0.62017
MCF2L	45.053	108.389	0.415659	-1.26653
MCRIP2	50.4791	86.4783	0.58372	-0.776651
MCTP2	12.757	22.5206	0.56646	-0.819953
MDK	240.535	445.963	0.53936	-0.890679
MEGF11	19.5926	31.7799	0.616511	-0.697802
MEIS1	16.9678	38.3463	0.44249	-1.17628
MGAT4A	31.8081	66.22	0.480339	-1.05787
MGST2	27.6657	48.1606	0.574447	-0.799754
MIA3	78.778	154.729	0.509137	-0.973874
MICOS10	131.535	223.694	0.588013	-0.766079
MIF	494.853	863.228	0.573259	-0.802741
MINDY3	22.524	44.1788	0.509837	-0.971891
MKRN3	10.1949	18.7243	0.544475	-0.877062
MLLT11	32.5088	57.9856	0.560636	-0.834864
MMP13	8.15451	17.1505	0.475468	-1.07258
MPC1	30.7897	47.7849	0.644341	-0.634105
MPP1	30.588	53.2546	0.574373	-0.79994
MPP6	25.3663	40.1241	0.632197	-0.661553
MPZL3	30.5752	64.6478	0.472951	-1.08024
MRPL34	54.1579	95.9578	0.564393	-0.825228
MRPS2	22.9089	38.6756	0.592333	-0.755519
MRPS25	30.1615	47.9331	0.629241	-0.668315
MRPS26	55.7783	87.9821	0.633973	-0.657506
MRPS27	53.6679	81.5964	0.657724	-0.604447
MSI2	33.0632	60.8135	0.543682	-0.879165
MT-CO1	4182.84	6524.01	0.641146	-0.641276
MT-CO2	1357.88	2467.31	0.550348	-0.861583
MT-CO3	2520.19	3874.19	0.650508	-0.620362
MT-ND1	1093.47	1744.56	0.626788	-0.67395
MT-ND2	839.728	1471.46	0.570677	-0.809254
MT-ND4	1341.33	2326.25	0.576606	-0.794342
MT-ND4L	1904.29	3529.57	0.539525	-0.890239
MT-ND5	906.913	1453.02	0.624157	-0.680018
MTCO2P22	107.052	194.792	0.549571	-0.863623
MTERF2	24.7741	42.4499	0.583607	-0.776931
MTFP1	11.2074	21.3564	0.524779	-0.930218
MTHFD2L	21.3667	35.0785	0.609111	-0.715222
MTIF3	26.6574	44.1428	0.60389	-0.727642
MTND2P28	45.9507	103.416	0.444329	-1.1703
MTRNR2L8	22.6084	37.9173	0.596256	-0.745997
MTSS1	33.4623	71.1025	0.47062	-1.08736
MUC13	24.6475	66.8392	0.368758	-1.43925
MUC2	0.90953	2.91852	0.311641	-1.68204
MUC5AC	6.10954	23.9078	0.255546	-1.96835
MUC5B	2.06984	14.5528	0.14223	-2.81371
MYC	30.497	50.7133	0.601361	-0.733698
MYCBP	14.3026	25.3355	0.564526	-0.824887
MYEF2	33.9593	58.4199	0.581297	-0.782652
MYO7B	3.25013	18.5523	0.175187	-2.51303
MYT1	2.54812	15.8661	0.160602	-2.63844
MYT1L	20.8732	45.7216	0.456528	-1.13122
MZF1	29.1687	50.5365	0.57718	-0.792907
NAA40	66.6733	107.027	0.622956	-0.682798
NAAA	13.8267	38.4655	0.359457	-1.47611
NAALADL2	17.3698	34.4739	0.503853	-0.988925
NARF	57.0487	98.9837	0.576344	-0.794998
NAT14	16.3201	29.6121	0.551129	-0.859537
NBEAL2	43.4925	72.9788	0.595961	-0.746709
NBL1	13.2436	21.7269	0.609546	-0.714194
NCALD	43.6922	88.8637	0.491677	-1.02422
NCR3LG1	10.1236	30.4239	0.332752	-1.58748
NDRG1	93.2715	205.386	0.454128	-1.13883
NDRG2	23.848	40.1629	0.593781	-0.751998
NDRG4	26.8727	41.3557	0.649794	-0.621945
NECTIN1	13.7158	31.0057	0.442365	-1.17669
NETO1	30.2025	81.3992	0.371043	-1.43034
NEURL1	17.8421	63.4156	0.281352	-1.82955
NEUROD1	6.14568	48.7255	0.126129	-2.98703
NFASC	16.1051	25.8375	0.623325	-0.681945
NIPAL2	14.3113	22.0728	0.648365	-0.625122
NIPSNAP1	38.6986	73.5771	0.52596	-0.926976
NKX2-2	3.84349	24.5192	0.156754	-2.67342
NME4	21.1873	33.0353	0.641353	-0.640809
NPDC1	45.0593	94.2296	0.478186	-1.06436
NPTX1	2.64302	12.497	0.211492	-2.24132
NPTX2	20.6715	42.5048	0.486334	-1.03998
NR0B1	8.45722	39.3834	0.214741	-2.21933
NR2F1	31.2474	63.1989	0.494429	-1.01616
NREP	11.6393	21.3048	0.546322	-0.872177
NRG1	20.6985	43.1677	0.479489	-1.06043
NRG4	16.4334	31.5243	0.521291	-0.939838
NRSN2	36.0878	68.5691	0.526298	-0.926048
NRXN1	3.0876	17.2376	0.179121	-2.481
NSG2	31.358	166.53	0.188302	-2.40888
NSUN6	42.421	65.3559	0.649076	-0.62354
NTHL1	37.8369	64.6208	0.585522	-0.772206
NTM	34.8207	57.2811	0.607892	-0.718112
NUDT3	20.6693	32.4362	0.637229	-0.650115
NUP210	37.5516	56.2722	0.667321	-0.583547
NUP62CL	12.4424	32.6982	0.380522	-1.39395
NUPL2	38.1676	57.514	0.663623	-0.591563
NXPH1	14.2903	45.4644	0.314318	-1.6697
OAS1	11.168	24.5754	0.454438	-1.13784
OAT	118.697	206.929	0.57361	-0.801857
OBSL1	65.0165	129.434	0.502314	-0.993338
OCEL1	42.1233	67.5184	0.62388	-0.680661
OGDHL	8.94578	32.6223	0.274223	-1.86658
OLFM1	21.6786	70.7008	0.306624	-1.70546
ONECUT2	19.708	42.578	0.462867	-1.11133
OPCML	3.41267	41.6865	0.081865	-3.61061
OR4C6	2.81193	11.618	0.242033	-2.04672
OSBP2	14.1901	33.2996	0.426135	-1.23062
OTULINL	5.66472	22.1544	0.255693	-1.96752
P2RX6	20.2369	38.2992	0.52839	-0.920326
P4HA1	15.3347	24.4231	0.627877	-0.671445
PADI2	2.1075	9.2049	0.228955	-2.12687
PAEP	10.6203	23.2772	0.456255	-1.13209
PAH	5.92397	20.276	0.292167	-1.77513
PAK1	136.892	230.418	0.594102	-0.751216
PAK3	20.9946	40.905	0.513253	-0.962258
PAM	143.589	342.606	0.419108	-1.25461
PARM1	12.3183	43.3129	0.284403	-1.81399
PARP10	15.5652	23.8168	0.653538	-0.613658
PARPBP	41.3755	65.9827	0.627066	-0.673311
PAX5	14.4942	33.8097	0.428699	-1.22196
PBDC1	10.318	16.1193	0.640101	-0.643629
PCBP4	15.0568	29.3275	0.513404	-0.961835
PCDH1	32.0163	51.5438	0.621148	-0.686992
PCDHA2	11.9605	19.3428	0.618344	-0.693519
PCDHA4	14.1853	22.2893	0.636417	-0.651956
PCDHA9	10.322	18.8068	0.548848	-0.865522
PCSK1	12.2698	33.171	0.369895	-1.43481
PDCL	14.589	21.8525	0.667613	-0.582916
PDE2A	4.20586	8.17718	0.514341	-0.959202
PDE4C	5.54659	10.3911	0.533785	-0.90567
PDE4D	37.5493	58.3514	0.643503	-0.635981
PDE8A	143.218	222.277	0.644324	-0.634142
PDHB	29.6337	44.738	0.662382	-0.594264
PDIA3	175.886	281.573	0.624654	-0.678872
PDK1	15.3519	40.9753	0.374662	-1.41634
PDK3	15.9157	24.4909	0.649861	-0.621797
PDK4	10.3162	59.741	0.172683	-2.5338
PDSS1	13.4963	25.2863	0.533738	-0.905795
PDSS2	13.2745	19.9191	0.666424	-0.585489
PELI3	14.5686	22.6122	0.644279	-0.634242
PEMT	29.3001	44.6833	0.655727	-0.608834
PER2	14.043	23.5562	0.59615	-0.746254
PGM5	12.0292	39.1322	0.3074	-1.70181
PGPEP1	16.5473	47.7209	0.346751	-1.52803
PHF8	48.1606	80.6482	0.597169	-0.743788
PHGR1	4.07755	25.9675	0.157025	-2.67093
PHYHIPL	28.0146	43.6391	0.64196	-0.639445
PIGY	6.26494	21.9527	0.285384	-1.80903
PIGZ	3.14631	11.7658	0.267411	-1.90287
PIK3C2B	15.0423	22.6624	0.663754	-0.591279
PIK3R1	19.2164	32.3019	0.594899	-0.749283
PKDCC	12.7938	34.4	0.371914	-1.42696
PLCB1	45.2261	79.0355	0.572225	-0.805346
PLEK2	50.566	90.0284	0.561667	-0.832212
PLEKHH1	33.0968	51.1445	0.647124	-0.627886
PLEKHJ1	73.2685	109.511	0.669051	-0.579812
PLPP2	76.8203	132.717	0.57883	-0.788789
PLPPR2	17.8573	32.1925	0.554703	-0.850214
PLS1	76.657	115.282	0.664949	-0.588685
PMS1	42.2332	63.0535	0.6698	-0.578197
POU6F2	21.3922	32.0972	0.666481	-0.585365
PPARGC1A	23.0243	66.1901	0.347852	-1.52346
PPIAP75	4.94356	26.8655	0.184011	-2.44213
PPIB	358.327	611.188	0.586279	-0.770341
PPIF	52.8616	80.0506	0.660352	-0.598693
PPIP5K1	64.4577	113.674	0.56704	-0.818479
PPP1R3E	12.4187	23.8673	0.520324	-0.942518
PPY	0.594065	11.5831	0.0512872	-4.28526
PRDM8	3.68681	9.95017	0.370527	-1.43235
PRH1	20.1312	30.6785	0.656199	-0.607794
PRKD1	30.396	47.4451	0.640655	-0.64238
PRKG2	7.52474	12.6952	0.592724	-0.754569
PRODH	34.8141	71.358	0.48788	-1.0354
PROM2	8.52016	19.359	0.440115	-1.18405
PROX1	9.82313	41.0371	0.239372	-2.06267
PRR5L	7.31026	43.2239	0.169126	-2.56383
PRSS1	38.9443	346.881	0.11227	-3.15496
PRSS2	442.994	3664.16	0.120899	-3.04812
PRSS3	14.5806	33.4262	0.436202	-1.19693
PRSS36	7.52652	26.0492	0.288935	-1.79118
PRSS3P2	1.74051	17.4625	0.0996713	-3.32668
PRSS51	9.87545	18.9842	0.520194	-0.942879
PRXL2A	24.7831	48.1934	0.514244	-0.959476
PSPHP1	78.2452	168.54	0.464253	-1.10702
PTCH1	21.1735	32.991	0.641797	-0.639811
PTMAP15	8.47073	18.6243	0.454821	-1.13663
PTP4A3	4.81623	25.4404	0.189314	-2.40114
PTPRE	19.6302	41.4396	0.473706	-1.07794
PTPRN	47.3168	82.3329	0.574701	-0.799118
PTPRN2	51.2808	78.8322	0.650506	-0.620366
QPCT	43.1958	119.064	0.362795	-1.46277
QTRT1	57.0333	89.3059	0.638628	-0.646951
RAB26	17.6467	30.6875	0.575045	-0.798252
RAB27A	12.2957	23.5499	0.522112	-0.937569
RAB30	55.2307	83.7937	0.659127	-0.601371
RAB37	4.59498	13.8374	0.332069	-1.59045
RAB3B	42.6162	75.1344	0.5672	-0.818072
RAB3D	41.6753	77.6912	0.536422	-0.898559
RABL2A	25.5336	38.7374	0.659147	-0.601328
RALGAPA2	13.3461	27.9909	0.476802	-1.06854
RALGDS	14.909	28.9012	0.515862	-0.954942
RANBP2	74.5213	113.715	0.655333	-0.609701
RAP2A	42.1254	98.6142	0.427174	-1.22711
RAPGEF4	21.3379	66.2813	0.32193	-1.63518
RAPGEF5	33.121	66.1477	0.500712	-0.997946
RASA4	10.6099	15.8683	0.66862	-0.580742
RASGEF1B	12.9585	21.4518	0.604078	-0.727193
RBM17P2	7.70437	20.7748	0.370852	-1.43109
RBM41	30.7062	46.3109	0.663045	-0.592822
RBP1	38.2726	69.294	0.552322	-0.856418
RCC2	56.7253	87.4183	0.648895	-0.623944
RCOR2	8.53188	33.4931	0.254735	-1.97293
RDH10	48.7074	90.2009	0.539988	-0.889001
REG4	21.224	119.989	0.176882	-2.49914
RET	2.04	18.6637	0.109303	-3.1936
REV3L	75.2024	112.286	0.669738	-0.578332
RFX5	26.4407	43.226	0.611685	-0.709138
RGPD6	53.1155	98.7817	0.537706	-0.895111
RGS1	16.8032	29.0182	0.579058	-0.78822
RGS12	20.1545	50.1925	0.401544	-1.31637
RIMBP2	34.2621	130.246	0.263058	-1.92655
RIMKLA	22.1189	46.5144	0.475528	-1.0724
RIMS2	73.255	112.074	0.653632	-0.613449
RINL	11.7606	22.2548	0.528453	-0.920152
RIPOR3	45.1526	158.92	0.284121	-1.81542
RIPPLY3	11.8961	19.1351	0.621688	-0.685738
RMND5A	58.9841	92.656	0.636592	-0.651559
RNF44	31.3917	58.8611	0.533318	-0.906933
RNPC3	10.8748	16.3883	0.663574	-0.591671
ROGDI	25.9754	42.3173	0.613825	-0.7041
ROM1	6.74769	31.8552	0.211824	-2.23906
ROR2	19.0591	60.0368	0.317457	-1.65537
RORA	14.0289	24.1403	0.581137	-0.783049
RPH3AL	83.3434	147.731	0.564156	-0.825834
RPL12P20	12.9744	20.3428	0.637788	-0.64885
RPL18AP3	227.864	373.584	0.60994	-0.71326
RPP14	13.5098	25.8885	0.521845	-0.938307
RPS10-NUDT3	25.1966	39.6994	0.634684	-0.655889
RPS12P26	15.2131	23.1689	0.656617	-0.606875
RPS26P31	3.70522	16.4948	0.22463	-2.15438
RPS6KL1	10.9933	31.5566	0.348367	-1.52132
RRN3P3	15.1427	27.4198	0.552254	-0.856596
RUNDC3A	17.8763	41.7864	0.427803	-1.22498
S100A14	74.0209	173.424	0.42682	-1.2283
S100A4	497.403	1380.3	0.360358	-1.4725
SAMD10	12.8357	22.7628	0.563889	-0.826516
SAPCD2	29.9456	52.2199	0.573452	-0.802256
SBK1	13.0577	26.1569	0.499207	-1.00229
SCAMP5	44.6624	92.1451	0.484696	-1.04485
SCARB1	56.9473	110.691	0.514471	-0.958839
SCG2	112.53	460.54	0.244344	-2.03301
SCG3	34.788	83.0669	0.418795	-1.25568
SCGN	4.96949	15.4636	0.321366	-1.63771
SCLY	39.6185	61.4423	0.644809	-0.633057
SCN1B	9.9687	15.5634	0.640523	-0.642679
SCNN1A	120.608	264.136	0.456612	-1.13096
SCUBE1	2.17531	6.44534	0.337501	-1.56704
SDF2L1	40.7628	64.3042	0.633905	-0.657661
SDHAF4	13.8449	23.3722	0.592367	-0.755438
SDK2	11.8833	26.7432	0.444348	-1.17024
SDR16C5	14.4819	29.388	0.492782	-1.02098
SEC11C	51.2561	92.847	0.552049	-0.857131
SEC61B	46.3726	79.0352	0.586733	-0.769223
SEL1L3	48.2264	75.7491	0.63666	-0.651405
SELENOI	27.958	42.3196	0.660639	-0.598065
SELENOP	56.604	108.719	0.520643	-0.941634
SEMA4C	38.6822	66.9617	0.577676	-0.791667
SEMA6A	9.05459	23.7402	0.381404	-1.39061
SEPT14P19	7.90194	12.094	0.653377	-0.614011
SERPINA1	53.4801	264.521	0.202177	-2.30631
SERPINA10	8.78951	21.1781	0.415027	-1.26872
SERPINA6	1.06836	11.7519	0.0909093	-3.45943
SERPINB1	79.4194	126.89	0.625894	-0.67601
SERPINF1	37.4594	85.7497	0.436846	-1.1948
SERPINI1	15.2806	23.8715	0.640118	-0.64359
SEZ6L2	45.9812	84.5557	0.543798	-0.878858
SFXN4	44.2807	70.2304	0.630506	-0.665419
SGK2	38.7411	70.3125	0.550985	-0.859916
SH3TC1	23.128	61.3144	0.377204	-1.40658
SHH	11.4355	19.8698	0.575522	-0.797058
SHISA2	10.245	30.0454	0.340984	-1.55222
SIDT1	30.5234	49.2399	0.619891	-0.689913
SIGIRR	28.0692	47.4759	0.59123	-0.758209
SIGLEC15	25.9466	46.9217	0.552976	-0.854711
SIX2	12.1691	31.7135	0.38372	-1.38187
SKAP1	24.9102	41.2389	0.604047	-0.727268
SLC12A2	106.477	322.368	0.330295	-1.59817
SLC12A7	24.8525	41.5432	0.598234	-0.741219
SLC18A1	4.36746	39.3196	0.111076	-3.17038
SLC18B1	12.9518	25.3414	0.511093	-0.968341
SLC22A18	57.1283	102.751	0.555989	-0.846871
SLC25A12	18.5702	32.8534	0.565244	-0.823053
SLC25A13	41.0748	70.8972	0.579357	-0.787476
SLC25A19	16.7888	26.8403	0.625507	-0.676902
SLC25A22	18.9003	32.4352	0.58271	-0.77915
SLC25A35	11.9902	21.0045	0.570838	-0.808848
SLC27A2	7.33717	26.74	0.27439	-1.8657
SLC29A1	22.376	49.0626	0.45607	-1.13267
SLC36A1	7.0442	11.973	0.588338	-0.765282
SLC36A4	94.9017	146.965	0.645744	-0.630965
SLC39A5	33.1121	84.1005	0.39372	-1.34476
SLC43A1	22.6366	59.4352	0.380863	-1.39266
SLC43A2	11.827	41.6605	0.283889	-1.8166
SLC44A5	15.8554	28.6564	0.553293	-0.853884
SLC4A11	23.9834	56.759	0.422548	-1.24281
SLC7A11	13.5229	25.017	0.54055	-0.887501
SLCO1A2	31.2803	51.1778	0.611208	-0.710264
SLCO3A1	75.0443	123.79	0.606221	-0.722083
SLCO4A1	44.5417	76.0551	0.58565	-0.77189
SLIRP	160.63	240.219	0.668682	-0.580607
SMAD1	8.80214	18.4123	0.478059	-1.06474
SMARCD2	24.1231	42.2095	0.57151	-0.807149
SMDT1	56.3983	84.4467	0.667857	-0.582389
SMIM11B	7.44287	21.7652	0.341962	-1.54809
SMIM6	7.25005	11.133	0.65122	-0.618783
SMOC1	45.0787	80.9611	0.556794	-0.844785
SMYD3	79.0925	167.523	0.472129	-1.08275
SNAP25	59.7365	95.6297	0.624664	-0.678848
SNED1	8.43771	28.9987	0.290968	-1.78107
SNRPGP18	0	15.9974	0	und
SNTG1	18.069	36.197	0.499187	-1.00235
SNX29	49.4283	88.261	0.560025	-0.836438
SOAT2	0.714218	13.0835	0.0545892	-4.19524
SOBP	13.1643	25.1487	0.523457	-0.933858
SORBS1	7.04689	21.8242	0.322894	-1.63087
SOX13	26.8497	49.3903	0.543623	-0.879321
SOX2	18.9624	43.5987	0.43493	-1.20114
SP4	9.98502	21.0558	0.474216	-1.07638
SPAG4	11.099	28.9397	0.383522	-1.38262
SPATA13	13.3223	21.7938	0.611289	-0.710074
SPATA6	23.585	43.8594	0.537741	-0.895017
SPCS2	364.527	585.654	0.622427	-0.684024
SPINK4	18.3276	121.866	0.150391	-2.73321
SPOCK2	3.81936	18.4025	0.207546	-2.2685
SPPL2B	74.2936	204.23	0.363774	-1.45888
SRP68P2	0	7.68409	0	und
SRRM3	17.9333	34.824	0.514969	-0.957443
SRRM4	3.44599	18.6286	0.184984	-2.43453
SSBP3	89.4637	135.377	0.660849	-0.597607
SSBP4	64.0689	153.945	0.416179	-1.26472
SSR2	133.447	211.181	0.631911	-0.662207
SSR4	248.56	448.266	0.554493	-0.850758
SST	2.7708	98.8623	0.0280269	-5.15705
SSTR5	14.0343	69.3242	0.202444	-2.3044
ST18	29.9282	156.853	0.190804	-2.38983
ST3GAL1	10.9428	24.2465	0.451316	-1.14779
ST3GAL6	14.7358	23.4296	0.628941	-0.669004
ST6GAL1	14.3245	59.1244	0.242277	-2.04527
ST6GALNAC4	10.0779	18.531	0.543838	-0.878752
ST8SIA1	8.11158	23.0358	0.35213	-1.50582
STC1	4.19697	6.71756	0.624776	-0.678589
STEAP1	17.6902	28.285	0.625426	-0.677089
STIM2	59.8045	137.14	0.436084	-1.19732
STK11IP	25.3198	42.9273	0.589829	-0.761631
STK19B	0	12.9027	0	und
STK32C	20.02	36.5175	0.54823	-0.867146
STK40	29.4713	44.8551	0.657034	-0.60596
STON2	46.9601	103.039	0.455753	-1.13368
STS	8.35626	19.5151	0.428195	-1.22366
STX1A	72.0954	118.461	0.608601	-0.716431
SUB1	127.45	190.623	0.668596	-0.580793
SVIL	75.9719	114.526	0.663361	-0.592134
SYCP1	32.4406	49.4673	0.655799	-0.608675
SYK	23.0592	36.8777	0.625287	-0.677411
SYN3	4.9577	7.79555	0.635965	-0.652981
SYT4	16.6509	28.6963	0.580246	-0.785263
SYT7	41.6322	89.1145	0.467177	-1.09796
TAF1A	22.3992	35.63	0.628661	-0.669647
TAS2R64P	6.13851	9.35813	0.655955	-0.608332
TBCC	18.5489	28.4269	0.652512	-0.615923
TBX15	8.71683	15.4096	0.565675	-0.821954
TBXAS1	16.2638	32.7452	0.496678	-1.00962
TDGF1	29.9112	93.5287	0.319808	-1.64472
TDP2	25.3801	38.5122	0.659014	-0.601619
TECRP1	12.33	32.0118	0.38517	-1.37643
TENM4	2.37741	8.1405	0.292047	-1.77573
TENT5A	19.6535	32.4904	0.604901	-0.72523
TESC	6.70223	26.4509	0.253383	-1.98061
TEX9	16.5704	26.0032	0.637244	-0.650082
TF	4.36744	41.487	0.105272	-3.2478
TFF1	120.36	649.931	0.185189	-2.43293
TFF3	190.732	664.888	0.286864	-1.80156
TFRC	111.247	194.395	0.572271	-0.80523
TGFB3	45.652	80.754	0.565322	-0.822856
THEM6	29.5165	62.4452	0.472678	-1.08107
THOC2	133.593	212.279	0.629326	-0.66812
THTPA	14.4451	24.4345	0.591175	-0.758343
TIMM13	94.4523	143.83	0.656693	-0.606709
TIMP1	361.197	581.384	0.62127	-0.686708
TLDC2	7.28378	15.8942	0.458267	-1.12574
TM4SF19	15.1358	26.0988	0.579943	-0.786017
TM4SF4	21.8751	147.664	0.148141	-2.75496
TM7SF2	37.4972	80.5409	0.465568	-1.10294
TMED10	208.747	355.073	0.587897	-0.766364
TMEM132A	18.1888	38.6325	0.470815	-1.08677
TMEM144	16.8552	36.9406	0.456277	-1.13202
TMEM163	10.0184	41.2092	0.24311	-2.04032
TMEM176A	100.983	235.253	0.429254	-1.2201
TMEM176B	89.2337	238.107	0.374763	-1.41595
TMEM178A	8.45696	23.6693	0.357297	-1.4848
TMEM179	29.3716	46.1287	0.636732	-0.651242
TMEM205	177.134	346.901	0.510619	-0.969682
TMEM223	26.1496	41.0453	0.637091	-0.650429
TMEM243	41.7847	66.7895	0.625617	-0.676648
TMEM258	170.235	264.663	0.643214	-0.636629
TMEM38A	18.5027	30.9395	0.598029	-0.741713
TMEM62	49.5563	78.0841	0.634653	-0.65596
TMEM63C	10.4333	42.4178	0.245966	-2.02347
TMEM97	60.0027	96.0773	0.624525	-0.679169
TMOD2	8.20205	15.4279	0.531637	-0.911486
TMTC4	23.3466	35.7048	0.653878	-0.612907
TNFRSF11B	55.4401	211.889	0.261647	-1.93431
TNFRSF25	3.92675	24.5822	0.15974	-2.6462
TOX3	53.9499	91.2222	0.591412	-0.757765
TPK1	9.22516	29.1073	0.316936	-1.65773
TPRN	24.7464	37.84	0.653973	-0.612696
TRAF5	24.5067	51.0847	0.479727	-1.05972
TRAP1	222.773	355.385	0.626851	-0.673806
TRBV26OR9-2	4.16106	17.8446	0.233183	-2.10046
TRBV30	5.58598	22.7718	0.245303	-2.02737
TRIB1	18.9102	35.324	0.535335	-0.901485
TRIM24	24.4864	45.0337	0.543734	-0.879027
TRIM33	16.5966	30.7701	0.539375	-0.890639
TRIM9	16.3468	31.5853	0.517545	-0.950244
TRPA1	2.79991	7.06699	0.396195	-1.33572
TRPC6	61.6084	124.185	0.496101	-1.01129
TSKU	12.5181	19.0791	0.656114	-0.607981
TSPAN11	17.5122	58.2461	0.30066	-1.7338
TSPAN7	7.86737	27.2499	0.288712	-1.7923
TSPAN8	210.509	845.223	0.249058	-2.00545
TSPYL2	6.90487	17.0893	0.404047	-1.30741
TTC26	19.0859	31.4727	0.606428	-0.721592
TTC39A	11.7157	27.617	0.424219	-1.23712
TTC39C	27.0567	58.145	0.465332	-1.10367
TUBA4A	142.921	350.899	0.4073	-1.29584
TUBB2B	11.5625	31.0247	0.372687	-1.42396
TUBB3	92.1471	150.125	0.613804	-0.70415
TUBBP6	2.80633	5.37297	0.522305	-0.937035
TUBE1	17.6912	29.0955	0.608039	-0.717764
UBA52P5	0	8.56345	0	und
UBE2D4	20.067	32.3626	0.620067	-0.689505
UCHL1	646.852	991.785	0.65221	-0.616591
UCK2	29.5594	44.6269	0.662366	-0.594299
UCN3	0.217219	0.980228	0.2216	-2.17397
UCP2	59.1802	112.51	0.525999	-0.926869
UGT8	12.7404	21.0625	0.604884	-0.725269
ULK3	32.3409	50.6948	0.637954	-0.648476
UNC13A	71.7136	115.087	0.623128	-0.6824
UNC13B	11.0577	18.9104	0.58474	-0.774133
UQCRH	183.593	295.403	0.621499	-0.686175
USH1C	28.5587	55.7992	0.511813	-0.966313
USP20	14.7983	27.784	0.53262	-0.908822
USP41	17.3321	34.186	0.506995	-0.979957
VARS	96.8667	158.961	0.609373	-0.714603
VCAN	65.746	147.754	0.444969	-1.16822
VGF	280.945	1307.78	0.214825	-2.21876
VIL1	332.522	506.919	0.655967	-0.608304
VPS54	31.2278	48.9606	0.637814	-0.648793
VSTM2A	24.1419	87.4048	0.276208	-1.85617
VWA5B2	6.69752	18.199	0.368016	-1.44216
WDR19	23.3979	37.7813	0.619298	-0.691295
WDR45	49.302	77.479	0.636326	-0.652161
WDR54	44.4972	67.4111	0.660088	-0.59927
WDR60	15.7142	24.9774	0.629137	-0.668554
WNK4	13.274	29.5022	0.449932	-1.15222
WWOX	33.5296	52.799	0.635041	-0.655078
WWTR1	27.0816	54.3428	0.498348	-1.00478
XBP1	101.309	244.915	0.413648	-1.27353
XG	19.3269	34.5979	0.558614	-0.840076
XKR7	14.422	31.9161	0.451872	-1.14601
YAE1	28.7377	93.552	0.307184	-1.70282
ZADH2	24.344	46.3089	0.525687	-0.927723
ZBTB7B	11.6869	27.4853	0.425204	-1.23377
ZC3H8	14.5846	24.7618	0.588999	-0.763664
ZC3HAV1L	28.4363	52.4666	0.541989	-0.883666
ZCCHC3	16.5972	27.1665	0.610944	-0.710889
ZDHHC11	22.0755	41.7147	0.529201	-0.918111
ZDHHC8P1	11.0081	42.2039	0.260832	-1.93881
ZFAND2B	36.467	55.7864	0.65369	-0.613322
ZG16	1.80841	6.12713	0.295148	-1.76049
ZG16B	31.7983	76.2009	0.417295	-1.26086
ZKSCAN1	77.8726	118.743	0.65581	-0.608651
ZMYND8	81.2519	133.228	0.609873	-0.713419
ZNF117	19.2236	29.1196	0.660161	-0.59911
ZNF141	38.6876	59.92	0.645654	-0.631168
ZNF195	34.1758	52.0582	0.656493	-0.607148
ZNF321P	23.7849	44.2014	0.538102	-0.894047
ZNF322	19.5445	35.1286	0.556368	-0.845888
ZNF432	28.3964	48.2788	0.588175	-0.765684
ZNF516	22.3993	37.3057	0.600424	-0.735945
ZNF710	22.5766	40.0221	0.564103	-0.82597

## Sheet: upregulated_pathways
Supplementary Table 6. Pathway enrichment of dysregulated genes following YAP overexpression.
Pathway ID	Description	p-value	FDR	Genes
GO:0034330	cell junction organization	9.27629e-15	9.27629e-15	CAV1,TGFB2,FLNC,SNAI2,THBS1,ESAM,EPHA2,CDH2,FSCN1,RHOD,PLEC,F2RL1,CDH6,S100A10,LAMA3,PVR,DAPK3,MYO1C,FLNA,SMAD7,VCL,PKP2,NECTIN2,RDX,CTNNA1,KIFC3,VMP1,INAVA,ILK,ACTB,RUNX1,TJP1,TLN1,MPP5,OCLN,SMAD3,LAMC2,GRHL2,ACTN1,ARF6,PAK2,RHOC,DST,PTPRJ,RAP1A,PARD6B,JUP,WDR1,ROCK2,PRKCH
GO:0030029	actin filament-based process	1.84424e-13	1.84424e-13	ANKRD1,CAV1,EDN1,FGD3,AMOTL2,ARHGEF17,ANXA1,CCN2,COTL1,VIM,WIPF1,ESAM,PAWR,FSCN1,RHOD,NUAK2,ARHGEF18,DIAPH3,CDC42EP3,PDLIM7,F2RL1,FLNB,EPB41L1,ABL2,S100A10,PLS3,DAPK3,TPM1,PARVA,FLNA,RND3,MRTFA,ANLN,PKP2,CNN2,FRMD6,TRIP10,CSRP1,SCIN,PDLIM1,FGD4,ARHGDIB,ACTN4,TNFAIP1,TMSB4X,MYADM,RDX,MYH14,MICAL2,MYL6,NCK2,MYH9,ACTB,PXN,BAIAP2,MAD2L2,EZR,TJP1,CAPG,INPPL1,TPM4,RHOBTB2,KRT19,ACTN1,NEDD4L,ARF6,DIAPH1…
GO:0040011	locomotion	1.47841e-12	1.47841e-12	CAV1,FOLR1,TGFB2,EDN1,GAS6,CCN1,AXL,AMOTL2,SEMA7A,CAV2,NTN4,ANXA1,SNAI2,ANXA3,THBS1,COL1A1,PLAU,LAMB2,CITED2,ESAM,STARD13,ITGA2,EPHA2,SERPINE1,MITF,MEAK7,SEMA3B,FSCN1,RHOD,FOSL1,F3,EGFR,SH3RF1,TGFB1I1,BMP4,DCDC2,CDK6,SEMA3C,SLC7A7,HIF1A,PODXL,PDLIM7,F2RL1,MISP,ABL2,LAMA3,DAPK3,ITGB1,TPM1,PARVA,MYO1C,FLNA,RND3,EREG,MRTFA,LAMA5,NR4A1,ANLN,SMAD7,VCL,CEMIP,AGRN,WWC1,SRGAP1,PLAUR,ERBB2,ITGAV,INPP5F,FN…
GO:0030036	actin cytoskeleton organization	2.31368e-12	2.31368e-12	ANKRD1,EDN1,FGD3,AMOTL2,ARHGEF17,ANXA1,CCN2,COTL1,WIPF1,ESAM,PAWR,FSCN1,RHOD,NUAK2,ARHGEF18,DIAPH3,CDC42EP3,PDLIM7,F2RL1,FLNB,EPB41L1,ABL2,S100A10,PLS3,DAPK3,TPM1,PARVA,FLNA,RND3,MRTFA,ANLN,FRMD6,TRIP10,CSRP1,SCIN,PDLIM1,FGD4,ARHGDIB,TNFAIP1,TMSB4X,MYADM,RDX,MYH14,MICAL2,NCK2,MYH9,ACTB,PXN,BAIAP2,MAD2L2,EZR,TJP1,CAPG,INPPL1,TPM4,RHOBTB2,KRT19,ACTN1,ARF6,DIAPH1,PAK2,LIMA1,RHOC,NCK1,TMSB10,CIT,ARPC…
GO:0022610	biological adhesion	3.18201e-12	3.18201e-12	CAV1,TGFB2,GAS6,CCN1,MYL9,SIGLEC6,FSTL3,NTN4,ANXA1,SNAI2,CCN2,IL18,THBS1,PLAU,LAMB2,CITED2,ESAM,ITGA2,TGM2,EPHA2,SERPINE1,CDH2,RHOD,EGFR,IL32,TGFB1I1,BMP4,PCDHAC2,CDK6,PODXL,TWSG1,CDH6,ABL2,S100A10,LAMA3,PVR,DAPK3,ITGB1,TPM1,PARVA,FLNA,TPBG,RND3,LAMA5,SMAD7,VCL,TNFRSF21,MMP24,AMIGO2,UBASH3B,PKP2,PLAUR,ERBB2,CD55,ITGAV,CSRP1,FN1,PAG1,NECTIN2,RRAS,SMAD6,ADAM9,ARHGDIB,NUAK1,ACTN4,JAG1,CYP1B1,MYADM,D…
GO:0007155	cell adhesion	5.09462e-12	5.09462e-12	CAV1,TGFB2,CCN1,MYL9,SIGLEC6,FSTL3,NTN4,ANXA1,SNAI2,CCN2,IL18,THBS1,PLAU,LAMB2,CITED2,ESAM,ITGA2,TGM2,EPHA2,SERPINE1,CDH2,RHOD,EGFR,IL32,TGFB1I1,BMP4,PCDHAC2,CDK6,PODXL,TWSG1,CDH6,ABL2,S100A10,LAMA3,PVR,DAPK3,ITGB1,TPM1,PARVA,FLNA,TPBG,RND3,LAMA5,SMAD7,VCL,TNFRSF21,MMP24,AMIGO2,UBASH3B,PKP2,PLAUR,ERBB2,CD55,ITGAV,CSRP1,FN1,PAG1,NECTIN2,RRAS,SMAD6,ADAM9,ARHGDIB,NUAK1,ACTN4,JAG1,CYP1B1,MYADM,DOCK5,…
GO:0007010	cytoskeleton organization	2.54885e-11	2.54885e-11	ANKRD1,EDN1,FGD3,KRT4,AMOTL2,ARHGEF17,ANXA1,CCN2,TUBB6,COTL1,AJUBA,WIPF1,PACSIN3,ESAM,SYNE1,PAWR,CCDC68,FSCN1,RHOD,NUAK2,ARHGEF18,DIAPH3,CDC42EP3,PLEC,PDLIM7,F2RL1,FLNB,MISP,EPB41L1,ABL2,S100A10,PLS3,DAPK3,ITGB1,TPM1,PARVA,FLNA,RND3,MRTFA,PHLDB1,CAPN2,ANLN,PKP2,CNN2,NCKAP5,FRMD6,TRIP10,CSRP1,HSPA1A,SCIN,PDLIM1,FGD4,SPAG1,ARHGDIB,TNFAIP1,LMNA,TMSB4X,MYADM,RDX,MYH14,MICAL2,CLIP1,NCK2,MYH9,ACTB,ERBI…
GO:0034329	cell junction assembly	3.21708e-11	3.21708e-11	CAV1,FLNC,SNAI2,THBS1,ESAM,EPHA2,CDH2,FSCN1,RHOD,PLEC,CDH6,S100A10,LAMA3,DAPK3,MYO1C,FLNA,SMAD7,VCL,PKP2,CTNNA1,VMP1,ILK,ACTB,RUNX1,TJP1,TLN1,MPP5,OCLN,LAMC2,GRHL2,ACTN1,PAK2,RHOC,DST,PTPRJ,RAP1A,PARD6B,JUP,WDR1,ROCK2,PRKCH
GO:0045216	cell-cell junction organization	1.01149e-10	1.01149e-10	CAV1,TGFB2,SNAI2,ESAM,EPHA2,CDH2,FSCN1,F2RL1,CDH6,PVR,MYO1C,SMAD7,VCL,PKP2,NECTIN2,RDX,CTNNA1,KIFC3,INAVA,ACTB,RUNX1,TJP1,TLN1,MPP5,OCLN,SMAD3,GRHL2,ARF6,PAK2,RHOC,PARD6B,JUP,WDR1,ROCK2,PRKCH
GO:0009653	anatomical structure morphogenesis	2.05697e-10	2.05697e-10	ANKRD1,CAV1,MATN3,FZD2,FOLR1,TGFB2,KRT17,EDN1,CCN1,FGD3,CST6,AMOTL2,NPPB,SEMA7A,PROM1,NTN4,ANXA1,SNAI2,ANXA3,IL18,EFEMP1,THBS1,COL1A1,EHD2,LAMB2,CITED2,WIPF1,COL4A3,STARD13,ITGA2,BASP1,ACTG2,EPHA2,SERPINE1,COL12A1,HSPG2,CDH2,COL7A1,SEMA3B,RHOD,ALDH1A3,TUFT1,F3,TGFB1I1,BMP4,ADGRG6,ARHGEF18,DCDC2,SEMA3C,CDC42EP3,PIM1,ATP10A,HIF1A,PODXL,PDLIM7,CDH6,S100A10,LAMA3,DKK1,ERRFI1,ITGB1,TPM1,PARVA,FLNA,RND…
GO:0051674	localization of cell	2.75004e-10	2.75004e-10	CAV1,FOLR1,TGFB2,EDN1,GAS6,CCN1,AXL,AMOTL2,SEMA7A,NTN4,ANXA1,SNAI2,ANXA3,THBS1,COL1A1,PLAU,LAMB2,CITED2,ESAM,STARD13,ITGA2,EPHA2,SERPINE1,MITF,MEAK7,SEMA3B,FSCN1,RHOD,F3,EGFR,SH3RF1,TGFB1I1,BMP4,DCDC2,CDK6,SEMA3C,SLC7A7,HIF1A,PODXL,F2RL1,MISP,ABL2,LAMA3,DAPK3,ITGB1,TPM1,PARVA,MYO1C,FLNA,RND3,EREG,MRTFA,LAMA5,NR4A1,ANLN,SMAD7,VCL,CEMIP,WWC1,SRGAP1,ERBB2,ITGAV,INPP5F,FN1,RRAS,ADAM9,ANXA5,ARHGDIB,AC…
GO:0048870	cell motility	2.75004e-10	2.75004e-10	CAV1,FOLR1,TGFB2,EDN1,GAS6,CCN1,AXL,AMOTL2,SEMA7A,NTN4,ANXA1,SNAI2,ANXA3,THBS1,COL1A1,PLAU,LAMB2,CITED2,ESAM,STARD13,ITGA2,EPHA2,SERPINE1,MITF,MEAK7,SEMA3B,FSCN1,RHOD,F3,EGFR,SH3RF1,TGFB1I1,BMP4,DCDC2,CDK6,SEMA3C,SLC7A7,HIF1A,PODXL,F2RL1,MISP,ABL2,LAMA3,DAPK3,ITGB1,TPM1,PARVA,MYO1C,FLNA,RND3,EREG,MRTFA,LAMA5,NR4A1,ANLN,SMAD7,VCL,CEMIP,WWC1,SRGAP1,ERBB2,ITGAV,INPP5F,FN1,RRAS,ADAM9,ANXA5,ARHGDIB,AC…
GO:0006928	movement of cell or subcellular component	3.31661e-10	3.31661e-10	CAV1,FOLR1,TGFB2,EDN1,GAS6,CCN1,AXL,AMOTL2,SEMA7A,NTN4,ANXA1,SNAI2,ANXA3,THBS1,COL1A1,PLAU,LAMB2,CITED2,VIM,WIPF1,ESAM,STARD13,ITGA2,EPHA2,SERPINE1,MITF,MEAK7,SEMA3B,FSCN1,RHOD,F3,EGFR,SH3RF1,TGFB1I1,BMP4,RAB27B,DCDC2,CDK6,SEMA3C,SLC7A7,HIF1A,PODXL,PDLIM7,F2RL1,MISP,ABL2,LAMA3,DAPK3,ITGB1,TPM1,PARVA,MYO1C,FLNA,RND3,EREG,MRTFA,LAMA5,NR4A1,ANLN,SMAD7,VCL,CEMIP,AGRN,WWC1,SRGAP1,PKP2,ERBB2,ITGAV,INPP…
GO:0009966	regulation of signal transduction	6.93096e-10	6.93096e-10	ANKRD1,CAV1,FZD2,FOLR1,TGFB2,EDN1,GAS6,CCN1,YAP1,FGD3,AXL,FSTL3,HEG1,AFAP1L2,INHBB,ABCA1,SEMA7A,CAV2,ARHGEF17,PMEPA1,SNAI2,GADD45B,CCN2,NXN,IL18,GPRC5A,THBS1,COL1A1,PLAU,SCEL,CITED2,AJUBA,IRS1,TNFRSF12A,STARD13,PPP1R15A,LATS2,EPHA2,SERPINE1,AREG,ADORA2B,BCL2L1,RHOD,IGFBP4,EPS8L2,CDK14,PPP1R13L,F3,EGFR,SH3RF1,TGFB1I1,BMP4,AVPI1,TAX1BP3,ARHGEF18,WWC2,WWC3,DCDC2,RCAN1,UGCG,TNFRSF19,HIF1A,MGLL,F2RL1,…
GO:0035556	intracellular signal transduction	7.11925e-10	7.11925e-10	ANKRD1,CAV1,TGFB2,EDN1,GAS6,CCN1,YAP1,FGD3,AXL,HEG1,AMOTL2,NPPB,ABCA1,SEMA7A,CAV2,ARHGEF17,SNAI2,GADD45B,CCN2,IL18,THBS1,AJUBA,IRS1,PTHLH,STARD13,PPP1R15A,LATS2,EPHA2,RAB31,AREG,CCDC68,ADORA2B,BCL2L1,MEAK7,RASAL2,RHOD,EPS8L2,PPP1R13L,JUN,RNF135,TUFT1,F3,EGFR,SH3RF1,NUAK2,BMP4,AVPI1,TAX1BP3,ADGRG6,RAB27B,ARHGEF18,WWC2,WWC3,RCAN1,TNFRSF19,CDC42EP3,RRAS2,HIF1A,F2RL1,STK17B,ABL2,LMCD1,DKK1,PEA15,DAPK…
GO:0009888	tissue development	1.58629e-09	1.58629e-09	ANKRD1,CAV1,MATN3,FZD2,FOLR1,TGFB2,KRT17,EDN1,GAS6,CCN1,TAGLN,KRT81,KRT4,SEMA7A,PROM1,CAV2,NTN4,ANXA1,SNAI2,CCN2,KRT80,EFEMP1,COL1A1,LAMB2,SCEL,CITED2,KRT7,PTHLH,STARD13,ITGA2,BASP1,ACTG2,EPHA2,SERPINE1,COL12A1,HSPG2,EMP1,SGMS2,COL7A1,SEMA3B,TUFT1,TGFB1I1,BMP4,UGCG,CDK6,SEMA3C,PIM1,HIF1A,PODXL,F2RL1,LAMA3,EXPH5,DKK1,ERRFI1,ITGB1,TPM1,FLNA,EREG,SFN,MRTFA,EGR1,PHLDB1,LAMA5,SMAD7,ANXA2,VCL,BMP1,AGRN…
GO:0010646	regulation of cell communication	1.91924e-09	1.91924e-09	ANKRD1,CAV1,FZD2,FOLR1,TGFB2,EDN1,GAS6,CCN1,YAP1,FGD3,AXL,FSTL3,HEG1,AFAP1L2,INHBB,ABCA1,SEMA7A,CAV2,ARHGEF17,PMEPA1,ANXA1,SNAI2,GADD45B,CCN2,NXN,IL18,GPRC5A,THBS1,SLC2A2,COL1A1,PLAU,SCEL,CITED2,AJUBA,IRS1,TNFRSF12A,STARD13,PPP1R15A,LATS2,EPHA2,SERPINE1,AREG,ADORA2B,BCL2L1,CDH2,RHOD,IGFBP4,EPS8L2,CDK14,PPP1R13L,F3,EGFR,SH3RF1,TGFB1I1,BMP4,AVPI1,TAX1BP3,ARHGEF18,WWC2,WWC3,DCDC2,RCAN1,UGCG,TNFRSF19…
GO:0023051	regulation of signaling	2.64976e-09	2.64976e-09	ANKRD1,CAV1,FZD2,FOLR1,TGFB2,EDN1,GAS6,CCN1,YAP1,FGD3,AXL,FSTL3,HEG1,AFAP1L2,INHBB,ABCA1,SEMA7A,CAV2,ARHGEF17,PMEPA1,ANXA1,SNAI2,GADD45B,CCN2,NXN,IL18,GPRC5A,THBS1,SLC2A2,COL1A1,PLAU,SCEL,CITED2,AJUBA,IRS1,TNFRSF12A,STARD13,PPP1R15A,LATS2,EPHA2,SERPINE1,AREG,ADORA2B,BCL2L1,CDH2,RHOD,IGFBP4,EPS8L2,CDK14,PPP1R13L,F3,EGFR,SH3RF1,TGFB1I1,BMP4,AVPI1,TAX1BP3,ARHGEF18,WWC2,WWC3,DCDC2,RCAN1,UGCG,TNFRSF19…
GO:0016477	cell migration	4.61894e-09	4.61894e-09	CAV1,FOLR1,TGFB2,EDN1,GAS6,CCN1,AXL,AMOTL2,SEMA7A,NTN4,ANXA1,SNAI2,ANXA3,THBS1,COL1A1,PLAU,LAMB2,CITED2,ESAM,STARD13,ITGA2,EPHA2,SERPINE1,MITF,MEAK7,SEMA3B,FSCN1,RHOD,F3,EGFR,SH3RF1,TGFB1I1,BMP4,DCDC2,SEMA3C,SLC7A7,HIF1A,PODXL,F2RL1,MISP,LAMA3,ITGB1,TPM1,PARVA,MYO1C,FLNA,RND3,MRTFA,LAMA5,NR4A1,ANLN,SMAD7,VCL,CEMIP,WWC1,SRGAP1,ITGAV,FN1,RRAS,ADAM9,ARHGDIB,ACTN4,TNFAIP1,LMNA,PDGFC,JAG1,TMSB4X,CYP1B…
GO:0008219	cell death	9.42644e-09	9.42644e-09	CGB8,ANKRD1,CAV1,TGFB2,KRT17,GAS6,CCN1,YAP1,FGD3,AXL,KRT81,KRT4,ARHGEF17,ANXA1,SNAI2,GADD45B,CCN2,KRT80,THBS1,CITED2,KRT7,BCL2L12,TNFRSF12A,COL4A3,PPP1R15A,LATS2,TGM2,EPHA2,SERPINE1,PAWR,BCL2L1,EMP1,JUN,F3,EGFR,SH3RF1,NUAK2,BMP4,ARHGEF18,TNFRSF19,PRUNE2,FOSL2,PIM1,RRAS2,HIF1A,STK17B,TNFAIP8,ABL2,CLCF1,JADE1,TP53I3,DKK1,PEA15,DAPK3,DHRS2,ITGB1,FLNA,SFN,EGR1,TNFRSF21,FHL2,AMIGO2,TIMP3,PKP2,PLAUR,PR…
GO:0040012	regulation of locomotion	1.23828e-08	1.23828e-08	CAV1,TGFB2,EDN1,GAS6,CCN1,AMOTL2,SEMA7A,CAV2,ANXA1,SNAI2,ANXA3,THBS1,COL1A1,PLAU,CITED2,STARD13,EPHA2,SERPINE1,MITF,MEAK7,SEMA3B,RHOD,F3,EGFR,BMP4,CDK6,SEMA3C,HIF1A,PODXL,F2RL1,ABL2,DAPK3,ITGB1,TPM1,MYO1C,FLNA,RND3,EREG,SMAD7,VCL,CEMIP,SRGAP1,ERBB2,INPP5F,FN1,RRAS,ADAM9,ANXA5,ARHGDIB,ACTN4,LMNA,PDGFC,JAG1,TMSB4X,CYP1B1,MYADM,DOCK5,RDX,SLC8B1,ANO6,IGF1R,PRAG1,CTSH,PDCD10,PLXNA3,TRIM5,VTN,TJP1,ADAR…
GO:0016192	vesicle-mediated transport	1.43464e-08	1.43464e-08	CAV1,FOLR1,TGFB2,GAS6,AXL,ABCA1,CAV2,ANXA1,TTR,ANXA3,UNC13D,THBS1,PLAU,EHD2,COTL1,WIPF1,PACSIN3,CD59,TGM2,TIMP2,RAB31,SERPINE1,AREG,TINAGL1,HSPG2,COL7A1,PLAC8,EGFR,PDXK,SLC2A3,RAB27B,DENND3,CLTB,PDLIM7,PHACTR2,EXOC6B,F2RL1,ABL2,S100A10,EXPH5,DKK1,NPC2,ITGB1,MYO1C,FLNA,ANXA2,VCL,SNX8,TIMP3,CNN2,PLAUR,CD55,ITGAV,INPP5F,FN1,HSPA1A,SCIN,ANXA5,EHD1,TAGLN2,CHML,ACTN4,AP2B1,CLU,RAB4B,SCRN1,TMSB4X,CLTCL1…
GO:0007165	signal transduction	1.83562e-08	1.83562e-08	CGB8,ANKRD1,CAV1,FZD2,FOLR1,TGFB2,KRT17,EDN1,GAS6,CCN1,YAP1,FGD3,AXL,FSTL3,HEG1,AFAP1L2,AMOTL2,INHBB,NPPB,ABCA1,SEMA7A,CAV2,ARHGEF17,PMEPA1,ANXA1,SNAI2,GADD45B,CCN2,NXN,IL18,GPRC5A,EFEMP1,THBS1,COL1A1,PLAU,SCEL,CITED2,VIM,PORCN,AJUBA,WIPF1,IRS1,COL4A4,TNFRSF12A,COL4A3,PTHLH,STARD13,PPP1R15A,ITGA2,CD59,LATS2,EPHA2,MT2A,RAB31,SERPINE1,AREG,CCDC68,ADORA2B,BCL2L1,MEAK7,RASAL2,SEMA3B,FSCN1,RHOD,IGFBP4…
GO:0050793	regulation of developmental process	2.38087e-08	2.38087e-08	CAV1,FZD2,TGFB2,EDN1,GAS6,CCN1,MYL9,YAP1,FGD3,AXL,FSTL3,NPPB,ABCA1,SEMA7A,PROM1,ANXA1,SNAI2,CCN2,ANXA3,IL18,EFEMP1,THBS1,COL1A1,EHD2,CITED2,WIPF1,COL4A3,PTHLH,STARD13,BASP1,LATS2,EPHA2,SERPINE1,HSPG2,CDH2,SGMS2,SEMA3B,RHOD,JUN,F3,EGFR,SH3RF1,MMD,TGFB1I1,BMP4,ARHGEF18,WWC2,WWC3,CDK6,SEMA3C,CDC42EP3,METRNL,PIM1,ATP10A,HIF1A,ABL2,CLCF1,S100A10,DKK1,ERRFI1,ITGB1,TPM1,FLNA,RND3,EREG,SFN,EGR1,PHLDB1,MI…
GO:0097435	supramolecular fiber organization	3.25848e-08	3.25848e-08	ANKRD1,TGFB2,EDN1,CCN2,COL1A1,COTL1,WIPF1,ESAM,PAWR,COL12A1,FSCN1,RHOD,ARHGEF18,DIAPH3,CDC42EP3,LTBP2,F2RL1,S100A10,PLS3,TPM1,FLNA,RND3,ANXA2,PKP2,NCKAP5,CSRP1,HSPA1A,SCIN,TNFAIP1,CLU,TMSB4X,CYP1B1,MYADM,RDX,MICAL2,CLIP1,PXDN,NCK2,PXN,BAIAP2,MAP1B,MAD2L2,EZR,TJP1,CAPG,INPPL1,TPM4,RHOBTB2,KRT19,OCLN,ACTN1,ARF6,DIAPH1,PAK2,LIMA1,RHOC,NCK1,TMSB10,DST,ARPC5,CAP1,B4GALT7,RHOBTB3,WDR1,ROCK2,FAT1,CORO1B…
GO:0007166	cell surface receptor signaling pathway	3.35629e-08	3.35629e-08	CAV1,FZD2,FOLR1,TGFB2,EDN1,GAS6,CCN1,AXL,FSTL3,AFAP1L2,INHBB,NPPB,SEMA7A,CAV2,PMEPA1,ANXA1,SNAI2,NXN,IL18,GPRC5A,EFEMP1,THBS1,COL1A1,SCEL,CITED2,VIM,PORCN,WIPF1,IRS1,COL4A4,TNFRSF12A,COL4A3,ITGA2,CD59,LATS2,EPHA2,MT2A,SERPINE1,AREG,BCL2L1,SEMA3B,FSCN1,IGFBP4,CDK14,JUN,F3,EGFR,IL32,SH3RF1,TGFB1I1,BMP4,TAX1BP3,ADGRG6,ARHGEF18,DCDC2,UGCG,SEMA3C,PIM1,GALNT3,HIF1A,LTBP2,F2RL1,TFF2,TWSG1,CLCF1,JADE1,LA…
GO:0007167	enzyme linked receptor protein signaling pathway	3.50649e-08	3.50649e-08	CAV1,FOLR1,TGFB2,CCN1,AXL,FSTL3,AFAP1L2,INHBB,NPPB,CAV2,PMEPA1,GPRC5A,EFEMP1,THBS1,COL1A1,CITED2,IRS1,COL4A4,EPHA2,AREG,IGFBP4,JUN,F3,EGFR,TGFB1I1,BMP4,ARHGEF18,GALNT3,HIF1A,LTBP2,TWSG1,DKK1,ERRFI1,MYO1C,EREG,SMAD7,UBASH3B,PLAUR,ERBB2,ITGAV,BCL9L,HSPA1A,PEG10,SMAD6,ADAM9,PID1,ARHGEF28,AP2B1,PDGFC,PTPRF,CD109,FGFR2,BCAR3,GIPC1,NCK2,IGF1R,RHBDF1,ACTB,ERBIN,PXN,MVP,BAIAP2,IL6ST,VTN,SHCBP1,ZNF106,AP3…
GO:2000145	regulation of cell motility	3.65991e-08	3.65991e-08	CAV1,TGFB2,EDN1,GAS6,CCN1,AMOTL2,SEMA7A,ANXA1,SNAI2,ANXA3,THBS1,COL1A1,PLAU,CITED2,STARD13,EPHA2,SERPINE1,MITF,MEAK7,SEMA3B,RHOD,F3,EGFR,BMP4,CDK6,SEMA3C,HIF1A,PODXL,F2RL1,ABL2,DAPK3,ITGB1,TPM1,MYO1C,FLNA,RND3,EREG,SMAD7,VCL,CEMIP,SRGAP1,ERBB2,INPP5F,FN1,RRAS,ADAM9,ANXA5,ARHGDIB,ACTN4,LMNA,PDGFC,JAG1,TMSB4X,CYP1B1,MYADM,DOCK5,RDX,SLC8B1,ANO6,IGF1R,PRAG1,CTSH,PDCD10,PLXNA3,VTN,TJP1,ADARB1,ETS1,HDA…
GO:0048522	positive regulation of cellular process	3.96551e-08	3.96551e-08	ANKRD1,CAV1,FZD2,TGFB2,EDN1,GAS6,CCN1,YAP1,FGD3,AXL,FSTL3,AFAP1L2,INHBB,ABCA1,SEMA7A,PROM1,CAV2,ARHGEF17,ANXA1,SNAI2,GADD45B,CCN2,ANXA3,IL18,UNC13D,THBS1,COL1A1,PLAU,EHD2,SCEL,CITED2,VIM,AJUBA,WIPF1,IRS1,BCL2L12,PACSIN3,MYBL1,TNFRSF12A,COL4A3,PTHLH,PPP1R15A,LATS2,TGM2,EPHA2,RAB31,SERPINE1,PAWR,AREG,MITF,ADORA2B,BCL2L1,CDH2,SEMA3B,FSCN1,RHOD,EPS8L2,FOSL1,JUN,F3,EGFR,SH3RF1,MMD,TGFB1I1,BMP4,AVPI1,R…
GO:0007154	cell communication	4.12387e-08	4.12387e-08	CGB8,ANKRD1,CAV1,FZD2,FOLR1,TGFB2,KRT17,EDN1,GAS6,CCN1,SIGLEC6,YAP1,FGD3,AXL,FSTL3,HEG1,AFAP1L2,AMOTL2,INHBB,NPPB,ABCA1,SEMA7A,CAV2,ARHGEF17,PMEPA1,ANXA1,SNAI2,GADD45B,CCN2,NXN,IL18,GPRC5A,EFEMP1,THBS1,SLC2A2,COL1A1,PLAU,SCEL,CITED2,VIM,PORCN,AJUBA,WIPF1,IRS1,COL4A4,TNFRSF12A,COL4A3,PTHLH,STARD13,PPP1R15A,ITGA2,CD59,LATS2,EPHA2,MT2A,RAB31,SERPINE1,AREG,CCDC68,ADORA2B,BCL2L1,CDH2,MEAK7,RASAL2,SEMA…
GO:0023052	signaling	4.93589e-08	4.93589e-08	CGB8,ANKRD1,CAV1,FZD2,FOLR1,TGFB2,KRT17,EDN1,GAS6,CCN1,SIGLEC6,YAP1,FGD3,AXL,FSTL3,HEG1,AFAP1L2,AMOTL2,INHBB,NPPB,ABCA1,SEMA7A,CAV2,ARHGEF17,PMEPA1,ANXA1,SNAI2,GADD45B,CCN2,NXN,IL18,GPRC5A,EFEMP1,THBS1,SLC2A2,COL1A1,PLAU,SCEL,CITED2,VIM,PORCN,AJUBA,WIPF1,IRS1,COL4A4,TNFRSF12A,COL4A3,PTHLH,STARD13,PPP1R15A,ITGA2,CD59,LATS2,EPHA2,MT2A,RAB31,SERPINE1,AREG,CCDC68,ADORA2B,BCL2L1,CDH2,MEAK7,RASAL2,SEMA…
GO:0048869	cellular developmental process	7.54397e-08	7.54397e-08	ANKRD1,CAV1,MATN3,FZD2,FOLR1,TGFB2,KRT17,EDN1,GAS6,CCN1,MYL9,YAP1,FGD3,AXL,TAGLN,KRT81,KRT4,MYOF,FSTL3,INHBB,ABCA1,SEMA7A,PROM1,CAV2,NTN4,ANXA1,SNAI2,CCN2,IL18,KRT80,EFEMP1,THBS1,COL1A1,EHD2,LAMB2,SCEL,KRT7,WIPF1,PTHLH,ITGA2,BASP1,EPHA2,SERPINE1,SYNE1,COL12A1,MITF,HSPG2,CDH2,COL7A1,SEMA3B,RHOD,JUN,EGFR,SH3RF1,MMD,TGFB1I1,BMP4,ADGRG6,ARHGEF18,DCDC2,UGCG,CDK6,SEMA3C,CDC42EP3,METRNL,RRAS2,ATP10A,HIF…
GO:0030155	regulation of cell adhesion	9.26295e-08	9.26295e-08	CAV1,TGFB2,FSTL3,ANXA1,SNAI2,IL18,THBS1,PLAU,CITED2,TGM2,EPHA2,SERPINE1,RHOD,BMP4,CDK6,PODXL,TWSG1,ABL2,S100A10,DAPK3,TPM1,FLNA,SMAD7,VCL,TNFRSF21,PLAUR,ERBB2,CD55,ITGAV,FN1,PAG1,RRAS,ADAM9,ARHGDIB,NUAK1,ACTN4,JAG1,CYP1B1,MYADM,DOCK5,RDX,ARHGDIG,NCK2,PLXNA3,IL6ST,MAD2L2,RUNX1,TJP1,NFKBIZ,ETS1,PRKCZ,PAK2,NCK1,AKNA,PTPRJ,UTRN,PLXNB2,JUP,MALT1,ZP3,PPP1R12A,ROCK2,ITCH,SPOCK1,FYN
GO:0007043	cell-cell junction assembly	1.39537e-07	1.39537e-07	CAV1,SNAI2,ESAM,EPHA2,CDH2,FSCN1,CDH6,MYO1C,SMAD7,VCL,PKP2,CTNNA1,ACTB,RUNX1,TJP1,TLN1,MPP5,OCLN,GRHL2,PAK2,RHOC,PARD6B,JUP,WDR1,ROCK2,PRKCH
GO:0032879	regulation of localization	1.58226e-07	1.58226e-07	ANKRD1,CAV1,TGFB2,EDN1,GAS6,CCN1,AXL,AMOTL2,INHBB,NPPB,ABCA1,SEMA7A,ANXA1,SNAI2,ANXA3,UNC13D,THBS1,SLC2A2,COL1A1,PLAU,EHD2,AHNAK,CITED2,IRS1,PACSIN3,NKAIN4,STARD13,EPHA2,RAB31,SERPINE1,MITF,BCL2L1,MEAK7,SEMA3B,RHOD,F3,EGFR,MMD,BMP4,TAX1BP3,RAB27B,CDK6,SEMA3C,PIM1,HIF1A,PODXL,F2RL1,TFF2,MISP,ABL2,EXPH5,DKK1,PEA15,DAPK3,ITGB1,TPM1,MYO1C,FLNA,RND3,EREG,SFN,MIEF2,SMAD7,ANXA2,VCL,CEMIP,TNFRSF21,WWC1,S…
GO:0007015	actin filament organization	1.88244e-07	1.88244e-07	CCN2,COTL1,WIPF1,ESAM,PAWR,FSCN1,RHOD,ARHGEF18,DIAPH3,CDC42EP3,F2RL1,S100A10,PLS3,TPM1,FLNA,RND3,SCIN,TNFAIP1,TMSB4X,MYADM,RDX,MICAL2,NCK2,PXN,BAIAP2,MAD2L2,EZR,TJP1,CAPG,INPPL1,TPM4,RHOBTB2,ACTN1,ARF6,DIAPH1,PAK2,LIMA1,RHOC,NCK1,TMSB10,ARPC5,CAP1,RHOBTB3,WDR1,ROCK2,FAT1,CORO1B,ARFGEF1
GO:0009611	response to wounding	1.92896e-07	1.92896e-07	CAV1,FOLR1,TGFB2,EDN1,CCN1,MYL9,AXL,MYOF,INHBB,ANXA1,CCN2,THBS1,COL1A1,PLAU,EHD2,TNFRSF12A,ITGA2,CD59,SERPINE1,F3,PLEC,HIF1A,F2RL1,TPM1,FLNA,EREG,MRTFA,ANXA2,VCL,UBASH3B,PLAUR,ERBB2,CSRP1,INPP5F,FN1,ANXA5,GATA6,EHD1,MAFF,MYL12A,CD109,ANO6,MYH9,ILK,PDCD10,ACTB,VTN,TLN1,OCLN,SMAD3,ZFP36,RHOC,DST,RIPOR1,DGKA,TYRO3,FYN,CORO1B,PRKCH,ARFGEF1
GO:0006887	exocytosis	3.66821e-07	3.66821e-07	TGFB2,GAS6,ANXA1,TTR,ANXA3,UNC13D,THBS1,PLAU,COTL1,CD59,TIMP2,RAB31,SERPINE1,PLAC8,PDXK,SLC2A3,RAB27B,PHACTR2,EXOC6B,F2RL1,EXPH5,NPC2,FLNA,ANXA2,VCL,TIMP3,CNN2,PLAUR,CD55,ITGAV,FN1,HSPA1A,SCIN,ANXA5,TAGLN2,ACTN4,CLU,RAB4B,SCRN1,TMSB4X,SYTL2,CD109,CTSZ,ANO6,RAB11FIP1,MYH9,CTSH,RAB9A,MVP,SPTAN1,TLN1,ARL8A,RALB,CAB39,STAM,ACTN1,DIAPH1,VAPA,FAM3C,PTPRJ,FUCA1,ARPC5,CAP1,RAP1A,APLP2,JUP,ACAA1,ACTR10,ZP…
GO:0051270	regulation of cellular component movement	3.76884e-07	3.76884e-07	CAV1,TGFB2,EDN1,GAS6,CCN1,AMOTL2,SEMA7A,ANXA1,SNAI2,ANXA3,THBS1,COL1A1,PLAU,CITED2,STARD13,EPHA2,SERPINE1,MITF,MEAK7,SEMA3B,RHOD,F3,EGFR,BMP4,CDK6,SEMA3C,HIF1A,PODXL,F2RL1,ABL2,DAPK3,ITGB1,TPM1,MYO1C,FLNA,RND3,EREG,SMAD7,VCL,CEMIP,SRGAP1,PKP2,ERBB2,INPP5F,FN1,RRAS,ADAM9,ANXA5,ARHGDIB,ACTN4,LMNA,PDGFC,JAG1,TMSB4X,CYP1B1,MYADM,DOCK5,RDX,SLC8B1,ANO6,IGF1R,PRAG1,CTSH,PDCD10,PLXNA3,VTN,TJP1,ADARB1,ETS…
GO:0012501	programmed cell death	5.89998e-07	5.89998e-07	CGB8,ANKRD1,CAV1,TGFB2,KRT17,GAS6,YAP1,FGD3,AXL,KRT81,KRT4,ARHGEF17,ANXA1,SNAI2,GADD45B,KRT80,THBS1,CITED2,KRT7,BCL2L12,TNFRSF12A,COL4A3,PPP1R15A,LATS2,TGM2,EPHA2,SERPINE1,PAWR,BCL2L1,JUN,F3,EGFR,SH3RF1,NUAK2,BMP4,ARHGEF18,TNFRSF19,PRUNE2,PIM1,HIF1A,STK17B,TNFAIP8,ABL2,CLCF1,JADE1,TP53I3,DKK1,PEA15,DAPK3,DHRS2,ITGB1,FLNA,SFN,TNFRSF21,FHL2,AMIGO2,TIMP3,PKP2,PLAUR,PRSS8,ITGAV,HSPA1A,SCIN,VIP,SMAD6,…
GO:0032502	developmental process	6.4148e-07	6.4148e-07	ANKRD1,CAV1,MATN3,FZD2,FOLR1,TGFB2,KRT17,EDN1,GAS6,CCN1,MYL9,YAP1,FGD3,AXL,TAGLN,KRT81,KRT4,MYOF,CST6,FSTL3,HEG1,AMOTL2,INHBB,NPPB,ABCA1,SEMA7A,PROM1,CAV2,NTN4,ANXA1,SNAI2,CCN2,NXN,ANXA3,IL18,KRT80,EFEMP1,THBS1,COL1A1,EHD2,LAMB2,SCEL,CITED2,KRT7,WIPF1,COL4A4,MYBL1,COL4A3,PTHLH,STARD13,ITGA2,BASP1,LATS2,ACTG2,EPHA2,SERPINE1,SYNE1,COL12A1,MITF,HSPG2,CDH2,EMP1,TRIM3,SGMS2,COL7A1,SEMA3B,RHOD,JUN,ALDH…
GO:0010941	regulation of cell death	9.00065e-07	9.00065e-07	ANKRD1,CAV1,TGFB2,GAS6,CCN1,YAP1,FGD3,AXL,ARHGEF17,ANXA1,SNAI2,GADD45B,CCN2,THBS1,CITED2,BCL2L12,TNFRSF12A,COL4A3,LATS2,TGM2,SERPINE1,PAWR,BCL2L1,JUN,F3,EGFR,SH3RF1,NUAK2,BMP4,ARHGEF18,PIM1,RRAS2,HIF1A,STK17B,TNFAIP8,ABL2,CLCF1,TP53I3,DKK1,PEA15,DAPK3,DHRS2,ITGB1,FLNA,SFN,EGR1,FHL2,AMIGO2,TIMP3,PLAUR,ITGAV,HSPA1A,SCIN,VIP,SMAD6,MAP3K20,ANXA5,GATA6,PHLDA1,PMAIP1,FGD4,ACTN4,CLU,CYP1B1,YBX3,PTTG1IP,…
GO:0032989	cellular component morphogenesis	1.15221e-06	1.15221e-06	ANKRD1,MATN3,TGFB2,EDN1,FGD3,SEMA7A,NTN4,ANXA1,LAMB2,WIPF1,EPHA2,COL12A1,CDH2,COL7A1,SEMA3B,RHOD,TGFB1I1,ARHGEF18,DCDC2,SEMA3C,CDC42EP3,ATP10A,PDLIM7,CDH6,S100A10,TPM1,PARVA,FLNA,RND3,PHLDB1,LAMA5,AGRN,SHANK2,ITGAV,BCL9L,CSRP1,FN1,PID1,FGD4,ACTN4,CLU,MYADM,DOCK5,RDX,MYH14,METRN,FGFR2,MYH9,PRAG1,ILK,ACTB,PLXNA3,PXN,SPTAN1,BAIAP2,MAP1B,CAPRIN2,EZR,RHOBTB2,KRT19,LAMC2,GRHL2,ACTN1,NEDD4L,DIAPH1,DOK4,…
GO:0043297	apical junction assembly	1.64404e-06	1.64404e-06	SNAI2,ESAM,EPHA2,MYO1C,VCL,CTNNA1,RUNX1,TJP1,MPP5,OCLN,GRHL2,PAK2,RHOC,PARD6B,WDR1,ROCK2,PRKCH
GO:0065009	regulation of molecular function	1.87082e-06	1.87082e-06	CAV1,FZD2,TGFB2,EDN1,GAS6,CCN1,FGD3,AXL,HEG1,CAV2,ANXA1,GADD45B,ANXA3,IL18,GPRC5A,SPTSSB,THBS1,PLAU,AHNAK,IRS1,BCL2L12,COL4A3,PPP1R15A,LATS2,EPHA2,TIMP2,SERPINE1,ADORA2B,JUN,F3,EGFR,SH3RF1,MMD,BMP4,AVPI1,TAX1BP3,PIM1,HIF1A,CPEB2,F2RL1,ABL2,S100A10,DKK1,SH2D4A,PEA15,ERRFI1,ITGB1,TPM1,FLNA,EREG,SFN,CCNG2,EGR1,SMAD7,ANXA2,CEMIP,AGRN,PDP1,TIMP3,UBASH3B,PLAUR,TBC1D9,ERBB2,SHANK2,HSPA1A,MAP3K1,ADAM9,MA…
GO:0043067	regulation of programmed cell death	2.9786e-06	2.9786e-06	ANKRD1,CAV1,TGFB2,GAS6,YAP1,FGD3,AXL,ARHGEF17,ANXA1,SNAI2,GADD45B,THBS1,CITED2,BCL2L12,TNFRSF12A,COL4A3,LATS2,TGM2,SERPINE1,PAWR,BCL2L1,JUN,F3,EGFR,SH3RF1,NUAK2,BMP4,ARHGEF18,PIM1,HIF1A,STK17B,TNFAIP8,ABL2,CLCF1,TP53I3,DKK1,PEA15,DAPK3,DHRS2,ITGB1,FLNA,SFN,FHL2,AMIGO2,TIMP3,PLAUR,ITGAV,HSPA1A,SCIN,VIP,SMAD6,MAP3K20,ANXA5,GATA6,PHLDA1,PMAIP1,FGD4,ACTN4,CLU,CYP1B1,YBX3,PTTG1IP,ANKLE2,FGFR2,PRMT2,AN…
GO:0042060	wound healing	3.11371e-06	3.11371e-06	CAV1,TGFB2,EDN1,CCN1,MYL9,AXL,MYOF,ANXA1,THBS1,COL1A1,PLAU,EHD2,TNFRSF12A,ITGA2,CD59,SERPINE1,F3,PLEC,HIF1A,F2RL1,TPM1,FLNA,EREG,MRTFA,ANXA2,VCL,UBASH3B,PLAUR,ERBB2,CSRP1,ANXA5,GATA6,EHD1,MAFF,MYL12A,CD109,ANO6,MYH9,ILK,PDCD10,ACTB,VTN,TLN1,OCLN,SMAD3,RHOC,DST,DGKA,TYRO3,FYN,CORO1B,PRKCH,ARFGEF1
GO:0048518	positive regulation of biological process	3.51861e-06	3.51861e-06	ANKRD1,CAV1,FZD2,TGFB2,EDN1,GAS6,CCN1,YAP1,FGD3,AXL,FSTL3,AFAP1L2,INHBB,NPPB,ABCA1,SEMA7A,PROM1,CAV2,ARHGEF17,ANXA1,SNAI2,GADD45B,CCN2,ANXA3,IL18,UNC13D,THBS1,COL1A1,PLAU,EHD2,SCEL,CITED2,VIM,AJUBA,WIPF1,IRS1,BCL2L12,PACSIN3,MYBL1,TNFRSF12A,COL4A3,PTHLH,PPP1R15A,BASP1,CD59,LATS2,TGM2,ACTG2,EPHA2,RAB31,SERPINE1,PAWR,AREG,MITF,ADORA2B,BCL2L1,CDH2,MEAK7,SEMA3B,FSCN1,RHOD,EPS8L2,FOSL1,JUN,PLAC8,RNF13…
GO:0042981	regulation of apoptotic process	3.61004e-06	3.61004e-06	ANKRD1,CAV1,TGFB2,GAS6,YAP1,FGD3,AXL,ARHGEF17,ANXA1,SNAI2,GADD45B,THBS1,CITED2,BCL2L12,TNFRSF12A,COL4A3,LATS2,TGM2,SERPINE1,PAWR,BCL2L1,JUN,F3,EGFR,SH3RF1,NUAK2,BMP4,ARHGEF18,PIM1,HIF1A,STK17B,TNFAIP8,ABL2,CLCF1,TP53I3,DKK1,PEA15,DAPK3,DHRS2,ITGB1,FLNA,SFN,FHL2,TIMP3,PLAUR,ITGAV,HSPA1A,SCIN,VIP,SMAD6,MAP3K20,ANXA5,GATA6,PHLDA1,PMAIP1,FGD4,ACTN4,CLU,CYP1B1,YBX3,PTTG1IP,ANKLE2,FGFR2,PRMT2,ANO6,IGF1…
GO:0048856	anatomical structure development	4.01498e-06	4.01498e-06	ANKRD1,CAV1,MATN3,FZD2,FOLR1,TGFB2,KRT17,EDN1,GAS6,CCN1,MYL9,YAP1,FGD3,AXL,TAGLN,KRT81,KRT4,MYOF,CST6,FSTL3,HEG1,AMOTL2,INHBB,NPPB,SEMA7A,PROM1,CAV2,NTN4,ANXA1,SNAI2,CCN2,NXN,ANXA3,IL18,KRT80,EFEMP1,THBS1,COL1A1,EHD2,LAMB2,SCEL,CITED2,KRT7,WIPF1,COL4A4,COL4A3,PTHLH,STARD13,ITGA2,BASP1,ACTG2,EPHA2,SERPINE1,SYNE1,COL12A1,HSPG2,CDH2,EMP1,TRIM3,SGMS2,COL7A1,SEMA3B,RHOD,ALDH1A3,TUFT1,F3,EGFR,SH3RF1,MM…
GO:0032970	regulation of actin filament-based process	4.64016e-06	4.64016e-06	CAV1,EDN1,CCN2,COTL1,WIPF1,ESAM,FSCN1,RHOD,ARHGEF18,CDC42EP3,F2RL1,ABL2,S100A10,DAPK3,TPM1,FLNA,RND3,PKP2,CNN2,SCIN,ARHGDIB,TMSB4X,MYADM,RDX,NCK2,MYH9,PXN,BAIAP2,TJP1,CAPG,RHOBTB2,ARF6,PAK2,LIMA1,RHOC,NCK1,TMSB10,ARPC5,RHOBTB3,JUP,WDR1,ROCK2,CORO1B,ARFGEF1
GO:0031589	cell-substrate adhesion	5.50216e-06	5.50216e-06	NTN4,THBS1,PLAU,LAMB2,ITGA2,SERPINE1,RHOD,TGFB1I1,CDK6,S100A10,DAPK3,ITGB1,PARVA,FLNA,LAMA5,VCL,ITGAV,FN1,RRAS,SMAD6,ADAM9,ACTN4,JAG1,MYADM,DOCK5,ILK,ITGB6,PXN,VTN,ACTN1,PTPRJ,UTRN,SRGAP2,JUP,SGCE,TYRO3,ROCK2,SPOCK1
GO:0030334	regulation of cell migration	5.55983e-06	5.55983e-06	CAV1,TGFB2,EDN1,GAS6,CCN1,AMOTL2,SEMA7A,ANXA1,SNAI2,ANXA3,THBS1,COL1A1,PLAU,CITED2,STARD13,EPHA2,SERPINE1,MITF,MEAK7,SEMA3B,RHOD,F3,EGFR,BMP4,SEMA3C,HIF1A,PODXL,F2RL1,ITGB1,TPM1,MYO1C,FLNA,RND3,SMAD7,VCL,CEMIP,SRGAP1,FN1,RRAS,ADAM9,ARHGDIB,ACTN4,LMNA,PDGFC,JAG1,TMSB4X,CYP1B1,MYADM,DOCK5,RDX,SLC8B1,ANO6,IGF1R,CTSH,PDCD10,PLXNA3,VTN,TJP1,ADARB1,ETS1,HDAC7,RHOBTB2,LAMC2,ARF6,CREB3,RHOC,TMSB10,PTPRJ,…
GO:0030154	cell differentiation	6.06485e-06	6.06485e-06	ANKRD1,CAV1,MATN3,FZD2,FOLR1,TGFB2,KRT17,EDN1,GAS6,CCN1,MYL9,YAP1,AXL,TAGLN,KRT81,KRT4,MYOF,FSTL3,INHBB,ABCA1,SEMA7A,PROM1,CAV2,NTN4,ANXA1,SNAI2,CCN2,IL18,KRT80,EFEMP1,THBS1,COL1A1,EHD2,LAMB2,SCEL,KRT7,PTHLH,ITGA2,BASP1,EPHA2,SERPINE1,SYNE1,COL12A1,MITF,HSPG2,CDH2,COL7A1,SEMA3B,JUN,EGFR,SH3RF1,MMD,TGFB1I1,BMP4,ADGRG6,DCDC2,UGCG,CDK6,SEMA3C,METRNL,RRAS2,HIF1A,PODXL,PDLIM7,F2RL1,ABL2,CLCF1,S100A10,…
GO:0006915	apoptotic process	6.67967e-06	6.67967e-06	CGB8,ANKRD1,CAV1,TGFB2,GAS6,YAP1,FGD3,AXL,ARHGEF17,ANXA1,SNAI2,GADD45B,THBS1,CITED2,BCL2L12,TNFRSF12A,COL4A3,PPP1R15A,LATS2,TGM2,EPHA2,SERPINE1,PAWR,BCL2L1,JUN,F3,EGFR,SH3RF1,NUAK2,BMP4,ARHGEF18,TNFRSF19,PRUNE2,PIM1,HIF1A,STK17B,TNFAIP8,ABL2,CLCF1,JADE1,TP53I3,DKK1,PEA15,DAPK3,DHRS2,ITGB1,FLNA,SFN,TNFRSF21,FHL2,TIMP3,PLAUR,ITGAV,HSPA1A,SCIN,VIP,SMAD6,MAP3K20,ANXA5,GATA6,PHLDA1,PMAIP1,FGD4,ACTN4,T…
GO:0000902	cell morphogenesis	9.20413e-06	9.20413e-06	MATN3,TGFB2,FGD3,SEMA7A,NTN4,ANXA1,LAMB2,WIPF1,EPHA2,COL12A1,CDH2,COL7A1,SEMA3B,RHOD,TGFB1I1,ARHGEF18,DCDC2,SEMA3C,CDC42EP3,ATP10A,PDLIM7,CDH6,S100A10,TPM1,PARVA,FLNA,RND3,LAMA5,AGRN,SHANK2,ITGAV,BCL9L,FN1,FGD4,ACTN4,CLU,MYADM,DOCK5,RDX,METRN,FGFR2,MYH9,PRAG1,ILK,ACTB,PLXNA3,PXN,SPTAN1,BAIAP2,MAP1B,CAPRIN2,EZR,RHOBTB2,LAMC2,GRHL2,ACTN1,NEDD4L,DIAPH1,DOK4,CYFIP2,RHOC,CAP1,PLXNB2,KLF7,SOS1,PARD6B,R…
GO:0098609	cell-cell adhesion	9.96927e-06	9.96927e-06	CAV1,TGFB2,MYL9,FSTL3,ANXA1,SNAI2,IL18,CITED2,ESAM,CDH2,EGFR,BMP4,PODXL,TWSG1,CDH6,LAMA3,PVR,ITGB1,PARVA,FLNA,LAMA5,SMAD7,VCL,TNFRSF21,MMP24,AMIGO2,UBASH3B,PKP2,PLAUR,CD55,ITGAV,CSRP1,PAG1,NECTIN2,ADAM9,JAG1,MYADM,RDX,PTPRF,MYL12A,KIFC3,VMP1,NCK2,MYH9,ILK,ACTB,IL6ST,MAD2L2,RUNX1,EZR,TJP1,TLN1,NFKBIZ,ETS1,PRKCZ,PAK2,CYFIP2,NCK1,AKNA,PLXNB2,JUP,MALT1,TYRO3,ZP3,FAT1,ITCH,FYN
GO:0048583	regulation of response to stimulus	1.07625e-05	1.07625e-05	ANKRD1,CAV1,FZD2,FOLR1,TGFB2,EDN1,GAS6,CCN1,YAP1,FGD3,AXL,FSTL3,HEG1,AFAP1L2,INHBB,ABCA1,SEMA7A,CAV2,ARHGEF17,PMEPA1,ANXA1,SNAI2,GADD45B,CCN2,NXN,IL18,GPRC5A,UNC13D,THBS1,COL1A1,PLAU,SCEL,CITED2,AJUBA,WIPF1,IRS1,TNFRSF12A,STARD13,PPP1R15A,CD59,LATS2,EPHA2,SERPINE1,AREG,ADORA2B,BCL2L1,SEMA3B,RHOD,IGFBP4,EPS8L2,CDK14,PPP1R13L,JUN,RNF135,F3,EGFR,SH3RF1,TGFB1I1,BMP4,AVPI1,TAX1BP3,ARHGEF18,WWC2,WWC3,D…
GO:0016043	cellular component organization	1.10734e-05	1.10734e-05	ANKRD1,CAV1,MATN3,FZD2,FOLR1,TGFB2,EDN1,GAS6,YAP1,FGD3,AXL,FLNC,CPA4,KRT4,MYOF,AMOTL2,NPPB,ABCA1,SEMA7A,CAV2,ALS2CL,NTN4,ARHGEF17,PMEPA1,ANXA1,TTR,SNAI2,CCN2,AASS,SPTSSB,TUBB6,THBS1,COL1A1,EHD2,AHNAK,LAMB2,COTL1,AJUBA,WIPF1,COL4A4,PACSIN3,MYBL1,ESAM,COL4A3,PPP1R15A,ITGA2,CD59,EPHA2,TIMP2,RAB31,SERPINE1,SYNE1,PAWR,COL12A1,AREG,MITF,CCDC68,HSPG2,BCL2L1,CDH2,EMP1,COL7A1,SEMA3B,FSCN1,RHOD,EPS8L2,TSPA…
GO:0006468	protein phosphorylation	1.27725e-05	1.27725e-05	CAV1,TGFB2,EDN1,GAS6,CCN1,HEG1,INHBB,SEMA7A,CAV2,PMEPA1,GADD45B,CCN2,IL18,GPRC5A,EFEMP1,THBS1,IRS1,LATS2,EPHA2,AREG,ADORA2B,RASAL2,CDK14,EGFR,SH3RF1,MMD,NUAK2,BMP4,AVPI1,CDK6,TNFRSF19,PIM1,F2RL1,STK17B,TWSG1,ABL2,CLCF1,DKK1,PEA15,ERRFI1,DAPK3,EREG,SFN,CCNG2,EGR1,SH2D3A,SMAD7,ANXA2,CEMIP,WWC1,TIMP3,UBASH3B,PLAUR,ERBB2,ITGAV,INPP5F,FN1,RRAS,SMAD6,MAP3K1,ADAM9,MAP3K20,PID1,NUAK1,CLU,CCNYL1,PDGFC,MYA…
GO:0048523	negative regulation of cellular process	1.3451e-05	1.3451e-05	ANKRD1,CAV1,TGFB2,EDN1,GAS6,CCN1,YAP1,AXL,KRT4,FSTL3,HEG1,INHBB,NPPB,ABCA1,SEMA7A,CAV2,PMEPA1,ANXA1,SNAI2,CCN2,NXN,GPRC5A,EFEMP1,THBS1,CITED2,AJUBA,IRS1,BCL2L12,PACSIN3,MYBL1,COL4A3,PTHLH,STARD13,PPP1R15A,BASP1,LATS2,EPHA2,TIMP2,SERPINE1,PAWR,AREG,MITF,BCL2L1,JDP2,NABP1,SEMA3B,IGFBP4,JUN,EGFR,SH3RF1,NUAK2,TGFB1I1,BMP4,DRAP1,TAX1BP3,ARHGEF18,WWC2,WWC3,RCAN1,CDK6,SEMA3C,PIM1,HIF1A,CPEB2,PODXL,F2RL1…
GO:0045055	regulated exocytosis	1.53358e-05	1.53358e-05	TGFB2,GAS6,TTR,ANXA3,UNC13D,THBS1,PLAU,COTL1,CD59,TIMP2,RAB31,SERPINE1,PLAC8,PDXK,SLC2A3,RAB27B,PHACTR2,F2RL1,NPC2,FLNA,ANXA2,VCL,TIMP3,CNN2,PLAUR,CD55,ITGAV,FN1,HSPA1A,SCIN,ANXA5,TAGLN2,ACTN4,CLU,RAB4B,TMSB4X,CD109,CTSZ,ANO6,RAB11FIP1,MYH9,CTSH,MVP,SPTAN1,TLN1,ARL8A,CAB39,ACTN1,DIAPH1,VAPA,FAM3C,PTPRJ,FUCA1,ARPC5,CAP1,RAP1A,APLP2,JUP,ACAA1,ACTR10,ZP3,PSMD2,WDR1,RAP2C,PGM2,ATP6V1D,TMC6,CPNE3,LPCA…
GO:0050790	regulation of catalytic activity	1.78207e-05	1.78207e-05	CAV1,TGFB2,EDN1,GAS6,CCN1,FGD3,AXL,HEG1,CAV2,ANXA1,GADD45B,IL18,GPRC5A,SPTSSB,THBS1,IRS1,BCL2L12,COL4A3,PPP1R15A,LATS2,EPHA2,TIMP2,SERPINE1,ADORA2B,F3,EGFR,SH3RF1,MMD,BMP4,AVPI1,TAX1BP3,HIF1A,CPEB2,F2RL1,ABL2,S100A10,DKK1,SH2D4A,PEA15,ERRFI1,ITGB1,TPM1,EREG,SFN,CCNG2,EGR1,SMAD7,CEMIP,AGRN,PDP1,TIMP3,UBASH3B,PLAUR,TBC1D9,ERBB2,HSPA1A,MAP3K1,ADAM9,MAP3K20,PMAIP1,FGD4,NUAK1,CLU,CCNYL1,PDGFC,TMSB4X,X…
GO:1902531	regulation of intracellular signal transduction	1.78904e-05	1.78904e-05	ANKRD1,CAV1,TGFB2,EDN1,GAS6,CCN1,FGD3,AXL,HEG1,ABCA1,SEMA7A,CAV2,ARHGEF17,SNAI2,GADD45B,CCN2,IL18,THBS1,AJUBA,IRS1,STARD13,EPHA2,AREG,ADORA2B,BCL2L1,RHOD,EPS8L2,PPP1R13L,F3,EGFR,SH3RF1,BMP4,AVPI1,ARHGEF18,WWC2,WWC3,RCAN1,TNFRSF19,HIF1A,F2RL1,ABL2,LMCD1,DKK1,PEA15,ITGB1,FLNA,EREG,WWC1,FHL2,GPAT3,TIMP3,SRGAP1,PLAUR,TRIP10,ERBB2,FN1,HSPA1A,RRAS,ADAM9,MAP3K20,PMAIP1,FGD4,ARHGDIB,NUAK1,ACTN4,TNFAIP1,C…
GO:0051128	regulation of cellular component organization	2.15347e-05	2.15347e-05	CAV1,TGFB2,EDN1,FGD3,AXL,NPPB,ABCA1,SEMA7A,CAV2,PMEPA1,ANXA1,SNAI2,CCN2,THBS1,EHD2,COTL1,AJUBA,WIPF1,PACSIN3,ESAM,PPP1R15A,EPHA2,RAB31,SERPINE1,BCL2L1,CDH2,SEMA3B,FSCN1,RHOD,EPS8L2,EGFR,BMP4,ARHGEF18,DCDC2,SEMA3C,CDC42EP3,ATP10A,PODXL,F2RL1,ABL2,S100A10,JADE1,TOM1L2,DKK1,DAPK3,TPM1,MYO1C,FLNA,RND3,EREG,SFN,PHLDB1,CAPN2,MIEF2,ANLN,ANXA2,VCL,AGRN,PLAUR,ERBB2,SHANK2,BCL9L,INPP5F,HSPA1A,SCIN,SMAD6,AD…
GO:0032940	secretion by cell	2.25379e-05	2.25379e-05	ANKRD1,TGFB2,EDN1,GAS6,INHBB,ABCA1,ANXA1,TTR,ANXA3,UNC13D,THBS1,SLC2A2,PLAU,COTL1,IRS1,CD59,TIMP2,RAB31,SERPINE1,PLAC8,PDXK,SLC2A3,RAB27B,PHACTR2,LTBP2,EXOC6B,F2RL1,EXPH5,NPC2,FLNA,ANXA2,VCL,TNFRSF21,TIMP3,CNN2,PLAUR,CD55,ITGAV,FN1,HSPA1A,SCIN,SLC38A2,VIP,ADAM9,ANXA5,TAGLN2,GLUD1,ACTN4,CLU,RAB4B,SCRN1,TMSB4X,SYTL2,SLC8B1,CD109,CTSZ,ANO6,GIPC1,RAB11FIP1,MYH9,RHBDF1,CTSH,RAB9A,MVP,SPTAN1,EZR,ACSL4,…
GO:0051179	localization	2.64741e-05	2.64741e-05	ANKRD1,CAV1,FOLR1,TGFB2,EDN1,GAS6,CCN1,AXL,HEG1,AMOTL2,INHBB,NPPB,ABCA1,SEMA7A,CAV2,NTN4,ANXA1,SLC16A12,TTR,SNAI2,ANXA3,UNC13D,THBS1,SLC2A2,COL1A1,PLAU,EHD2,AHNAK,LAMB2,COTL1,CITED2,WIPF1,IRS1,PACSIN3,NKAIN4,ESAM,STARD13,PPP1R15A,ITGA2,CD59,TGM2,EPHA2,TIMP2,RAB31,SERPINE1,SYNE1,AREG,TINAGL1,MITF,CCDC68,HSPG2,BCL2L1,MEAK7,COL7A1,SEMA3B,FSCN1,RHOD,PLAC8,F3,EGFR,PDXK,SH3RF1,MMD,SLC2A3,TGFB1I1,BMP4,T…
GO:0060548	negative regulation of cell death	2.64879e-05	2.64879e-05	CAV1,GAS6,CCN1,YAP1,AXL,ANXA1,SNAI2,CCN2,THBS1,CITED2,BCL2L12,SERPINE1,BCL2L1,EGFR,SH3RF1,NUAK2,BMP4,PIM1,HIF1A,TNFAIP8,CLCF1,DKK1,PEA15,DHRS2,ITGB1,FLNA,SFN,FHL2,AMIGO2,PLAUR,ITGAV,HSPA1A,VIP,SMAD6,ANXA5,GATA6,CLU,YBX3,PTTG1IP,ANKLE2,FGFR2,IGF1R,CTSH,PDCD10,IL6ST,GPX4,PRKCZ,THOC6,ACAA2,PAK2,CREB3,NCK1,SLC35F6,MCL1,PSEN2,BARD1,KRT18,BEX3,ARF4,MALT1,TYRO3,DHCR24,CAST,IER3,BIRC5,ITCH,PINK1,FYN,TNFR…
GO:0010562	positive regulation of phosphorus metabolic process	4.27892e-05	4.27892e-05	CAV1,TGFB2,EDN1,GAS6,CCN1,AXL,INHBB,SEMA7A,CAV2,GADD45B,CCN2,IL18,THBS1,IRS1,PPP1R15A,EPHA2,ADORA2B,EGFR,SH3RF1,MMD,BMP4,AVPI1,TNFRSF19,HIF1A,F2RL1,TWSG1,CLCF1,DKK1,PEA15,EREG,EGR1,SH2D3A,ANXA2,CEMIP,WWC1,PLAUR,PFKFB3,ERBB2,MAP3K1,ADAM9,MAP3K20,PID1,CLU,CCNYL1,PDGFC,TMSB4X,ANKLE2,FGFR2,BCAR3,RPS6KA4,IGF1R,INAVA,ILK,PDCD10,TRIM5,IL6ST,MAD2L2,CAPRIN2,VTN,MAP3K9,STRADB,RALB,CAB39,ARL2BP,PRKCZ,CCND1,…
GO:0045937	positive regulation of phosphate metabolic process	4.27892e-05	4.27892e-05	CAV1,TGFB2,EDN1,GAS6,CCN1,AXL,INHBB,SEMA7A,CAV2,GADD45B,CCN2,IL18,THBS1,IRS1,PPP1R15A,EPHA2,ADORA2B,EGFR,SH3RF1,MMD,BMP4,AVPI1,TNFRSF19,HIF1A,F2RL1,TWSG1,CLCF1,DKK1,PEA15,EREG,EGR1,SH2D3A,ANXA2,CEMIP,WWC1,PLAUR,PFKFB3,ERBB2,MAP3K1,ADAM9,MAP3K20,PID1,CLU,CCNYL1,PDGFC,TMSB4X,ANKLE2,FGFR2,BCAR3,RPS6KA4,IGF1R,INAVA,ILK,PDCD10,TRIM5,IL6ST,MAD2L2,CAPRIN2,VTN,MAP3K9,STRADB,RALB,CAB39,ARL2BP,PRKCZ,CCND1,…
GO:0043069	negative regulation of programmed cell death	4.28074e-05	4.28074e-05	CAV1,GAS6,YAP1,AXL,ANXA1,SNAI2,THBS1,CITED2,BCL2L12,SERPINE1,BCL2L1,EGFR,SH3RF1,NUAK2,BMP4,PIM1,HIF1A,TNFAIP8,CLCF1,DKK1,PEA15,DHRS2,ITGB1,FLNA,SFN,FHL2,AMIGO2,PLAUR,ITGAV,HSPA1A,VIP,SMAD6,ANXA5,GATA6,CLU,YBX3,PTTG1IP,ANKLE2,FGFR2,IGF1R,CTSH,PDCD10,IL6ST,GPX4,PRKCZ,THOC6,ACAA2,PAK2,CREB3,SLC35F6,MCL1,PSEN2,BARD1,KRT18,BEX3,ARF4,MALT1,TYRO3,DHCR24,CAST,IER3,BIRC5,ITCH,PINK1,TNFRSF10A,PRKCH
GO:0046903	secretion	4.53045e-05	4.53045e-05	ANKRD1,TGFB2,EDN1,GAS6,INHBB,NPPB,ABCA1,ANXA1,TTR,ANXA3,UNC13D,THBS1,SLC2A2,PLAU,COTL1,IRS1,CD59,TIMP2,RAB31,SERPINE1,PLAC8,PDXK,SLC2A3,RAB27B,PHACTR2,LTBP2,EXOC6B,F2RL1,TFF2,EXPH5,NPC2,FLNA,ANXA2,VCL,TNFRSF21,TIMP3,CNN2,PLAUR,CD55,ITGAV,FN1,HSPA1A,SCIN,SLC38A2,VIP,ADAM9,ANXA5,TAGLN2,GLUD1,ACTN4,CLU,RAB4B,SCRN1,TMSB4X,POFUT2,SYTL2,SLC8B1,CD109,CTSZ,ANO6,GIPC1,RAB11FIP1,MYH9,RHBDF1,CTSH,RAB9A,MVP,…
GO:0007264	small GTPase mediated signal transduction	6.22926e-05	6.22926e-05	TGFB2,FGD3,HEG1,ABCA1,ARHGEF17,STARD13,RAB31,RHOD,EPS8L2,JUN,TAX1BP3,RAB27B,ARHGEF18,CDC42EP3,RRAS2,F2RL1,ABL2,RND3,SRGAP1,TRIP10,RRAS,CTNNAL1,FGD4,ARHGDIB,TNFAIP1,RAB4B,RDX,EPS8L1,ARHGDIG,PRAG1,RAB9A,ARFGAP1,RALB,RHOBTB2,RGL1,ARF6,RHOC,RIPOR1,RACGAP1,RAP1A,PLD2,SOS1,ARHGAP21,RHOBTB3,SRGAP2,RAP2C,GDI1,ROCK2,TRIO,KCTD10
GO:0019220	regulation of phosphate metabolic process	6.34608e-05	6.34608e-05	CAV1,TGFB2,EDN1,GAS6,CCN1,AXL,HEG1,INHBB,SEMA7A,CAV2,PMEPA1,GADD45B,CCN2,IL18,GPRC5A,THBS1,IRS1,PPP1R15A,LATS2,EPHA2,ADORA2B,EGFR,SH3RF1,MMD,BMP4,AVPI1,TNFRSF19,HIF1A,F2RL1,TWSG1,CLCF1,DKK1,SH2D4A,PEA15,ERRFI1,EREG,SFN,CCNG2,EGR1,SH2D3A,SMAD7,ANXA2,CEMIP,WWC1,PDP1,TIMP3,UBASH3B,PLAUR,PFKFB3,ERBB2,INPP5F,FN1,RRAS,SMAD6,MAP3K1,ADAM9,MAP3K20,PID1,NUAK1,CLU,CCNYL1,PDGFC,TMSB4X,MYADM,SYTL2,TRIB3,ANKLE…
GO:0030198	extracellular matrix organization	6.46825e-05	6.46825e-05	MATN3,TGFB2,GAS6,NTN4,TTR,THBS1,COL1A1,LAMB2,COL4A4,COL4A3,ITGA2,TIMP2,SERPINE1,COL12A1,HSPG2,COL7A1,FSCN1,LAMA3,ITGB1,PHLDB1,CAPN2,LAMA5,ANXA2,MMP24,BMP1,AGRN,COL8A1,ITGAV,FN1,CYP1B1,PXDN,ITGB6,VTN,COL4A2,SMAD3,LAMC2,CAPNS1,MYO1E
GO:0051174	regulation of phosphorus metabolic process	6.58605e-05	6.58605e-05	CAV1,TGFB2,EDN1,GAS6,CCN1,AXL,HEG1,INHBB,SEMA7A,CAV2,PMEPA1,GADD45B,CCN2,IL18,GPRC5A,THBS1,IRS1,PPP1R15A,LATS2,EPHA2,ADORA2B,EGFR,SH3RF1,MMD,BMP4,AVPI1,TNFRSF19,HIF1A,F2RL1,TWSG1,CLCF1,DKK1,SH2D4A,PEA15,ERRFI1,EREG,SFN,CCNG2,EGR1,SH2D3A,SMAD7,ANXA2,CEMIP,WWC1,PDP1,TIMP3,UBASH3B,PLAUR,PFKFB3,ERBB2,INPP5F,FN1,RRAS,SMAD6,MAP3K1,ADAM9,MAP3K20,PID1,NUAK1,CLU,CCNYL1,PDGFC,TMSB4X,MYADM,SYTL2,TRIB3,ANKLE…
GO:0022603	regulation of anatomical structure morphogenesis	6.9887e-05	6.9887e-05	FZD2,TGFB2,EDN1,FGD3,NPPB,SEMA7A,ANXA1,ANXA3,THBS1,EHD2,CITED2,WIPF1,COL4A3,STARD13,BASP1,EPHA2,SERPINE1,HSPG2,CDH2,SEMA3B,RHOD,F3,BMP4,ARHGEF18,SEMA3C,CDC42EP3,PIM1,ATP10A,HIF1A,S100A10,DKK1,ITGB1,TPM1,FLNA,RND3,PHLDB1,MIEF2,ERBB2,BCL9L,RRAS,ADAM9,PID1,GATA6,FGD4,EHD1,ACTN4,AP2B1,JAG1,CYP1B1,MYADM,DOCK5,RDX,METRN,FGFR2,MYH9,PRAG1,CTSH,PDCD10,PLXNA3,BAIAP2,RUNX1,CAPRIN2,EZR,TJP1,COL4A2,ETS1,HDAC7…
GO:0043062	extracellular structure organization	7.0889e-05	7.0889e-05	MATN3,TGFB2,GAS6,NTN4,TTR,THBS1,COL1A1,LAMB2,COL4A4,COL4A3,ITGA2,TIMP2,SERPINE1,COL12A1,HSPG2,COL7A1,FSCN1,LAMA3,ITGB1,PHLDB1,CAPN2,LAMA5,ANXA2,MMP24,BMP1,AGRN,COL8A1,ITGAV,FN1,CYP1B1,PXDN,ITGB6,VTN,COL4A2,SMAD3,LAMC2,CAPNS1,MYO1E
GO:0042325	regulation of phosphorylation	7.17881e-05	7.17881e-05	CAV1,TGFB2,EDN1,GAS6,CCN1,AXL,HEG1,INHBB,SEMA7A,CAV2,PMEPA1,GADD45B,CCN2,IL18,GPRC5A,THBS1,IRS1,LATS2,EPHA2,ADORA2B,EGFR,SH3RF1,MMD,BMP4,AVPI1,TNFRSF19,HIF1A,F2RL1,TWSG1,CLCF1,DKK1,PEA15,ERRFI1,EREG,SFN,CCNG2,EGR1,SH2D3A,SMAD7,ANXA2,CEMIP,WWC1,TIMP3,UBASH3B,PLAUR,PFKFB3,ERBB2,INPP5F,FN1,RRAS,SMAD6,MAP3K1,ADAM9,MAP3K20,PID1,CLU,CCNYL1,PDGFC,MYADM,TRIB3,ANKLE2,FGFR2,BCAR3,RPS6KA4,NCK2,IGF1R,INAVA,I…
GO:0043066	negative regulation of apoptotic process	7.56576e-05	7.56576e-05	CAV1,GAS6,YAP1,AXL,ANXA1,SNAI2,THBS1,CITED2,BCL2L12,SERPINE1,BCL2L1,EGFR,SH3RF1,NUAK2,BMP4,PIM1,HIF1A,TNFAIP8,CLCF1,DKK1,PEA15,DHRS2,ITGB1,FLNA,SFN,FHL2,PLAUR,ITGAV,HSPA1A,VIP,SMAD6,ANXA5,GATA6,CLU,YBX3,PTTG1IP,ANKLE2,FGFR2,IGF1R,CTSH,PDCD10,IL6ST,PRKCZ,THOC6,ACAA2,PAK2,CREB3,SLC35F6,MCL1,PSEN2,BARD1,KRT18,BEX3,ARF4,MALT1,TYRO3,DHCR24,CAST,IER3,BIRC5,ITCH,PINK1,TNFRSF10A,PRKCH
GO:0140352	export from cell	7.69888e-05	7.69888e-05	ANKRD1,TGFB2,EDN1,GAS6,INHBB,ABCA1,ANXA1,TTR,ANXA3,UNC13D,THBS1,SLC2A2,PLAU,COTL1,IRS1,CD59,TIMP2,RAB31,SERPINE1,PLAC8,PDXK,SLC2A3,RAB27B,PHACTR2,LTBP2,EXOC6B,F2RL1,EXPH5,NPC2,FLNA,ANXA2,VCL,TNFRSF21,TIMP3,CNN2,PLAUR,CD55,ITGAV,FN1,HSPA1A,SCIN,SLC38A2,VIP,ADAM9,ANXA5,TAGLN2,GLUD1,ACTN4,CLU,RAB4B,SCRN1,PDZK1,TMSB4X,SYTL2,SLC8B1,CD109,CTSZ,ANO6,GIPC1,RAB11FIP1,MYH9,RHBDF1,CTSH,RAB9A,MVP,SPTAN1,EZR,…
GO:0001932	regulation of protein phosphorylation	7.80449e-05	7.80449e-05	CAV1,TGFB2,EDN1,GAS6,CCN1,HEG1,INHBB,SEMA7A,CAV2,PMEPA1,GADD45B,CCN2,IL18,GPRC5A,THBS1,LATS2,EPHA2,ADORA2B,EGFR,SH3RF1,MMD,BMP4,AVPI1,TNFRSF19,F2RL1,TWSG1,CLCF1,DKK1,PEA15,ERRFI1,EREG,SFN,CCNG2,EGR1,SH2D3A,SMAD7,ANXA2,CEMIP,WWC1,TIMP3,UBASH3B,PLAUR,ERBB2,INPP5F,FN1,RRAS,SMAD6,MAP3K1,ADAM9,MAP3K20,PID1,CLU,CCNYL1,PDGFC,MYADM,TRIB3,FGFR2,BCAR3,RPS6KA4,NCK2,IGF1R,INAVA,ILK,PDCD10,ACTB,TRIM5,MVP,IL6S…
GO:0032956	regulation of actin cytoskeleton organization	9.3038e-05	9.3038e-05	EDN1,CCN2,COTL1,WIPF1,ESAM,FSCN1,RHOD,ARHGEF18,CDC42EP3,F2RL1,ABL2,S100A10,DAPK3,TPM1,RND3,SCIN,ARHGDIB,TMSB4X,MYADM,RDX,NCK2,PXN,BAIAP2,TJP1,CAPG,RHOBTB2,ARF6,PAK2,LIMA1,RHOC,NCK1,TMSB10,ARPC5,RHOBTB3,WDR1,ROCK2,CORO1B,ARFGEF1
GO:0023057	negative regulation of signaling	9.46676e-05	9.46676e-05	CAV1,TGFB2,GAS6,FSTL3,HEG1,INHBB,PMEPA1,SNAI2,NXN,GPRC5A,THBS1,AJUBA,IRS1,PPP1R15A,LATS2,EPHA2,SERPINE1,AREG,BCL2L1,IGFBP4,EGFR,SH3RF1,TGFB1I1,BMP4,TAX1BP3,WWC2,WWC3,RCAN1,HIF1A,F2RL1,ABL2,JADE1,DKK1,PEA15,ERRFI1,EREG,SMAD7,WWC1,FHL2,TIMP3,UBASH3B,PLAUR,ERBB2,SHANK2,ITGAV,BCL9L,INPP5F,HSPA1A,PEG10,SMAD6,PID1,ANXA5,TNFAIP1,CLU,JAG1,TMSB4X,MYADM,YBX3,PTTG1IP,TRIB3,CD109,RAB11FIP1,IGF1R,ERBIN,MVP,OP…
GO:0030335	positive regulation of cell migration	0.000105493	0.000105493	CAV1,TGFB2,EDN1,GAS6,CCN1,SEMA7A,ANXA1,SNAI2,ANXA3,THBS1,COL1A1,PLAU,SERPINE1,SEMA3B,RHOD,F3,EGFR,BMP4,SEMA3C,HIF1A,PODXL,F2RL1,ITGB1,MYO1C,CEMIP,FN1,RRAS,ADAM9,ACTN4,PDGFC,TMSB4X,MYADM,DOCK5,RDX,ANO6,IGF1R,CTSH,PDCD10,VTN,TJP1,ETS1,HDAC7,LAMC2,ARF6,CREB3,RHOC,RIPOR1,ZP3,ROCK2,CPNE3,PTP4A1
GO:0040017	positive regulation of locomotion	0.0001114	0.0001114	CAV1,TGFB2,EDN1,GAS6,CCN1,SEMA7A,CAV2,ANXA1,SNAI2,ANXA3,THBS1,COL1A1,PLAU,SERPINE1,SEMA3B,RHOD,F3,EGFR,BMP4,SEMA3C,HIF1A,PODXL,F2RL1,ITGB1,MYO1C,CEMIP,FN1,RRAS,ADAM9,ACTN4,PDGFC,TMSB4X,MYADM,DOCK5,RDX,ANO6,IGF1R,CTSH,PDCD10,VTN,TJP1,CHMP2B,ETS1,HDAC7,LAMC2,ARF6,CREB3,RHOC,VAPA,RIPOR1,ZP3,ROCK2,CPNE3,PTP4A1
GO:0071840	cellular component organization or biogenesis	0.000112785	0.000112785	ANKRD1,CAV1,MATN3,FZD2,FOLR1,TGFB2,EDN1,GAS6,YAP1,FGD3,AXL,FLNC,CPA4,KRT4,MYOF,AMOTL2,NPPB,ABCA1,SEMA7A,CAV2,ALS2CL,NTN4,ARHGEF17,PMEPA1,ANXA1,TTR,SNAI2,CCN2,AASS,SPTSSB,TUBB6,THBS1,COL1A1,EHD2,AHNAK,LAMB2,COTL1,AJUBA,WIPF1,COL4A4,PACSIN3,MYBL1,ESAM,COL4A3,PPP1R15A,ITGA2,CD59,EPHA2,TIMP2,RAB31,SERPINE1,SYNE1,PAWR,COL12A1,AREG,MITF,CCDC68,HSPG2,BCL2L1,CDH2,EMP1,COL7A1,SEMA3B,FSCN1,RHOD,EPS8L2,TSPA…
GO:0044093	positive regulation of molecular function	0.000117714	0.000117714	CAV1,FZD2,TGFB2,EDN1,GAS6,CCN1,AXL,CAV2,GADD45B,ANXA3,IL18,THBS1,IRS1,COL4A3,PPP1R15A,EPHA2,ADORA2B,F3,EGFR,MMD,BMP4,AVPI1,TAX1BP3,HIF1A,F2RL1,ABL2,S100A10,DKK1,PEA15,ITGB1,TPM1,EREG,EGR1,ANXA2,CEMIP,AGRN,PDP1,PLAUR,TBC1D9,ERBB2,HSPA1A,MAP3K1,ADAM9,MAP3K20,NFKB2,PMAIP1,ACTN4,CLU,CCNYL1,PDGFC,PDZK1,TMSB4X,XRCC4,TRIB3,FGFR2,BCAR3,ARRDC3,RPS6KA4,IGF1R,INAVA,CTSH,PDCD10,DNAJB1,TRIM5,CDC20,CAPRIN2,PIC…
GO:0051716	cellular response to stimulus	0.00014399	0.00014399	CGB8,ANKRD1,CAV1,FZD2,FOLR1,TGFB2,KRT17,EDN1,GAS6,CCN1,YAP1,FGD3,AXL,FSTL3,HEG1,AFAP1L2,AMOTL2,INHBB,NPPB,ABCA1,SEMA7A,CAV2,ARHGEF17,PMEPA1,ANXA1,SNAI2,GADD45B,CCN2,NXN,IL18,GPRC5A,EFEMP1,THBS1,CYP2S1,COL1A1,PLAU,SCEL,MT1E,CITED2,VIM,PORCN,AJUBA,WIPF1,IRS1,COL4A4,TNFRSF12A,COL4A3,PTHLH,STARD13,PPP1R15A,ITGA2,CD59,LATS2,EPHA2,MT2A,RAB31,SERPINE1,AREG,CCDC68,ADORA2B,BCL2L1,MEAK7,NABP1,RASAL2,SEMA3B…
GO:0043085	positive regulation of catalytic activity	0.000189997	0.000189997	CAV1,TGFB2,EDN1,GAS6,CCN1,AXL,CAV2,GADD45B,IL18,THBS1,IRS1,COL4A3,PPP1R15A,EPHA2,ADORA2B,F3,EGFR,MMD,BMP4,AVPI1,TAX1BP3,HIF1A,F2RL1,ABL2,S100A10,DKK1,PEA15,ITGB1,TPM1,EREG,EGR1,CEMIP,AGRN,PDP1,TBC1D9,ERBB2,HSPA1A,MAP3K1,ADAM9,MAP3K20,PMAIP1,CLU,CCNYL1,PDGFC,TMSB4X,XRCC4,TRIB3,FGFR2,BCAR3,ARRDC3,IGF1R,INAVA,CTSH,PDCD10,DNAJB1,CDC20,PICALM,RANGAP1,MAP3K9,STRADB,RALB,CAB39,CCND1,SMAD3,DUSP6,GRHL2,PA…
GO:0034332	adherens junction organization	0.000223046	0.000223046	CDH2,CDH6,PVR,SMAD7,VCL,NECTIN2,RDX,CTNNA1,KIFC3,INAVA,ACTB,TJP1,ARF6,PAK2,JUP
GO:0007169	transmembrane receptor protein tyrosine kinase signaling pathway	0.000236062	0.000236062	AXL,AFAP1L2,CAV2,GPRC5A,EFEMP1,THBS1,COL1A1,IRS1,COL4A4,EPHA2,AREG,IGFBP4,F3,EGFR,GALNT3,HIF1A,ERRFI1,MYO1C,EREG,UBASH3B,PLAUR,ERBB2,ITGAV,PID1,ARHGEF28,AP2B1,PDGFC,FGFR2,BCAR3,NCK2,IGF1R,RHBDF1,ACTB,ERBIN,PXN,MVP,BAIAP2,VTN,SHCBP1,ZNF106,AP3S1,COL4A2,RNF115,PRKCZ,STAM,PAK2,CYFIP2,NCK1,ATP6V1E1,PTPRJ,ARPC5,PSEN2,SOS1,ESRP2,LEPROT,TYRO3,ATP6V1C1,ROCK2,ATP6V1D,CPNE3,FYN,GTF2F2
GO:0008360	regulation of cell shape	0.00025727	0.00025727	FGD3,ANXA1,WIPF1,RHOD,ARHGEF18,CDC42EP3,ATP10A,TPM1,RND3,FGD4,RDX,MYH9,PRAG1,PLXNA3,BAIAP2,EZR,RHOBTB2,DIAPH1,RHOC,PLXNB2,RHOBTB3,FYN
GO:0050794	regulation of cellular process	0.000272498	0.000272498	CGB8,ANKRD1,CAV1,FZD2,FOLR1,TGFB2,KRT17,EDN1,GAS6,CCN1,MYL9,YAP1,FGD3,AXL,KRT4,FSTL3,HEG1,AFAP1L2,AMOTL2,INHBB,NPPB,ABCA1,SEMA7A,PROM1,CAV2,ARHGEF17,PMEPA1,ANXA1,SNAI2,GADD45B,CCN2,NXN,ANXA3,IL18,GPRC5A,UNC13D,EFEMP1,THBS1,SLC2A2,COL1A1,PLAU,EHD2,AHNAK,SCEL,COTL1,CITED2,VIM,PORCN,AJUBA,WIPF1,IRS1,BCL2L12,COL4A4,PACSIN3,MYBL1,ESAM,TNFRSF12A,COL4A3,PTHLH,STARD13,PPP1R15A,ITGA2,BASP1,CD59,LATS2,TGM2…
GO:0044087	regulation of cellular component biogenesis	0.000274511	0.000274511	CAV1,EDN1,ABCA1,PMEPA1,SNAI2,CCN2,THBS1,COTL1,AJUBA,WIPF1,ESAM,EPHA2,FSCN1,EPS8L2,ARHGEF18,DCDC2,CDC42EP3,PODXL,F2RL1,S100A10,DKK1,DAPK3,TPM1,MYO1C,PHLDB1,MIEF2,ANLN,VCL,AGRN,HSPA1A,SCIN,SMAD6,PMAIP1,CLU,TMSB4X,MYADM,RDX,CLIP1,EPS8L1,NCK2,CUL4B,DNAJB1,PXN,BAIAP2,RUNX1,EZR,TJP1,CAPG,CHMP2B,RALB,PRKCZ,STAM,OCLN,SMAD3,ARF6,PAK2,RHOC,NCK1,DEF8,TMSB10,LCMT1,PTPRJ,ARPC5,RAP1A,ERCC2,SNF8,ROCK2,PINK1,XPA…
GO:0010648	negative regulation of cell communication	0.000287616	0.000287616	CAV1,TGFB2,GAS6,FSTL3,HEG1,INHBB,PMEPA1,SNAI2,NXN,GPRC5A,THBS1,AJUBA,IRS1,PPP1R15A,LATS2,EPHA2,SERPINE1,AREG,BCL2L1,IGFBP4,EGFR,SH3RF1,TGFB1I1,BMP4,TAX1BP3,WWC2,WWC3,RCAN1,HIF1A,F2RL1,ABL2,JADE1,DKK1,PEA15,ERRFI1,EREG,SMAD7,WWC1,FHL2,TIMP3,UBASH3B,PLAUR,ERBB2,SHANK2,ITGAV,BCL9L,INPP5F,HSPA1A,PEG10,SMAD6,PID1,ANXA5,TNFAIP1,CLU,JAG1,TMSB4X,MYADM,YBX3,PTTG1IP,TRIB3,CD109,RAB11FIP1,IGF1R,ERBIN,MAD2L2…
GO:0042327	positive regulation of phosphorylation	0.000321174	0.000321174	CAV1,TGFB2,EDN1,GAS6,CCN1,AXL,INHBB,SEMA7A,CAV2,GADD45B,CCN2,IL18,THBS1,IRS1,EPHA2,ADORA2B,EGFR,SH3RF1,MMD,BMP4,AVPI1,TNFRSF19,HIF1A,F2RL1,TWSG1,CLCF1,DKK1,PEA15,EREG,EGR1,SH2D3A,ANXA2,CEMIP,WWC1,PLAUR,PFKFB3,ERBB2,MAP3K1,ADAM9,MAP3K20,CLU,CCNYL1,PDGFC,FGFR2,BCAR3,RPS6KA4,IGF1R,INAVA,ILK,PDCD10,TRIM5,IL6ST,MAD2L2,CAPRIN2,VTN,MAP3K9,STRADB,RALB,CAB39,ARL2BP,PRKCZ,CCND1,DUSP6,PAK2,RBPMS,PTPRJ,RAP1A…
GO:2000147	positive regulation of cell motility	0.000372046	0.000372046	CAV1,TGFB2,EDN1,GAS6,CCN1,SEMA7A,ANXA1,SNAI2,ANXA3,THBS1,COL1A1,PLAU,SERPINE1,SEMA3B,RHOD,F3,EGFR,BMP4,SEMA3C,HIF1A,PODXL,F2RL1,ITGB1,MYO1C,CEMIP,FN1,RRAS,ADAM9,ACTN4,PDGFC,TMSB4X,MYADM,DOCK5,RDX,ANO6,IGF1R,CTSH,PDCD10,VTN,TJP1,ETS1,HDAC7,LAMC2,ARF6,CREB3,RHOC,RIPOR1,ZP3,ROCK2,CPNE3,PTP4A1
GO:0048513	animal organ development	0.000395122	0.000395122	ANKRD1,CAV1,MATN3,FZD2,FOLR1,TGFB2,KRT17,EDN1,GAS6,CCN1,MYL9,YAP1,AXL,TAGLN,KRT81,KRT4,FSTL3,HEG1,INHBB,SEMA7A,PROM1,CAV2,NTN4,ANXA1,SNAI2,IL18,KRT80,EFEMP1,THBS1,COL1A1,LAMB2,SCEL,CITED2,KRT7,COL4A4,COL4A3,PTHLH,ITGA2,BASP1,ACTG2,EPHA2,SERPINE1,COL12A1,HSPG2,CDH2,SGMS2,COL7A1,SEMA3B,ALDH1A3,TUFT1,EGFR,SH3RF1,TGFB1I1,BMP4,ADGRG6,UGCG,CDK6,SEMA3C,PIM1,HIF1A,PODXL,PDLIM7,F2RL1,CLCF1,LAMA3,EXPH5,PLS…
GO:0010942	positive regulation of cell death	0.000475223	0.000475223	ANKRD1,CAV1,TGFB2,FGD3,ARHGEF17,ANXA1,GADD45B,THBS1,TNFRSF12A,COL4A3,LATS2,TGM2,PAWR,BCL2L1,JUN,F3,BMP4,ARHGEF18,STK17B,TNFAIP8,DKK1,DAPK3,ITGB1,SFN,EGR1,TIMP3,PLAUR,SCIN,MAP3K20,ANXA5,PHLDA1,PMAIP1,FGD4,CLU,CYP1B1,PRMT2,ANO6,PICALM,SIK1,DDIT3,SMAD3,DUSP6,PAK2,NCK1,MCL1,PSEN2,SOS1,BARD1,BEX3,ATF3,MALT1,CASP4,TRIM35,PINK1,TRIO,FYN,TNFRSF10A
GO:0045785	positive regulation of cell adhesion	0.000511634	0.000511634	CAV1,TGFB2,FSTL3,ANXA1,IL18,CITED2,TGM2,RHOD,CDK6,PODXL,S100A10,TPM1,FLNA,SMAD7,PLAUR,ERBB2,CD55,ITGAV,FN1,RRAS,ADAM9,MYADM,DOCK5,NCK2,IL6ST,RUNX1,TJP1,NFKBIZ,ETS1,PRKCZ,PAK2,NCK1,PTPRJ,UTRN,JUP,MALT1,ZP3,FYN
GO:0050896	response to stimulus	0.000523025	0.000523025	CGB8,ANKRD1,CAV1,FZD2,FOLR1,TGFB2,KRT17,EDN1,GAS6,CCN1,MYL9,YAP1,FGD3,AXL,MYOF,FSTL3,HEG1,AFAP1L2,AMOTL2,INHBB,NPPB,ABCA1,SEMA7A,CAV2,NTN4,ARHGEF17,PMEPA1,ANXA1,SLC16A12,TTR,SNAI2,GADD45B,CCN2,NXN,ANXA3,IL18,GPRC5A,UNC13D,EFEMP1,THBS1,CYP2S1,COL1A1,PLAU,EHD2,SCEL,COTL1,MT1E,CITED2,VIM,PORCN,AJUBA,WIPF1,IRS1,COL4A4,TNFRSF12A,COL4A3,PTHLH,STARD13,PPP1R15A,ITGA2,CD59,LATS2,EPHA2,TIMP2,MT2A,RAB31,SER…
GO:0048468	cell development	0.000597042	0.000597042	ANKRD1,MATN3,FOLR1,TGFB2,EDN1,YAP1,AXL,MYOF,SEMA7A,CAV2,NTN4,SNAI2,LAMB2,PTHLH,EPHA2,COL12A1,CDH2,COL7A1,SEMA3B,MMD,TGFB1I1,BMP4,ADGRG6,DCDC2,UGCG,CDK6,SEMA3C,PODXL,PDLIM7,F2RL1,ABL2,CLCF1,S100A10,EXPH5,DKK1,TPM1,PARVA,FLNA,EREG,LAMA5,ANXA2,VCL,TNFRSF21,AGRN,SHANK2,ITGAV,CSRP1,INPP5F,FN1,NECTIN2,EHD1,ACTN4,CLU,JAG1,FAM9B,MYADM,DOCK5,RDX,METRN,FGFR2,PRMT2,MYH9,PRAG1,ILK,ACTB,PLXNA3,PXN,SPTAN1,BAIA…
GO:0072659	protein localization to plasma membrane	0.00062363	0.00062363	GAS6,EHD2,EPHA2,RAB31,BCL2L1,EGFR,PACS1,S100A10,ITGB1,FLNA,ANXA2,PKP2,PID1,MYADM,RDX,ACTB,OPTN,EZR,PICALM,ARF6,RAP1A,KRT18,JUP,KIF13A,TNIK,TSPAN15,ROCK2,SPTBN1,BLZF1,PRKCH,TSPAN14
GO:1990778	protein localization to cell periphery	0.000637962	0.000637962	CAV1,GAS6,EHD2,EPHA2,RAB31,BCL2L1,EGFR,PACS1,MISP,S100A10,ITGB1,FLNA,ANLN,ANXA2,PKP2,PID1,MYADM,RDX,ACTB,OPTN,EZR,PICALM,ARF6,RAP1A,KRT18,JUP,KIF13A,TNIK,TSPAN15,ROCK2,SPTBN1,BLZF1,PRKCH,TSPAN14
GO:0048519	negative regulation of biological process	0.000713933	0.000713933	ANKRD1,CAV1,TGFB2,EDN1,GAS6,CCN1,YAP1,AXL,KRT4,FSTL3,HEG1,INHBB,NPPB,ABCA1,SEMA7A,CAV2,PMEPA1,ANXA1,SNAI2,CCN2,NXN,GPRC5A,EFEMP1,THBS1,PLAU,MT1E,CITED2,VIM,AJUBA,IRS1,BCL2L12,PACSIN3,MYBL1,COL4A3,PTHLH,STARD13,PPP1R15A,BASP1,CD59,LATS2,EPHA2,TIMP2,MT2A,SERPINE1,PAWR,AREG,MITF,HSPG2,BCL2L1,JDP2,NABP1,SEMA3B,IGFBP4,JUN,MT1F,RNF135,EGFR,SH3RF1,NUAK2,TGFB1I1,BMP4,DRAP1,TAX1BP3,ARHGEF18,WWC2,WWC3,RCAN…
GO:0022607	cellular component assembly	0.000717408	0.000717408	ANKRD1,CAV1,FOLR1,EDN1,GAS6,YAP1,FGD3,FLNC,ABCA1,CAV2,NTN4,PMEPA1,SNAI2,CCN2,AASS,THBS1,AHNAK,LAMB2,COTL1,AJUBA,WIPF1,ESAM,CD59,EPHA2,PAWR,AREG,MITF,CDH2,EMP1,COL7A1,FSCN1,RHOD,EPS8L2,TSPAN4,ALDH1A3,RNF135,ARHGEF18,DCDC2,DIAPH3,UGCG,CDC42EP3,CLTB,PLEC,PODXL,F2RL1,MISP,CDH6,S100A10,LAMA3,PLS3,DKK1,DAPK3,ITGB1,TPM1,PARVA,MYO1C,FLNA,RND3,PHLDB1,LRRC8A,MIEF2,ANLN,SMAD7,ANXA2,VCL,BMP1,AGRN,PKP2,SHANK2…
GO:0032270	positive regulation of cellular protein metabolic process	0.000753164	0.000753164	CAV1,TGFB2,EDN1,GAS6,CCN1,INHBB,SEMA7A,CAV2,GADD45B,CCN2,IL18,THBS1,VIM,PACSIN3,COL4A3,PPP1R15A,ADORA2B,F3,EGFR,SH3RF1,MMD,BMP4,AVPI1,TNFRSF19,F2RL1,TWSG1,CLCF1,DKK1,PEA15,EREG,EGR1,SAMD4A,SH2D3A,SMAD7,ANXA2,CEMIP,WWC1,PLAUR,ERBB2,HSPA1A,MAP3K1,ADAM9,MAP3K20,PMAIP1,CLU,CCNYL1,PDGFC,RDX,YBX3,PTTG1IP,TRIB3,NDFIP2,RWDD3,ANKLE2,FGFR2,BCAR3,ARRDC3,RPS6KA4,IGF1R,MYH9,INAVA,CTSH,ILK,PDCD10,TRIM5,IL6ST,M…
GO:0043065	positive regulation of apoptotic process	0.000771443	0.000771443	ANKRD1,CAV1,TGFB2,FGD3,ARHGEF17,ANXA1,GADD45B,THBS1,TNFRSF12A,COL4A3,LATS2,TGM2,PAWR,BCL2L1,JUN,F3,BMP4,ARHGEF18,STK17B,TNFAIP8,DAPK3,ITGB1,SFN,TIMP3,PLAUR,SCIN,MAP3K20,ANXA5,PHLDA1,PMAIP1,FGD4,CLU,CYP1B1,PRMT2,ANO6,SIK1,DDIT3,SMAD3,DUSP6,PAK2,NCK1,MCL1,PSEN2,SOS1,BARD1,BEX3,ATF3,MALT1,CASP4,TRIM35,PINK1,TRIO,TNFRSF10A
GO:0000904	cell morphogenesis involved in differentiation	0.000771443	0.000771443	MATN3,SEMA7A,NTN4,LAMB2,EPHA2,COL12A1,CDH2,COL7A1,SEMA3B,TGFB1I1,DCDC2,SEMA3C,PDLIM7,S100A10,PARVA,FLNA,LAMA5,AGRN,SHANK2,ITGAV,FN1,ACTN4,MYADM,DOCK5,METRN,FGFR2,MYH9,ILK,ACTB,PLXNA3,PXN,SPTAN1,BAIAP2,MAP1B,CAPRIN2,EZR,LAMC2,GRHL2,ACTN1,NEDD4L,DOK4,CYFIP2,PLXNB2,KLF7,SOS1,PARD6B,RHOBTB3,SRGAP2,TNIK,TYRO3,GDI1,SPTBN1,FYN
GO:0060429	epithelium development	0.000789481	0.000789481	CAV1,FZD2,FOLR1,TGFB2,KRT17,CCN1,TAGLN,KRT81,KRT4,PROM1,ANXA1,SNAI2,KRT80,SCEL,CITED2,KRT7,STARD13,BASP1,EPHA2,SERPINE1,BMP4,UGCG,CDK6,PODXL,F2RL1,LAMA3,EXPH5,DKK1,ERRFI1,FLNA,EREG,SFN,MRTFA,LAMA5,ANXA2,VCL,PKP2,PRSS8,ADAM9,GATA6,TAGLN2,MAFF,AP2B1,JAG1,MYADM,RDX,MICAL2,FGFR2,CTSH,PDCD10,ACTB,RUNX1,EZR,TJP1,GSTM3,MPP5,KRT19,GRHL2,ZFP36,RHOC,LUZP1,CAPNS1,RAP1A,PLXNB2,KLF7,KRT8,KRT18,JUP,MYO1E,ERCC2…
GO:0051272	positive regulation of cellular component movement	0.000890671	0.000890671	CAV1,TGFB2,EDN1,GAS6,CCN1,SEMA7A,ANXA1,SNAI2,ANXA3,THBS1,COL1A1,PLAU,SERPINE1,SEMA3B,RHOD,F3,EGFR,BMP4,SEMA3C,HIF1A,PODXL,F2RL1,ITGB1,MYO1C,CEMIP,FN1,RRAS,ADAM9,ACTN4,PDGFC,TMSB4X,MYADM,DOCK5,RDX,ANO6,IGF1R,CTSH,PDCD10,VTN,TJP1,ETS1,HDAC7,LAMC2,ARF6,CREB3,RHOC,RIPOR1,ZP3,ROCK2,CPNE3,PTP4A1
GO:0071310	cellular response to organic substance	0.000898254	0.000898254	CGB8,ANKRD1,CAV1,FOLR1,TGFB2,EDN1,GAS6,CCN1,YAP1,AXL,FSTL3,INHBB,CAV2,PMEPA1,ANXA1,SNAI2,IL18,THBS1,CITED2,VIM,IRS1,TNFRSF12A,PPP1R15A,LATS2,MT2A,RAB31,SERPINE1,BCL2L1,FSCN1,JUN,F3,EGFR,IL32,TGFB1I1,BMP4,ARHGEF18,UGCG,PIM1,GALNT3,HIF1A,CPEB2,LTBP2,F2RL1,TFF2,TWSG1,ABL2,CLCF1,DAPK3,ITGB1,MYO1C,FLNA,EREG,EGR1,CAPN2,LAMA5,NR4A1,SMAD7,ANXA2,TNFRSF21,AGRN,FHL2,GBP3,CNN2,PTPN14,ERBB2,CD55,BCL9L,FN1,HSP…
GO:0051338	regulation of transferase activity	0.000940656	0.000940656	CAV1,TGFB2,EDN1,GAS6,CCN1,AXL,HEG1,GADD45B,IL18,GPRC5A,SPTSSB,THBS1,IRS1,LATS2,EPHA2,ADORA2B,EGFR,MMD,BMP4,AVPI1,DKK1,PEA15,ERRFI1,EREG,SFN,CCNG2,EGR1,SMAD7,CEMIP,UBASH3B,ERBB2,MAP3K1,ADAM9,MAP3K20,CLU,CCNYL1,PDGFC,TMSB4X,TRIB3,FGFR2,ARRDC3,NCK2,IGF1R,INAVA,PDCD10,ACTB,MVP,MAD2L2,CDC20,MAP3K9,STRADB,ADARB1,RALB,CAB39,CCND1,DUSP6,GRHL2,ZFP36,PAK2,PTPRJ,RAP1A,CALM2,MAP2K1,MAP3K14,MALT1,TNIK,TYRO3,M…
GO:0070830	bicellular tight junction assembly	0.000954172	0.000954172	SNAI2,ESAM,EPHA2,MYO1C,RUNX1,TJP1,MPP5,OCLN,GRHL2,PAK2,PARD6B,ROCK2,PRKCH
GO:0008544	epidermis development	0.000956928	0.000956928	TGFB2,KRT17,KRT81,KRT4,ANXA1,CCN2,KRT80,SCEL,KRT7,PTHLH,EPHA2,EMP1,COL7A1,BMP4,UGCG,LAMA3,EXPH5,ERRFI1,EREG,SFN,PKP2,PRSS8,ADAM9,MAFF,JAG1,FGFR2,RUNX1,KRT19,LAMC2,GRHL2,ZFP36,CAPNS1,KLF7,KRT8,KRT18,JUP,ERCC2,ROCK2,PRKCH
GO:0002576	platelet degranulation	0.000964876	0.000964876	TGFB2,GAS6,THBS1,SERPINE1,RAB27B,PHACTR2,FLNA,VCL,TIMP3,FN1,ANXA5,TAGLN2,ACTN4,CLU,TMSB4X,CD109,TLN1,ACTN1,FAM3C,APLP2,WDR1
GO:0051247	positive regulation of protein metabolic process	0.00105754	0.00105754	CAV1,TGFB2,EDN1,GAS6,CCN1,INHBB,SEMA7A,CAV2,GADD45B,CCN2,IL18,THBS1,VIM,PACSIN3,COL4A3,PPP1R15A,ADORA2B,F3,EGFR,SH3RF1,MMD,BMP4,AVPI1,TNFRSF19,F2RL1,TWSG1,CLCF1,DKK1,PEA15,EREG,EGR1,SAMD4A,SH2D3A,SMAD7,ANXA2,CEMIP,WWC1,PLAUR,ERBB2,HSPA1A,VIP,MAP3K1,ADAM9,MAP3K20,PMAIP1,CLU,CCNYL1,PDGFC,RDX,YBX3,PTTG1IP,TRIB3,NDFIP2,RWDD3,ANKLE2,FGFR2,BCAR3,ARRDC3,RPS6KA4,IGF1R,MYH9,INAVA,CTSH,ILK,PDCD10,TRIM5,IL6…
GO:0043068	positive regulation of programmed cell death	0.00130568	0.00130568	ANKRD1,CAV1,TGFB2,FGD3,ARHGEF17,ANXA1,GADD45B,THBS1,TNFRSF12A,COL4A3,LATS2,TGM2,PAWR,BCL2L1,JUN,F3,BMP4,ARHGEF18,STK17B,TNFAIP8,DAPK3,ITGB1,SFN,TIMP3,PLAUR,SCIN,MAP3K20,ANXA5,PHLDA1,PMAIP1,FGD4,CLU,CYP1B1,PRMT2,ANO6,SIK1,DDIT3,SMAD3,DUSP6,PAK2,NCK1,MCL1,PSEN2,SOS1,BARD1,BEX3,ATF3,MALT1,CASP4,TRIM35,PINK1,TRIO,TNFRSF10A
GO:0051347	positive regulation of transferase activity	0.00138857	0.00138857	TGFB2,EDN1,GAS6,CCN1,AXL,GADD45B,IL18,THBS1,IRS1,EPHA2,ADORA2B,EGFR,MMD,BMP4,AVPI1,DKK1,PEA15,EREG,EGR1,CEMIP,ERBB2,MAP3K1,ADAM9,MAP3K20,CLU,CCNYL1,PDGFC,TMSB4X,TRIB3,FGFR2,ARRDC3,IGF1R,INAVA,PDCD10,CDC20,MAP3K9,STRADB,RALB,CAB39,CCND1,DUSP6,GRHL2,PAK2,RAP1A,CALM2,MAP2K1,MAP3K14,MALT1,TNIK,TYRO3,MTCP1,CHTF8,PINK1,FYN,TNFRSF10A
GO:0007266	Rho protein signal transduction	0.00145319	0.00145319	HEG1,ABCA1,RHOD,EPS8L2,TAX1BP3,CDC42EP3,F2RL1,ABL2,RND3,CTNNAL1,ARHGDIB,TNFAIP1,EPS8L1,ARHGDIG,PRAG1,RHOBTB2,RHOC,RIPOR1,RHOBTB3,ROCK2,KCTD10
GO:0048585	negative regulation of response to stimulus	0.00160142	0.00160142	CAV1,TGFB2,EDN1,GAS6,FSTL3,HEG1,SEMA7A,PMEPA1,ANXA1,SNAI2,NXN,GPRC5A,THBS1,PLAU,AJUBA,IRS1,PPP1R15A,CD59,LATS2,EPHA2,SERPINE1,AREG,BCL2L1,SEMA3B,IGFBP4,EGFR,SH3RF1,TGFB1I1,BMP4,TAX1BP3,WWC2,WWC3,RCAN1,CDK6,SEMA3C,METRNL,HIF1A,F2RL1,ABL2,JADE1,DKK1,PEA15,ERRFI1,EREG,SMAD7,ANXA2,WWC1,FHL2,TIMP3,UBASH3B,PLAUR,ERBB2,CD55,ITGAV,BCL9L,INPP5F,HSPA1A,PEG10,SMAD6,PID1,ANXA5,TNFAIP1,CLU,LMNA,JAG1,TMSB4X,MY…
GO:0009719	response to endogenous stimulus	0.0018439	0.0018439	CGB8,ANKRD1,CAV1,FOLR1,TGFB2,CCN1,YAP1,FSTL3,INHBB,ABCA1,CAV2,PMEPA1,ANXA1,SNAI2,ANXA3,THBS1,CITED2,VIM,IRS1,LATS2,TIMP2,RAB31,MEAK7,JUN,EGFR,TGFB1I1,BMP4,ARHGEF18,UGCG,GALNT3,CPEB2,LTBP2,TWSG1,ITGB1,FLNA,EGR1,CAPN2,NR4A1,SMAD7,AGRN,FHL2,TIMP3,ERBB2,BCL9L,HSPA1A,PEG10,SMAD6,ADAM9,PID1,ANXA5,EHD1,NR3C1,RDX,CTNNA1,TRIB3,CD109,FGFR2,PRMT2,BCAR3,GIPC1,IGF1R,CTSH,ACTB,PXN,BAIAP2,AHR,RUNX1,EZR,NR1D2,SH…
GO:0051094	positive regulation of developmental process	0.0018985	0.0018985	TGFB2,EDN1,GAS6,CCN1,AXL,SEMA7A,PROM1,ANXA1,CCN2,ANXA3,IL18,THBS1,COL1A1,EHD2,CITED2,BASP1,SERPINE1,CDH2,JUN,F3,MMD,TGFB1I1,BMP4,SEMA3C,METRNL,PIM1,HIF1A,ABL2,CLCF1,S100A10,DKK1,ITGB1,FLNA,SFN,EGR1,PHLDB1,MIEF2,ANXA2,BMP1,AGRN,SHANK2,BCL9L,HSPA1A,SCIN,RRAS,ADAM9,GATA6,EHD1,LMNA,JAG1,CYP1B1,MYADM,DOCK5,CTNNA1,METRN,FGFR2,ANO6,CTSH,PLXNA3,IL6ST,MAD2L2,CDC20,RUNX1,CAPRIN2,TJP1,NFKBIZ,ETS1,PRKCZ,HDAC…
GO:0034109	homotypic cell-cell adhesion	0.00192328	0.00192328	MYL9,FLNA,VCL,UBASH3B,PKP2,PLAUR,CSRP1,RDX,MYL12A,MYH9,ILK,ACTB,TLN1,JUP,TYRO3
GO:0051049	regulation of transport	0.00196847	0.00196847	ANKRD1,CAV1,TGFB2,EDN1,GAS6,AXL,INHBB,NPPB,ABCA1,ANXA1,UNC13D,THBS1,SLC2A2,EHD2,AHNAK,IRS1,PACSIN3,NKAIN4,RAB31,SERPINE1,BMP4,RAB27B,PIM1,F2RL1,TFF2,ABL2,EXPH5,DKK1,PEA15,MYO1C,FLNA,SFN,MIEF2,ANXA2,CEMIP,TNFRSF21,WWC1,UBASH3B,PKP2,PTPN14,ERBB2,SHANK2,PRSS8,ITGAV,INPP5F,FN1,HSPA1A,SCIN,VIP,ADAM9,PID1,ANXA5,PMAIP1,EHD1,GLUD1,ACTN4,CLU,RAB4B,PDZK1,TMSB4X,POFUT2,CLTCL1,RDX,TRIB3,SLC8B1,NDFIP2,ANO6,RA…
GO:0120192	tight junction assembly	0.00197699	0.00197699	SNAI2,ESAM,EPHA2,MYO1C,RUNX1,TJP1,MPP5,OCLN,GRHL2,PAK2,PARD6B,ROCK2,PRKCH
GO:0110053	regulation of actin filament organization	0.00198961	0.00198961	CCN2,COTL1,WIPF1,ESAM,ARHGEF18,CDC42EP3,F2RL1,S100A10,TPM1,SCIN,TMSB4X,MYADM,RDX,NCK2,PXN,BAIAP2,TJP1,CAPG,ARF6,PAK2,LIMA1,RHOC,NCK1,TMSB10,ARPC5,WDR1,ROCK2,CORO1B,ARFGEF1
GO:0001934	positive regulation of protein phosphorylation	0.00205935	0.00205935	CAV1,TGFB2,EDN1,GAS6,CCN1,INHBB,SEMA7A,CAV2,GADD45B,CCN2,IL18,THBS1,ADORA2B,EGFR,SH3RF1,MMD,BMP4,AVPI1,TNFRSF19,F2RL1,TWSG1,CLCF1,DKK1,PEA15,EREG,EGR1,SH2D3A,ANXA2,CEMIP,WWC1,PLAUR,ERBB2,MAP3K1,ADAM9,MAP3K20,CLU,CCNYL1,PDGFC,FGFR2,BCAR3,RPS6KA4,IGF1R,INAVA,ILK,PDCD10,TRIM5,IL6ST,MAD2L2,CAPRIN2,VTN,MAP3K9,STRADB,RALB,CAB39,ARL2BP,PRKCZ,CCND1,DUSP6,PAK2,RBPMS,PTPRJ,RAP1A,CALM2,MAP2K1,MAP3K14,MALT1,…
GO:0048731	system development	0.00207863	0.00207863	ANKRD1,CAV1,MATN3,FZD2,FOLR1,TGFB2,KRT17,EDN1,GAS6,CCN1,MYL9,YAP1,AXL,TAGLN,KRT81,KRT4,FSTL3,HEG1,AMOTL2,INHBB,NPPB,SEMA7A,PROM1,CAV2,NTN4,ANXA1,SNAI2,NXN,ANXA3,IL18,KRT80,EFEMP1,THBS1,COL1A1,LAMB2,SCEL,CITED2,KRT7,COL4A4,COL4A3,PTHLH,STARD13,ITGA2,BASP1,ACTG2,EPHA2,SERPINE1,COL12A1,HSPG2,CDH2,TRIM3,SGMS2,COL7A1,SEMA3B,ALDH1A3,TUFT1,F3,EGFR,SH3RF1,MMD,TGFB1I1,BMP4,ADGRG6,PCDHAC2,DCDC2,RCAN1,UGCG,…
GO:0031401	positive regulation of protein modification process	0.00213392	0.00213392	CAV1,TGFB2,EDN1,GAS6,CCN1,INHBB,SEMA7A,CAV2,GADD45B,CCN2,IL18,THBS1,PPP1R15A,ADORA2B,EGFR,SH3RF1,MMD,BMP4,AVPI1,TNFRSF19,F2RL1,TWSG1,CLCF1,DKK1,PEA15,EREG,EGR1,SH2D3A,SMAD7,ANXA2,CEMIP,WWC1,PLAUR,ERBB2,MAP3K1,ADAM9,MAP3K20,CLU,CCNYL1,PDGFC,PTTG1IP,TRIB3,NDFIP2,RWDD3,ANKLE2,FGFR2,BCAR3,ARRDC3,RPS6KA4,IGF1R,INAVA,ILK,PDCD10,TRIM5,IL6ST,MAD2L2,CDC20,CAPRIN2,VTN,MAP3K9,STRADB,RALB,CAB39,ARL2BP,PRKCZ,…
GO:0002064	epithelial cell development	0.00214951	0.00214951	EPHA2,BMP4,CDK6,PODXL,F2RL1,EXPH5,VCL,JAG1,MYADM,RDX,EZR,TJP1,GSTM3,GRHL2,RAP1A,MYO1E,RAP2C,ROCK2
GO:0010033	response to organic substance	0.00227945	0.00227945	CGB8,ANKRD1,CAV1,FOLR1,TGFB2,EDN1,GAS6,CCN1,YAP1,AXL,FSTL3,INHBB,ABCA1,CAV2,PMEPA1,ANXA1,SNAI2,ANXA3,IL18,THBS1,CITED2,VIM,IRS1,TNFRSF12A,PPP1R15A,LATS2,EPHA2,TIMP2,MT2A,RAB31,SERPINE1,BCL2L1,MEAK7,FSCN1,JUN,F3,EGFR,IL32,TGFB1I1,BMP4,ARHGEF18,UGCG,PIM1,GALNT3,HIF1A,CPEB2,LTBP2,F2RL1,TFF2,TWSG1,ABL2,CLCF1,OVCA2,DAPK3,ITGB1,MYO1C,FLNA,EREG,EGR1,CAPN2,LAMA5,NR4A1,SMAD7,ANXA2,TNFRSF21,AGRN,FHL2,GBP3,…
GO:0051056	regulation of small GTPase mediated signal transduction	0.0024626	0.0024626	TGFB2,FGD3,HEG1,ABCA1,ARHGEF17,STARD13,RHOD,EPS8L2,ARHGEF18,F2RL1,ABL2,SRGAP1,TRIP10,FGD4,ARHGDIB,TNFAIP1,RDX,EPS8L1,ARHGDIG,PRAG1,ARFGAP1,RHOBTB2,ARF6,RHOC,RACGAP1,SOS1,ARHGAP21,SRGAP2,GDI1,TRIO,KCTD10
GO:0009968	negative regulation of signal transduction	0.00266354	0.00266354	CAV1,TGFB2,GAS6,FSTL3,HEG1,PMEPA1,SNAI2,NXN,GPRC5A,THBS1,AJUBA,IRS1,PPP1R15A,LATS2,EPHA2,SERPINE1,AREG,BCL2L1,IGFBP4,EGFR,SH3RF1,TGFB1I1,BMP4,TAX1BP3,WWC2,WWC3,RCAN1,HIF1A,F2RL1,ABL2,JADE1,DKK1,PEA15,ERRFI1,EREG,SMAD7,WWC1,FHL2,TIMP3,UBASH3B,PLAUR,ERBB2,ITGAV,BCL9L,INPP5F,HSPA1A,PEG10,SMAD6,PID1,TNFAIP1,CLU,JAG1,TMSB4X,MYADM,YBX3,PTTG1IP,TRIB3,CD109,IGF1R,ERBIN,MAD2L2,EZR,KLHL12,DDIT3,RNF115,PRKC…
GO:0009967	positive regulation of signal transduction	0.00272857	0.00272857	ANKRD1,CAV1,FZD2,TGFB2,EDN1,GAS6,CCN1,YAP1,AXL,AFAP1L2,INHBB,SEMA7A,CAV2,GADD45B,CCN2,IL18,THBS1,COL1A1,SCEL,CITED2,IRS1,TNFRSF12A,AREG,ADORA2B,BCL2L1,F3,EGFR,SH3RF1,TGFB1I1,BMP4,AVPI1,DCDC2,TNFRSF19,HIF1A,F2RL1,TWSG1,CLCF1,LMCD1,DKK1,PEA15,DAPK3,ITGB1,MYO1C,FLNA,EREG,SFN,WWC1,TIMP3,PLAUR,ERBB2,SHANK2,HSPA1A,NECTIN2,ADAM9,MAP3K20,PMAIP1,ACTN4,PDGFC,JAG1,CYP1B1,NOTCH2NLA,NDFIP2,RWDD3,FGFR2,BCAR3,G…
GO:0033674	positive regulation of kinase activity	0.0028351	0.0028351	TGFB2,EDN1,GAS6,CCN1,AXL,GADD45B,IL18,THBS1,IRS1,EPHA2,ADORA2B,EGFR,MMD,BMP4,AVPI1,DKK1,PEA15,EREG,EGR1,CEMIP,ERBB2,MAP3K1,ADAM9,MAP3K20,CLU,CCNYL1,PDGFC,FGFR2,IGF1R,INAVA,PDCD10,MAP3K9,STRADB,RALB,CAB39,CCND1,DUSP6,PAK2,RAP1A,CALM2,MAP2K1,MAP3K14,MALT1,TNIK,TYRO3,MTCP1,PINK1,FYN,TNFRSF10A
GO:0006793	phosphorus metabolic process	0.00287349	0.00287349	CAV1,TGFB2,EDN1,GAS6,CCN1,AXL,HEG1,INHBB,NPPB,SEMA7A,CAV2,PMEPA1,GADD45B,CCN2,IL18,GPRC5A,EFEMP1,CSGALNACT1,THBS1,IRS1,PTHLH,PPP1R15A,LATS2,EPHA2,AREG,ADORA2B,SGMS2,RASAL2,OSBPL10,NNMT,CDK14,EGFR,PDXK,SH3RF1,MMD,NUAK2,BMP4,AVPI1,CDK6,TNFRSF19,PRUNE2,ABHD4,ELOVL2,PIM1,HIF1A,F2RL1,STK17B,TWSG1,ABL2,CLCF1,DKK1,SH2D4A,PEA15,ERRFI1,DAPK3,EREG,SFN,CCNG2,EGR1,ACSF2,SH2D3A,SMAD7,ANXA2,CEMIP,WWC1,PDP1,GPA…
GO:0016310	phosphorylation	0.00309629	0.00309629	CAV1,TGFB2,EDN1,GAS6,CCN1,AXL,HEG1,INHBB,SEMA7A,CAV2,PMEPA1,GADD45B,CCN2,IL18,GPRC5A,EFEMP1,THBS1,IRS1,LATS2,EPHA2,AREG,ADORA2B,RASAL2,CDK14,EGFR,SH3RF1,MMD,NUAK2,BMP4,AVPI1,CDK6,TNFRSF19,PIM1,HIF1A,F2RL1,STK17B,TWSG1,ABL2,CLCF1,DKK1,PEA15,ERRFI1,DAPK3,EREG,SFN,CCNG2,EGR1,SH2D3A,SMAD7,ANXA2,CEMIP,WWC1,TIMP3,UBASH3B,PLAUR,PFKFB3,ERBB2,ITGAV,INPP5F,FN1,RRAS,SMAD6,MAP3K1,ADAM9,MAP3K20,PID1,NUAK1,CLU…
GO:0051173	positive regulation of nitrogen compound metabolic process	0.00310121	0.00310121	CAV1,FZD2,TGFB2,EDN1,GAS6,CCN1,YAP1,FSTL3,AFAP1L2,INHBB,SEMA7A,CAV2,GADD45B,CCN2,IL18,THBS1,COL1A1,CITED2,VIM,BCL2L12,PACSIN3,MYBL1,COL4A3,PPP1R15A,SERPINE1,MITF,ADORA2B,FOSL1,JUN,F3,EGFR,SH3RF1,MMD,TGFB1I1,BMP4,AVPI1,TNFRSF19,FOSL2,HIF1A,F2RL1,LMO7,ZNF175,TWSG1,CLCF1,MOSPD1,DKK1,PEA15,TEAD4,EREG,MRTFA,EGR1,SAMD4A,PCGF5,NR4A1,SH2D3A,SMAD7,ANXA2,CEMIP,AGRN,WWC1,FHL2,PLAUR,KLF6,PFKFB3,ERBB2,BCL9L,H…
GO:0120193	tight junction organization	0.0031168	0.0031168	SNAI2,ESAM,EPHA2,MYO1C,RUNX1,TJP1,MPP5,OCLN,GRHL2,PAK2,PARD6B,ROCK2,PRKCH
GO:0031399	regulation of protein modification process	0.0031465	0.0031465	CAV1,TGFB2,EDN1,GAS6,CCN1,HEG1,INHBB,SEMA7A,CAV2,PMEPA1,GADD45B,CCN2,NXN,IL18,GPRC5A,THBS1,PPP1R15A,LATS2,EPHA2,ADORA2B,EGFR,SH3RF1,MMD,BMP4,AVPI1,TNFRSF19,F2RL1,TWSG1,CLCF1,DKK1,PEA15,ERRFI1,EREG,SFN,CCNG2,EGR1,SH2D3A,SMAD7,ANXA2,CEMIP,WWC1,TIMP3,UBASH3B,PLAUR,ERBB2,INPP5F,FN1,HSPA1A,RRAS,SMAD6,MAP3K1,ADAM9,MAP3K20,PID1,NUAK1,CLU,CCNYL1,PDGFC,MYADM,PTTG1IP,TRIB3,NDFIP2,RWDD3,ANKLE2,FGFR2,BCAR3,A…
GO:0045859	regulation of protein kinase activity	0.00322376	0.00322376	CAV1,TGFB2,EDN1,GAS6,CCN1,HEG1,GADD45B,IL18,GPRC5A,THBS1,LATS2,ADORA2B,EGFR,MMD,BMP4,AVPI1,DKK1,PEA15,ERRFI1,EREG,SFN,CCNG2,EGR1,CEMIP,UBASH3B,ERBB2,MAP3K1,ADAM9,MAP3K20,CLU,CCNYL1,PDGFC,TRIB3,NCK2,IGF1R,INAVA,PDCD10,ACTB,MVP,MAP3K9,STRADB,ADARB1,RALB,CAB39,CCND1,DUSP6,PAK2,PTPRJ,RAP1A,CALM2,MAP2K1,MAP3K14,MALT1,TNIK,MTCP1,RAP2C,PINK1,FYN,TNFRSF10A
GO:0070887	cellular response to chemical stimulus	0.00351434	0.00351434	CGB8,ANKRD1,CAV1,FOLR1,TGFB2,EDN1,GAS6,CCN1,YAP1,AXL,FSTL3,INHBB,CAV2,PMEPA1,ANXA1,SNAI2,IL18,THBS1,CYP2S1,MT1E,CITED2,VIM,AJUBA,IRS1,TNFRSF12A,PPP1R15A,LATS2,EPHA2,MT2A,RAB31,SERPINE1,BCL2L1,SEMA3B,FSCN1,JUN,MT1F,F3,EGFR,IL32,TGFB1I1,BMP4,ARHGEF18,UGCG,PIM1,GALNT3,HIF1A,CPEB2,LTBP2,F2RL1,TFF2,TWSG1,ABL2,CLCF1,DAPK3,DHRS2,ITGB1,TPM1,PARVA,MYO1C,FLNA,EREG,EGR1,CAPN2,LAMA5,NR4A1,SMAD7,ANXA2,TNFRSF2…
GO:0006796	phosphate-containing compound metabolic process	0.00368921	0.00368921	CAV1,TGFB2,EDN1,GAS6,CCN1,AXL,HEG1,INHBB,NPPB,SEMA7A,CAV2,PMEPA1,GADD45B,CCN2,IL18,GPRC5A,EFEMP1,THBS1,IRS1,PTHLH,PPP1R15A,LATS2,EPHA2,AREG,ADORA2B,SGMS2,RASAL2,OSBPL10,NNMT,CDK14,EGFR,PDXK,SH3RF1,MMD,NUAK2,BMP4,AVPI1,CDK6,TNFRSF19,ABHD4,ELOVL2,PIM1,HIF1A,F2RL1,STK17B,TWSG1,ABL2,CLCF1,DKK1,SH2D4A,PEA15,ERRFI1,DAPK3,EREG,SFN,CCNG2,EGR1,ACSF2,SH2D3A,SMAD7,ANXA2,CEMIP,WWC1,PDP1,GPAT3,TIMP3,UBASH3B,P…
GO:0009725	response to hormone	0.00407435	0.00407435	CGB8,CAV1,TGFB2,YAP1,INHBB,CAV2,PMEPA1,ANXA1,ANXA3,THBS1,IRS1,LATS2,TIMP2,RAB31,MEAK7,JUN,EGFR,TGFB1I1,BMP4,UGCG,CPEB2,NR4A1,AGRN,FHL2,TIMP3,ADAM9,PID1,ANXA5,NR3C1,RDX,TRIB3,PRMT2,BCAR3,IGF1R,CTSH,PXN,BAIAP2,RUNX1,NR1D2,ZNF106,AP3S1,PRKCZ,CATSPER1,CCND1,ZFP36,JUNB,NCK1,ATP6V1E1,SOS1,LEPROT,WBP2,ATP6V1C1,ROCK2,ATP6V1D,POR
GO:0051493	regulation of cytoskeleton organization	0.00416759	0.00416759	EDN1,CCN2,COTL1,WIPF1,ESAM,FSCN1,RHOD,ARHGEF18,CDC42EP3,F2RL1,ABL2,S100A10,DAPK3,TPM1,RND3,PHLDB1,CAPN2,HSPA1A,SCIN,ARHGDIB,TMSB4X,MYADM,RDX,CLIP1,NCK2,PXN,BAIAP2,MAP1B,TJP1,CDK2AP2,CAPG,CHMP2B,RHOBTB2,OCLN,ARF6,DIAPH1,PAK2,LIMA1,RHOC,NCK1,TMSB10,ARPC5,RHOBTB3,WDR1,ROCK2,CORO1B,ARFGEF1
GO:2000810	regulation of bicellular tight junction assembly	0.00424189	0.00424189	SNAI2,EPHA2,MYO1C,RUNX1,TJP1,OCLN,ROCK2,PRKCH
GO:1902903	regulation of supramolecular fiber organization	0.00452759	0.00452759	EDN1,CCN2,COTL1,WIPF1,ESAM,ARHGEF18,CDC42EP3,F2RL1,S100A10,TPM1,HSPA1A,SCIN,CLU,TMSB4X,MYADM,RDX,CLIP1,NCK2,PXN,BAIAP2,MAP1B,TJP1,CAPG,OCLN,ARF6,PAK2,LIMA1,RHOC,NCK1,TMSB10,ARPC5,WDR1,ROCK2,CORO1B,ARFGEF1
GO:0007265	Ras protein signal transduction	0.00499453	0.00499453	TGFB2,HEG1,ABCA1,RAB31,RHOD,EPS8L2,JUN,TAX1BP3,RAB27B,CDC42EP3,RRAS2,F2RL1,ABL2,RND3,RRAS,CTNNAL1,ARHGDIB,TNFAIP1,RAB4B,RDX,EPS8L1,ARHGDIG,PRAG1,RAB9A,ARFGAP1,RALB,RHOBTB2,ARF6,RHOC,RIPOR1,RAP1A,SOS1,RHOBTB3,RAP2C,GDI1,ROCK2,KCTD10
GO:0023056	positive regulation of signaling	0.00519144	0.00519144	ANKRD1,CAV1,FZD2,TGFB2,EDN1,GAS6,CCN1,YAP1,AXL,AFAP1L2,INHBB,SEMA7A,CAV2,GADD45B,CCN2,IL18,THBS1,COL1A1,SCEL,CITED2,IRS1,TNFRSF12A,AREG,ADORA2B,BCL2L1,F3,EGFR,SH3RF1,TGFB1I1,BMP4,AVPI1,DCDC2,TNFRSF19,HIF1A,F2RL1,TWSG1,CLCF1,LMCD1,DKK1,PEA15,DAPK3,ITGB1,MYO1C,FLNA,EREG,SFN,ANXA2,WWC1,TIMP3,PLAUR,ERBB2,SHANK2,INPP5F,HSPA1A,NECTIN2,ADAM9,MAP3K20,PMAIP1,GLUD1,ACTN4,PDGFC,JAG1,CYP1B1,NOTCH2NLA,NDFIP2,…
GO:0034446	substrate adhesion-dependent cell spreading	0.00524295	0.00524295	NTN4,LAMB2,TGFB1I1,S100A10,PARVA,FLNA,LAMA5,ITGAV,FN1,ACTN4,MYADM,DOCK5,ILK,PXN,SRGAP2,TYRO3
GO:0043549	regulation of kinase activity	0.00599125	0.00599125	CAV1,TGFB2,EDN1,GAS6,CCN1,AXL,HEG1,GADD45B,IL18,GPRC5A,THBS1,IRS1,LATS2,EPHA2,ADORA2B,EGFR,MMD,BMP4,AVPI1,DKK1,PEA15,ERRFI1,EREG,SFN,CCNG2,EGR1,CEMIP,UBASH3B,ERBB2,MAP3K1,ADAM9,MAP3K20,CLU,CCNYL1,PDGFC,TRIB3,FGFR2,NCK2,IGF1R,INAVA,PDCD10,ACTB,MVP,MAP3K9,STRADB,ADARB1,RALB,CAB39,CCND1,DUSP6,PAK2,PTPRJ,RAP1A,CALM2,MAP2K1,MAP3K14,MALT1,TNIK,TYRO3,MTCP1,RAP2C,PINK1,FYN,TNFRSF10A
GO:0007275	multicellular organism development	0.00603062	0.00603062	ANKRD1,CAV1,MATN3,FZD2,FOLR1,TGFB2,KRT17,EDN1,GAS6,CCN1,MYL9,YAP1,AXL,TAGLN,KRT81,KRT4,FSTL3,HEG1,AMOTL2,INHBB,NPPB,SEMA7A,PROM1,CAV2,NTN4,ANXA1,SNAI2,NXN,ANXA3,IL18,KRT80,EFEMP1,THBS1,COL1A1,LAMB2,SCEL,CITED2,KRT7,COL4A4,COL4A3,PTHLH,STARD13,ITGA2,BASP1,ACTG2,EPHA2,SERPINE1,COL12A1,HSPG2,CDH2,TRIM3,SGMS2,COL7A1,SEMA3B,ALDH1A3,TUFT1,F3,EGFR,SH3RF1,MMD,TGFB1I1,BMP4,ADGRG6,PCDHAC2,DCDC2,RCAN1,UGCG,…
GO:0007596	blood coagulation	0.00619245	0.00619245	CAV1,EDN1,MYL9,AXL,THBS1,COL1A1,PLAU,EHD2,ITGA2,CD59,SERPINE1,F3,F2RL1,FLNA,ANXA2,VCL,UBASH3B,PLAUR,CSRP1,ANXA5,GATA6,EHD1,MAFF,MYL12A,ANO6,MYH9,ILK,ACTB,VTN,TLN1,DGKA,TYRO3,FYN,PRKCH
GO:0051017	actin filament bundle assembly	0.00655148	0.00655148	CCN2,PAWR,FSCN1,RHOD,ARHGEF18,S100A10,PLS3,TPM1,RND3,TNFAIP1,RDX,PXN,BAIAP2,EZR,TJP1,RHOBTB2,PAK2,LIMA1,RHOC,ROCK2,CORO1B
GO:0031325	positive regulation of cellular metabolic process	0.00784651	0.00784651	CAV1,FZD2,TGFB2,EDN1,GAS6,CCN1,YAP1,AXL,FSTL3,AFAP1L2,INHBB,SEMA7A,CAV2,ANXA1,GADD45B,CCN2,IL18,THBS1,COL1A1,CITED2,VIM,IRS1,BCL2L12,PACSIN3,MYBL1,COL4A3,PPP1R15A,EPHA2,SERPINE1,MITF,ADORA2B,FOSL1,JUN,F3,EGFR,SH3RF1,MMD,TGFB1I1,BMP4,AVPI1,TNFRSF19,FOSL2,HIF1A,F2RL1,LMO7,ZNF175,TWSG1,CLCF1,MOSPD1,DKK1,PEA15,TEAD4,EREG,MRTFA,EGR1,SAMD4A,PCGF5,NR4A1,SH2D3A,SMAD7,ANXA2,CEMIP,AGRN,WWC1,FHL2,PLAUR,KLF6…
GO:0001775	cell activation	0.00803396	0.00803396	CAV1,EDN1,GAS6,MYL9,AXL,ANXA1,TTR,ANXA3,IL18,UNC13D,THBS1,COL1A1,PLAU,COTL1,CD59,TIMP2,RAB31,PLAC8,PDXK,SH3RF1,SLC2A3,BMP4,F2RL1,TWSG1,CLCF1,NPC2,DHRS2,ITGB1,FLNA,LRRC8A,SMAD7,ANXA2,VCL,TNFRSF21,UBASH3B,CNN2,PLAUR,KLF6,CD55,ITGAV,CSRP1,HSPA1A,PAG1,NECTIN2,ADAM9,CLU,RAB4B,MYL12A,CTSZ,ANO6,NCK2,MYH9,CTSH,ILK,ACTB,MVP,SPTAN1,IL6ST,AHR,MAD2L2,RUNX1,TLN1,NFKBIZ,ARL8A,CAB39,PRKCZ,DIAPH1,PAK2,NCK1,VAPA,…
GO:0071495	cellular response to endogenous stimulus	0.0082667	0.0082667	CGB8,ANKRD1,CAV1,FOLR1,TGFB2,CCN1,YAP1,FSTL3,INHBB,CAV2,PMEPA1,ANXA1,SNAI2,THBS1,CITED2,VIM,IRS1,LATS2,RAB31,JUN,EGFR,TGFB1I1,BMP4,ARHGEF18,UGCG,GALNT3,CPEB2,LTBP2,TWSG1,FLNA,EGR1,CAPN2,NR4A1,SMAD7,AGRN,FHL2,ERBB2,BCL9L,HSPA1A,PEG10,SMAD6,ADAM9,PID1,ANXA5,EHD1,NR3C1,RDX,CTNNA1,TRIB3,CD109,FGFR2,PRMT2,BCAR3,GIPC1,IGF1R,CTSH,ACTB,PXN,BAIAP2,AHR,RUNX1,EZR,NR1D2,SHCBP1,ZNF106,AP3S1,PRKCZ,SMAD3,ZFP36,…
GO:0007599	hemostasis	0.00832138	0.00832138	CAV1,EDN1,MYL9,AXL,THBS1,COL1A1,PLAU,EHD2,ITGA2,CD59,SERPINE1,F3,F2RL1,FLNA,ANXA2,VCL,UBASH3B,PLAUR,CSRP1,ANXA5,GATA6,EHD1,MAFF,MYL12A,ANO6,MYH9,ILK,ACTB,VTN,TLN1,DGKA,TYRO3,FYN,PRKCH
GO:0048646	anatomical structure formation involved in morphogenesis	0.00844914	0.00844914	ANKRD1,FOLR1,TGFB2,EDN1,AMOTL2,NPPB,PROM1,ANXA1,SNAI2,ANXA3,IL18,THBS1,EHD2,CITED2,COL4A3,STARD13,ITGA2,EPHA2,SERPINE1,COL12A1,HSPG2,COL7A1,F3,BMP4,ADGRG6,PIM1,HIF1A,PODXL,LAMA3,DKK1,ITGB1,TPM1,PARVA,PHLDB1,NR4A1,ANXA2,COL8A1,PTPN14,ERBB2,ITGAV,CSRP1,FN1,RRAS,ADAM9,GATA6,EHD1,JAG1,CYP1B1,FGFR2,MYH9,CTSH,PDCD10,RUNX1,VTN,KLHL12,TJP1,COL4A2,ETS1,HDAC7,KRT19,GRHL2,ACTN1,LUZP1,PLXNB2,JUP,ZP3,WDR1,ROC…
GO:0030855	epithelial cell differentiation	0.00861802	0.00861802	CAV1,KRT17,TAGLN,KRT81,KRT4,PROM1,ANXA1,KRT80,SCEL,KRT7,BASP1,EPHA2,SERPINE1,BMP4,UGCG,CDK6,PODXL,F2RL1,EXPH5,ERRFI1,EREG,SFN,ANXA2,VCL,PKP2,PRSS8,ADAM9,GATA6,TAGLN2,MAFF,JAG1,MYADM,RDX,FGFR2,RUNX1,EZR,TJP1,GSTM3,KRT19,GRHL2,ZFP36,CAPNS1,RAP1A,KLF7,KRT8,KRT18,JUP,MYO1E,ERCC2,RAP2C,ROCK2,PRKCH
GO:0050817	coagulation	0.00894998	0.00894998	CAV1,EDN1,MYL9,AXL,THBS1,COL1A1,PLAU,EHD2,ITGA2,CD59,SERPINE1,F3,F2RL1,FLNA,ANXA2,VCL,UBASH3B,PLAUR,CSRP1,ANXA5,GATA6,EHD1,MAFF,MYL12A,ANO6,MYH9,ILK,ACTB,VTN,TLN1,DGKA,TYRO3,FYN,PRKCH
GO:0061572	actin filament bundle organization	0.00926505	0.00926505	CCN2,PAWR,FSCN1,RHOD,ARHGEF18,S100A10,PLS3,TPM1,RND3,TNFAIP1,RDX,PXN,BAIAP2,EZR,TJP1,RHOBTB2,PAK2,LIMA1,RHOC,ROCK2,CORO1B
GO:0045860	positive regulation of protein kinase activity	0.00950938	0.00950938	TGFB2,EDN1,GAS6,CCN1,GADD45B,IL18,THBS1,ADORA2B,EGFR,MMD,BMP4,AVPI1,DKK1,PEA15,EREG,EGR1,CEMIP,ERBB2,MAP3K1,ADAM9,MAP3K20,CLU,CCNYL1,PDGFC,INAVA,PDCD10,MAP3K9,STRADB,RALB,CAB39,CCND1,DUSP6,PAK2,RAP1A,CALM2,MAP2K1,MAP3K14,MALT1,TNIK,MTCP1,PINK1,FYN,TNFRSF10A
GO:0032535	regulation of cellular component size	0.0100013	0.0100013	EDN1,SEMA7A,COTL1,WIPF1,ESAM,PPP1R15A,SEMA3B,SEMA3C,CDC42EP3,SLC12A4,F2RL1,LRRC8A,SCIN,TMSB4X,MYADM,RDX,ANO6,NCK2,BAIAP2,PICALM,CAPG,ARF6,LIMA1,NCK1,TMSB10,ARPC5,SNF8,WDR1,CORO1B,ARFGEF1,SLC12A9
GO:0032507	maintenance of protein location in cell	0.0104408	0.0104408	CAV1,SYNE1,FLNB,SCIN,TMSB4X,KDELR3,EZR,RANGAP1,TLN1,ARL2BP,TMSB10,BARD1,JUP,PINK1
GO:0042221	response to chemical	0.0118194	0.0118194	CGB8,ANKRD1,CAV1,FOLR1,TGFB2,EDN1,GAS6,CCN1,YAP1,AXL,FSTL3,INHBB,ABCA1,SEMA7A,CAV2,NTN4,PMEPA1,ANXA1,SLC16A12,SNAI2,ANXA3,IL18,THBS1,CYP2S1,PLAU,MT1E,CITED2,VIM,AJUBA,IRS1,TNFRSF12A,PPP1R15A,LATS2,EPHA2,TIMP2,MT2A,RAB31,SERPINE1,BCL2L1,MEAK7,SEMA3B,FSCN1,FOSL1,JUN,MT1F,F3,EGFR,IL32,TGFB1I1,BMP4,ARHGEF18,UGCG,SEMA3C,PIM1,GALNT3,HIF1A,CPEB2,PDLIM7,LTBP2,F2RL1,TFF2,TWSG1,ABL2,CLCF1,OVCA2,SLC6A8,DAPK…
GO:0010647	positive regulation of cell communication	0.0119675	0.0119675	ANKRD1,CAV1,FZD2,TGFB2,EDN1,GAS6,CCN1,YAP1,AXL,AFAP1L2,INHBB,SEMA7A,CAV2,GADD45B,CCN2,IL18,THBS1,COL1A1,SCEL,CITED2,IRS1,TNFRSF12A,AREG,ADORA2B,BCL2L1,F3,EGFR,SH3RF1,TGFB1I1,BMP4,AVPI1,DCDC2,TNFRSF19,HIF1A,F2RL1,TWSG1,CLCF1,LMCD1,DKK1,PEA15,DAPK3,ITGB1,MYO1C,FLNA,EREG,SFN,WWC1,TIMP3,PLAUR,ERBB2,SHANK2,HSPA1A,NECTIN2,ADAM9,MAP3K20,PMAIP1,GLUD1,ACTN4,PDGFC,JAG1,CYP1B1,NOTCH2NLA,NDFIP2,RWDD3,FGFR2,B…
GO:0032880	regulation of protein localization	0.0124271	0.0124271	ANKRD1,TGFB2,GAS6,INHBB,ANXA1,SLC2A2,IRS1,EPHA2,BCL2L1,MEAK7,EGFR,MMD,BMP4,TAX1BP3,F2RL1,MISP,EXPH5,ITGB1,MYO1C,FLNA,SFN,MIEF2,VCL,CEMIP,TNFRSF21,PTPN14,ERBB2,FN1,VIP,ADAM9,PID1,ANXA5,PMAIP1,GLUD1,PDZK1,TMSB4X,RDX,SLC8B1,NDFIP2,RAB11FIP1,RHBDF1,RAB9A,PDCD10,ACTB,TRIM5,EZR,PICALM,RANGAP1,ACSL4,RALB,SLC2A1,ARL2BP,PRKCZ,SMAD3,NEDD4L,ARF6,RIPOR1,PLEKHM2,RAP1A,KLF7,BARD1,JUP,LEPROT,GDI1,ROCK2,SPTBN1,P…
GO:0009893	positive regulation of metabolic process	0.0124335	0.0124335	CAV1,FZD2,TGFB2,EDN1,GAS6,CCN1,YAP1,AXL,FSTL3,AFAP1L2,INHBB,SEMA7A,CAV2,ANXA1,GADD45B,CCN2,IL18,THBS1,COL1A1,CITED2,VIM,IRS1,BCL2L12,PACSIN3,MYBL1,COL4A3,PPP1R15A,ACTG2,EPHA2,SERPINE1,MITF,ADORA2B,FOSL1,JUN,PLAC8,F3,EGFR,SH3RF1,MMD,TGFB1I1,BMP4,AVPI1,TNFRSF19,FOSL2,HIF1A,F2RL1,LMO7,ZNF175,TWSG1,ABL2,CLCF1,MOSPD1,DKK1,PEA15,TEAD4,MYO1C,EREG,MRTFA,EGR1,SAMD4A,PCGF5,NR4A1,SH2D3A,SMAD7,ANXA2,CEMIP,AG…
GO:0007163	establishment or maintenance of cell polarity	0.0125899	0.0125899	AMOTL2,FSCN1,RHOD,MISP,ITGB1,PARVA,RND3,WWC1,LMNA,ACTB,ERBIN,PRKCZ,RHOBTB2,RHOC,DST,CAP1,PARD6B,RHOBTB3,ACTR10,WDR1,ROCK2,FAT1,ARFGEF1
GO:0050878	regulation of body fluid levels	0.0131774	0.0131774	CAV1,EDN1,GAS6,MYL9,AXL,NPPB,THBS1,COL1A1,PLAU,EHD2,ITGA2,CD59,SERPINE1,F3,UGCG,F2RL1,FLNA,SFN,ANXA2,VCL,UBASH3B,PLAUR,CSRP1,VIP,ANXA5,GATA6,EHD1,MAFF,MYO5B,MYL12A,ANO6,MYH9,ILK,ACTB,VTN,TLN1,DGKA,TYRO3,FYN,PRKCH
GO:1901888	regulation of cell junction assembly	0.013204	0.013204	CAV1,SNAI2,THBS1,EPHA2,S100A10,DAPK3,MYO1C,VCL,RUNX1,TJP1,OCLN,PTPRJ,RAP1A,ROCK2,PRKCH
GO:0022604	regulation of cell morphogenesis	0.013981	0.013981	FGD3,SEMA7A,ANXA1,WIPF1,CDH2,SEMA3B,RHOD,ARHGEF18,SEMA3C,CDC42EP3,ATP10A,S100A10,TPM1,FLNA,RND3,BCL9L,FGD4,ACTN4,MYADM,DOCK5,RDX,METRN,MYH9,PRAG1,PLXNA3,BAIAP2,CAPRIN2,EZR,RHOBTB2,NEDD4L,DIAPH1,RHOC,PLXNB2,RHOBTB3,TNIK,GDI1,FYN,CORO1B
GO:0033627	cell adhesion mediated by integrin	0.0157034	0.0157034	TGFB2,SNAI2,PLAU,ITGA2,EPHA2,SERPINE1,PODXL,ITGB1,ITGAV,ADAM9,CYP1B1,ITGB6,VTN
GO:0044085	cellular component biogenesis	0.0158248	0.0158248	ANKRD1,CAV1,FOLR1,EDN1,GAS6,YAP1,FGD3,FLNC,ABCA1,CAV2,NTN4,PMEPA1,SNAI2,CCN2,AASS,THBS1,AHNAK,LAMB2,COTL1,AJUBA,WIPF1,ESAM,CD59,EPHA2,PAWR,AREG,MITF,CDH2,EMP1,COL7A1,FSCN1,RHOD,EPS8L2,TSPAN4,ALDH1A3,RNF135,ARHGEF18,DCDC2,DIAPH3,UGCG,CDC42EP3,CLTB,PLEC,PODXL,F2RL1,MISP,CDH6,S100A10,LAMA3,PLS3,DKK1,DAPK3,ITGB1,TPM1,PARVA,MYO1C,FLNA,RND3,PHLDB1,LRRC8A,MIEF2,ANLN,SMAD7,ANXA2,VCL,BMP1,AGRN,PKP2,SHANK2…
GO:0090066	regulation of anatomical structure size	0.0177178	0.0177178	CAV1,EDN1,NPPB,SEMA7A,COTL1,WIPF1,ESAM,PPP1R15A,SEMA3B,SEMA3C,CDC42EP3,SLC12A4,F2RL1,LRRC8A,SCIN,VIP,TMSB4X,MYADM,DOCK5,RDX,ANO6,NCK2,BAIAP2,PICALM,CAPG,ARF6,LIMA1,NCK1,TMSB10,ARPC5,SNF8,WDR1,ROCK2,CORO1B,ARFGEF1,SLC12A9
GO:0050789	regulation of biological process	0.0188269	0.0188269	CGB8,ANKRD1,CAV1,FZD2,FOLR1,TGFB2,KRT17,EDN1,GAS6,CCN1,MYL9,YAP1,FGD3,AXL,KRT4,FSTL3,HEG1,AFAP1L2,AMOTL2,INHBB,NPPB,ABCA1,SEMA7A,PROM1,CAV2,ARHGEF17,PMEPA1,ANXA1,SNAI2,GADD45B,CCN2,NXN,ANXA3,IL18,GPRC5A,UNC13D,EFEMP1,THBS1,SLC2A2,COL1A1,PLAU,EHD2,AHNAK,SCEL,COTL1,MT1E,CITED2,VIM,PORCN,AJUBA,WIPF1,IRS1,BCL2L12,COL4A4,PACSIN3,MYBL1,NKAIN4,ESAM,TNFRSF12A,COL4A3,PTHLH,STARD13,PPP1R15A,ITGA2,BASP1,CD5…
GO:0044089	positive regulation of cellular component biogenesis	0.0201627	0.0201627	CAV1,EDN1,ABCA1,CCN2,AJUBA,WIPF1,EPHA2,FSCN1,EPS8L2,CDC42EP3,F2RL1,S100A10,TPM1,PHLDB1,MIEF2,ANLN,AGRN,HSPA1A,SCIN,PMAIP1,CLU,CLIP1,EPS8L1,NCK2,CUL4B,PXN,BAIAP2,RALB,STAM,OCLN,SMAD3,ARF6,RHOC,NCK1,DEF8,PTPRJ,ARPC5,ERCC2,SNF8,ROCK2,PINK1,XPA,CORO1B
GO:0008154	actin polymerization or depolymerization	0.0206146	0.0206146	COTL1,WIPF1,ESAM,DIAPH3,CDC42EP3,F2RL1,SCIN,TMSB4X,MYADM,MICAL2,NCK2,BAIAP2,CAPG,ARF6,DIAPH1,LIMA1,NCK1,TMSB10,ARPC5,CAP1,WDR1,CORO1B,ARFGEF1
GO:0071559	response to transforming growth factor beta	0.0216574	0.0216574	ANKRD1,CAV1,FOLR1,TGFB2,PMEPA1,THBS1,CITED2,JUN,TGFB1I1,ARHGEF18,LTBP2,TWSG1,SMAD7,BCL9L,HSPA1A,PEG10,SMAD6,ADAM9,NR3C1,CD109,GIPC1,PXN,PRKCZ,SMAD3,ROCK2
GO:0051651	maintenance of location in cell	0.0243421	0.0243421	CAV1,SYNE1,FLNB,SCIN,TMSB4X,KDELR3,EZR,RANGAP1,TLN1,ARL2BP,TMSB10,ARHGAP21,BARD1,JUP,PINK1
GO:0010604	positive regulation of macromolecule metabolic process	0.0249751	0.0249751	CAV1,FZD2,TGFB2,EDN1,GAS6,CCN1,YAP1,FSTL3,AFAP1L2,INHBB,SEMA7A,CAV2,GADD45B,CCN2,IL18,THBS1,COL1A1,CITED2,VIM,IRS1,BCL2L12,PACSIN3,MYBL1,COL4A3,PPP1R15A,ACTG2,SERPINE1,MITF,ADORA2B,FOSL1,JUN,F3,EGFR,SH3RF1,MMD,TGFB1I1,BMP4,AVPI1,TNFRSF19,FOSL2,HIF1A,F2RL1,LMO7,ZNF175,TWSG1,CLCF1,MOSPD1,DKK1,PEA15,TEAD4,MYO1C,EREG,MRTFA,EGR1,SAMD4A,PCGF5,NR4A1,SH2D3A,SMAD7,ANXA2,CEMIP,AGRN,WWC1,FHL2,PLAUR,KLF6,ERB…
GO:0007179	transforming growth factor beta receptor signaling pathway	0.0250263	0.0250263	CAV1,FOLR1,TGFB2,PMEPA1,THBS1,CITED2,JUN,TGFB1I1,ARHGEF18,LTBP2,TWSG1,SMAD7,BCL9L,HSPA1A,PEG10,SMAD6,ADAM9,CD109,GIPC1,PXN,PRKCZ,SMAD3
GO:0051050	positive regulation of transport	0.027058	0.027058	ANKRD1,CAV1,TGFB2,EDN1,GAS6,AXL,INHBB,NPPB,ABCA1,ANXA1,UNC13D,EHD2,IRS1,RAB31,SERPINE1,RAB27B,F2RL1,EXPH5,MYO1C,FLNA,SFN,MIEF2,ANXA2,CEMIP,PKP2,ERBB2,PRSS8,ITGAV,SCIN,VIP,ADAM9,PMAIP1,EHD1,GLUD1,ACTN4,CLU,PDZK1,TMSB4X,CLTCL1,RDX,ANO6,RAB9A,PDCD10,ACTB,AZIN1,EZR,VTN,ACSL4,PRKCZ,STAM,OCLN,SMAD3,NEDD4L,ARF6,PTPRJ,RIPOR1,CALM2,JUP,LEPROT,ZP3,SNF8,SPTBN1,PINK1,FYN
GO:0045595	regulation of cell differentiation	0.0274318	0.0274318	CAV1,TGFB2,EDN1,GAS6,CCN1,MYL9,YAP1,AXL,FSTL3,ABCA1,SEMA7A,PROM1,ANXA1,SNAI2,CCN2,IL18,EFEMP1,THBS1,COL1A1,EHD2,PTHLH,SERPINE1,CDH2,SEMA3B,JUN,EGFR,SH3RF1,MMD,TGFB1I1,BMP4,CDK6,SEMA3C,METRNL,HIF1A,ABL2,CLCF1,S100A10,DKK1,ERRFI1,FLNA,EREG,SFN,PHLDB1,SMAD7,ANXA2,VCL,TNFRSF21,UBASH3B,PKP2,SHANK2,ITGAV,BCL9L,INPP5F,HSPA1A,SCIN,RRAS,SMAD6,EHD1,ACTN4,MAFF,JAG1,MYADM,DOCK5,CTNNA1,TRIB3,METRN,FGFR2,PRAG1…
GO:0031032	actomyosin structure organization	0.0276107	0.0276107	ANKRD1,EDN1,CCN2,ARHGEF18,EPB41L1,S100A10,TPM1,ANLN,FRMD6,CSRP1,TNFAIP1,MYH14,MYH9,PXN,TJP1,KRT19,PAK2,RHOC,CIT,RACGAP1,WDR1,ROCK2
GO:0002446	neutrophil mediated immunity	0.0281094	0.0281094	TTR,ANXA3,UNC13D,PLAU,COTL1,CD59,TIMP2,RAB31,PLAC8,PDXK,SLC2A3,F2RL1,NPC2,ANXA2,VCL,CNN2,PLAUR,CD55,ITGAV,HSPA1A,RAB4B,CTSZ,ANO6,CTSH,MVP,SPTAN1,ARL8A,CAB39,DIAPH1,VAPA,PTPRJ,FUCA1,ARPC5,CAP1,RAP1A,JUP,ACAA1,ACTR10,PSMD2,RAP2C,PGM2,ATP6V1D,TMC6,CPNE3,LPCAT1,TSPAN14
GO:0042119	neutrophil activation	0.0311755	0.0311755	TTR,ANXA3,UNC13D,PLAU,COTL1,CD59,TIMP2,RAB31,PLAC8,PDXK,SLC2A3,F2RL1,NPC2,ANXA2,VCL,CNN2,PLAUR,CD55,ITGAV,HSPA1A,RAB4B,CTSZ,ANO6,CTSH,MVP,SPTAN1,ARL8A,CAB39,DIAPH1,VAPA,PTPRJ,FUCA1,ARPC5,CAP1,RAP1A,JUP,ACAA1,ACTR10,PSMD2,RAP2C,PGM2,ATP6V1D,TMC6,CPNE3,LPCAT1,TSPAN14
GO:0072359	circulatory system development	0.03214	0.03214	ANKRD1,CAV1,FOLR1,TGFB2,EDN1,HEG1,AMOTL2,NPPB,ANXA1,SNAI2,NXN,ANXA3,IL18,THBS1,COL1A1,CITED2,COL4A3,STARD13,BASP1,EPHA2,SERPINE1,HSPG2,CDH2,F3,EGFR,BMP4,ADGRG6,SEMA3C,PIM1,HIF1A,PDLIM7,DKK1,ERRFI1,ITGB1,TPM1,PARVA,EGR1,NR4A1,SMAD7,ANXA2,PKP2,PTPN14,ERBB2,ITGAV,PDLIM1,RRAS,SMAD6,GATA6,JAG1,CYP1B1,MICAL2,FGFR2,MYH9,CTSH,PDCD10,AHR,RUNX1,TJP1,SIK1,COL4A2,ETS1,HDAC7,DUSP6,RAP1A,JUP,ROCK2
GO:0051130	positive regulation of cellular component organization	0.0325395	0.0325395	CAV1,TGFB2,EDN1,AXL,ABCA1,SEMA7A,ANXA1,CCN2,EHD2,AJUBA,WIPF1,PPP1R15A,EPHA2,RAB31,SERPINE1,FSCN1,EPS8L2,CDC42EP3,F2RL1,ABL2,S100A10,TPM1,FLNA,EREG,SFN,PHLDB1,MIEF2,ANLN,ANXA2,AGRN,PLAUR,SHANK2,HSPA1A,SCIN,ADAM9,PMAIP1,EHD1,CLU,MYADM,DOCK5,CLIP1,METRN,EPS8L1,ANO6,RPS6KA4,NCK2,IGF1R,PLXNA3,ATL3,CUL4B,PXN,BAIAP2,OPTN,CDC20,CAPRIN2,VTN,RALB,OCLN,SMAD3,NEDD4L,ARF6,RHOC,NCK1,DEF8,PTPRJ,PLEKHM2,ARPC5,RA…
GO:0009913	epidermal cell differentiation	0.0327915	0.0327915	KRT17,KRT81,KRT4,ANXA1,KRT80,SCEL,KRT7,EPHA2,BMP4,UGCG,EXPH5,ERRFI1,EREG,SFN,PKP2,PRSS8,ADAM9,MAFF,JAG1,RUNX1,KRT19,GRHL2,ZFP36,CAPNS1,KLF7,KRT8,KRT18,JUP,ERCC2,ROCK2,PRKCH
GO:0070527	platelet aggregation	0.033482	0.033482	MYL9,FLNA,VCL,UBASH3B,CSRP1,MYL12A,MYH9,ILK,ACTB,TLN1,TYRO3
GO:0032268	regulation of cellular protein metabolic process	0.0346583	0.0346583	CAV1,TGFB2,EDN1,GAS6,CCN1,HEG1,INHBB,SEMA7A,CAV2,PMEPA1,GADD45B,CCN2,NXN,IL18,GPRC5A,THBS1,VIM,BCL2L12,PACSIN3,COL4A3,PPP1R15A,LATS2,EPHA2,TIMP2,SERPINE1,ADORA2B,F3,EGFR,SH3RF1,MMD,BMP4,AVPI1,TNFRSF19,CPEB2,F2RL1,TWSG1,CLCF1,DKK1,PEA15,ERRFI1,DAPK3,EREG,SFN,CCNG2,EGR1,SAMD4A,SH2D3A,SMAD7,ANXA2,CEMIP,WWC1,PTBP3,TIMP3,UBASH3B,PLAUR,ERBB2,INPP5F,FN1,HSPA1A,RRAS,SMAD6,MAP3K1,ADAM9,MAP3K20,PID1,PMAIP1…
GO:0043312	neutrophil degranulation	0.0360329	0.0360329	TTR,ANXA3,UNC13D,PLAU,COTL1,CD59,TIMP2,RAB31,PLAC8,PDXK,SLC2A3,NPC2,ANXA2,VCL,CNN2,PLAUR,CD55,ITGAV,HSPA1A,RAB4B,CTSZ,ANO6,CTSH,MVP,SPTAN1,ARL8A,CAB39,DIAPH1,VAPA,PTPRJ,FUCA1,ARPC5,CAP1,RAP1A,JUP,ACAA1,ACTR10,PSMD2,RAP2C,PGM2,ATP6V1D,TMC6,CPNE3,LPCAT1,TSPAN14
GO:2000026	regulation of multicellular organismal development	0.037121	0.037121	CAV1,FZD2,TGFB2,EDN1,GAS6,CCN1,MYL9,YAP1,AXL,FSTL3,NPPB,SEMA7A,PROM1,ANXA1,SNAI2,ANXA3,IL18,EFEMP1,THBS1,COL1A1,CITED2,COL4A3,PTHLH,STARD13,BASP1,EPHA2,SERPINE1,HSPG2,CDH2,SGMS2,SEMA3B,F3,EGFR,SH3RF1,MMD,TGFB1I1,BMP4,CDK6,SEMA3C,PIM1,HIF1A,ABL2,CLCF1,DKK1,ERRFI1,ITGB1,SFN,EGR1,PHLDB1,SMAD7,ANXA2,VCL,TNFRSF21,BMP1,AGRN,UBASH3B,ERBB2,SHANK2,BCL9L,INPP5F,HSPA1A,SCIN,RRAS,GATA6,ARHGDIB,MAFF,AP2B1,JAG…
GO:0071560	cellular response to transforming growth factor beta stimulus	0.0382172	0.0382172	ANKRD1,CAV1,FOLR1,TGFB2,PMEPA1,THBS1,CITED2,JUN,TGFB1I1,ARHGEF18,LTBP2,TWSG1,SMAD7,BCL9L,HSPA1A,PEG10,SMAD6,ADAM9,NR3C1,CD109,GIPC1,PXN,PRKCZ,SMAD3
GO:0002283	neutrophil activation involved in immune response	0.0420547	0.0420547	TTR,ANXA3,UNC13D,PLAU,COTL1,CD59,TIMP2,RAB31,PLAC8,PDXK,SLC2A3,NPC2,ANXA2,VCL,CNN2,PLAUR,CD55,ITGAV,HSPA1A,RAB4B,CTSZ,ANO6,CTSH,MVP,SPTAN1,ARL8A,CAB39,DIAPH1,VAPA,PTPRJ,FUCA1,ARPC5,CAP1,RAP1A,JUP,ACAA1,ACTR10,PSMD2,RAP2C,PGM2,ATP6V1D,TMC6,CPNE3,LPCAT1,TSPAN14
GO:0036230	granulocyte activation	0.0423196	0.0423196	TTR,ANXA3,UNC13D,PLAU,COTL1,CD59,TIMP2,RAB31,PLAC8,PDXK,SLC2A3,F2RL1,NPC2,ANXA2,VCL,CNN2,PLAUR,CD55,ITGAV,HSPA1A,RAB4B,CTSZ,ANO6,CTSH,MVP,SPTAN1,ARL8A,CAB39,DIAPH1,VAPA,PTPRJ,FUCA1,ARPC5,CAP1,RAP1A,JUP,ACAA1,ACTR10,PSMD2,RAP2C,PGM2,ATP6V1D,TMC6,CPNE3,LPCAT1,TSPAN14
GO:0007160	cell-matrix adhesion	0.043377	0.043377	THBS1,PLAU,ITGA2,SERPINE1,RHOD,CDK6,S100A10,DAPK3,ITGB1,VCL,ITGAV,RRAS,ADAM9,JAG1,ILK,ITGB6,VTN,ACTN1,PTPRJ,UTRN,JUP,SGCE,ROCK2
GO:0044092	negative regulation of molecular function	0.0454538	0.0454538	CAV1,TGFB2,GAS6,HEG1,ANXA1,GPRC5A,THBS1,BCL2L12,PPP1R15A,LATS2,TIMP2,SERPINE1,JUN,SH3RF1,BMP4,PIM1,CPEB2,DKK1,SH2D4A,ERRFI1,FLNA,SFN,SMAD7,ANXA2,TIMP3,UBASH3B,PLAUR,TMSB4X,CYP1B1,SYTL2,RDX,TRIB3,PTPRF,NDFIP2,RWDD3,CTSZ,PRMT2,IGF1R,RAB9A,ACTB,ERBIN,MVP,MAD2L2,PICALM,VTN,ADARB1,SIK1,DDIT3,RALB,CAB39,DUSP6,ZFP36,NEDD4L,PAK2,PTPRJ,CALM2,BEX3,FZD6,DHCR24,PPP1R12A,CAST,CSRNP2,ROCK2,BIRC5,ITCH,SPOCK1,PE…
GO:0045604	regulation of epidermal cell differentiation	0.04662	0.04662	BMP4,ERRFI1,SFN,MAFF,RUNX1,GRHL2,ZFP36,KLF7,ROCK2,PRKCH
REAC:R-HSA-3000171	Non-integrin membrane-ECM interactions	2.17532e-08	2.17532e-08	NTN4,TTR,THBS1,COL1A1,LAMB2,COL4A4,COL4A3,ITGA2,HSPG2,LAMA3,ITGB1,LAMA5,AGRN,ITGAV,FN1,VTN,COL4A2,LAMC2,ACTN1
REAC:R-HSA-9006934	Signaling by Receptor Tyrosine Kinases	7.91407e-08	7.91407e-08	CAV1,YAP1,AXL,THBS1,COL1A1,LAMB2,IRS1,COL4A4,COL4A3,ITGA2,AREG,EGFR,GALNT3,LAMA3,ITGB1,EREG,LAMA5,ERBB2,ITGAV,FN1,PAG1,AP2B1,RAB4B,CTNNA1,TRIB3,NCK2,IGF1R,ACTB,ERBIN,PXN,BAIAP2,COL4A2,RALB,PRKCZ,STAM,DUSP6,LAMC2,ARF6,DIAPH1,PAK2,CYFIP2,NCK1,ATP6V1E1,MKNK1,PTPRJ,PSEN2,RAP1A,SOS1,MAP2K1,ESRP2,JUP,ATP6V1C1,SOCS6,ROCK2,ATP6V1D,ITCH,FYN,GTF2F2
REAC:R-HSA-1500931	Cell-Cell communication	6.89516e-07	6.89516e-07	FLNC,CDH2,PLEC,CDH6,LAMA3,PVR,ITGB1,PARVA,FLNA,NECTIN2,ACTN4,CTNNA1,NCK2,ILK,ACTB,PXN,SPTAN1,MPP5,LAMC2,ACTN1,NCK1,DST,PARD6B,JUP,SPTBN1,FYN
REAC:R-HSA-445355	Smooth Muscle Contraction	1.39193e-06	1.39193e-06	MYL9,ANXA1,CALD1,ACTG2,TPM1,ANXA2,VCL,MYL12A,MYL6,MYL12B,PXN,TLN1,TPM4,PAK2
REAC:R-HSA-3000157	Laminin interactions	6.43314e-06	6.43314e-06	LAMB2,COL4A4,COL4A3,ITGA2,HSPG2,COL7A1,LAMA3,ITGB1,LAMA5,ITGAV,COL4A2,LAMC2
REAC:R-HSA-446728	Cell junction organization	1.57217e-05	1.57217e-05	FLNC,CDH2,PLEC,CDH6,LAMA3,PVR,ITGB1,PARVA,FLNA,NECTIN2,CTNNA1,ILK,ACTB,PXN,MPP5,LAMC2,ACTN1,DST,PARD6B,JUP
REAC:R-HSA-3000178	ECM proteoglycans	1.80296e-05	1.80296e-05	MATN3,TGFB2,COL1A1,LAMB2,COL4A4,COL4A3,ITGA2,SERPINE1,HSPG2,LAMA3,ITGB1,LAMA5,AGRN,ITGAV,FN1,ITGB6,VTN,COL4A2
REAC:R-HSA-2214320	Anchoring fibril formation	0.000118273	0.000118273	COL1A1,COL4A4,COL4A3,COL7A1,LAMA3,BMP1,COL4A2,LAMC2
REAC:R-HSA-194315	Signaling by Rho GTPases	0.000129036	0.000129036	MYL9,FGD3,ARHGEF17,TUBB6,WIPF1,STARD13,RHOD,TAX1BP3,ARHGEF18,RHPN2,DIAPH3,IQGAP3,ITGB1,FLNA,SFN,MRTFA,SRGAP1,TRIP10,FGD4,ARHGDIB,CENPT,CTNNA1,MYH14,CLIP1,MYL6,ARHGDIG,MYH9,MYL12B,ACTB,BAIAP2,CDC20,RANGAP1,PRKCZ,RHOBTB2,DIAPH1,PAK2,CYFIP2,RHOC,NCK1,CIT,ARPC5,RACGAP1,SOS1,ARHGAP21,SRGAP2,PPP1R12A,GDI1,ROCK2,BIRC5,TRIO
REAC:R-HSA-1474244	Extracellular matrix organization	0.00013078	0.00013078	MATN3,TGFB2,NTN4,TTR,EFEMP1,THBS1,COL1A1,LAMB2,COL4A4,COL4A3,ITGA2,TIMP2,SERPINE1,COL12A1,HSPG2,COL7A1,BMP4,PLEC,LTBP2,LAMA3,ITGB1,CAPN2,LAMA5,MMP24,BMP1,AGRN,COL8A1,ITGAV,FN1,ADAM9,PXDN,ITGB6,VTN,COL4A2,LAMC2,ACTN1,CAPNS1,CAST
REAC:R-HSA-114608	Platelet degranulation	0.000213139	0.000213139	TGFB2,GAS6,THBS1,SERPINE1,RAB27B,PHACTR2,FLNA,VCL,TIMP3,FN1,ANXA5,TAGLN2,ACTN4,CLU,TMSB4X,CD109,TLN1,ACTN1,FAM3C,CAP1,APLP2,WDR1
REAC:R-HSA-2682334	EPH-Ephrin signaling	0.000343332	0.000343332	MYL9,EPHA2,CLTB,ARHGEF28,AP2B1,CLTCL1,MYH14,MYL12A,MYL6,NCK2,MYH9,MYL12B,ACTB,PAK2,ARPC5,PSEN2,ROCK2,FYN
REAC:R-HSA-373755	Semaphorin interactions	0.0003457	0.0003457	MYL9,SEMA7A,ITGB1,ERBB2,RRAS,MYH14,MYL6,MYH9,MYL12B,PLXNA3,TLN1,PAK2,RHOC,ROCK2,FYN
REAC:R-HSA-76005	Response to elevated platelet cytosolic Ca2+	0.000428241	0.000428241	TGFB2,GAS6,THBS1,SERPINE1,RAB27B,PHACTR2,FLNA,VCL,TIMP3,FN1,ANXA5,TAGLN2,ACTN4,CLU,TMSB4X,CD109,TLN1,ACTN1,FAM3C,CAP1,APLP2,WDR1
REAC:R-HSA-446353	Cell-extracellular matrix interactions	0.000699244	0.000699244	FLNC,ITGB1,PARVA,FLNA,ILK,ACTB,PXN,ACTN1
REAC:R-HSA-400685	Sema4D in semaphorin signaling	0.000845359	0.000845359	MYL9,ERBB2,RRAS,MYH14,MYL6,MYH9,MYL12B,RHOC,ROCK2
REAC:R-HSA-5627117	RHO GTPases Activate ROCKs	0.00115281	0.00115281	MYL9,MYH14,MYL6,MYH9,MYL12B,RHOC,PPP1R12A,ROCK2
REAC:R-HSA-5625900	RHO GTPases activate CIT	0.00115281	0.00115281	MYL9,MYH14,MYL6,MYH9,MYL12B,RHOC,CIT,PPP1R12A
REAC:R-HSA-416572	Sema4D induced cell migration and growth-cone collapse	0.00183395	0.00183395	MYL9,ERBB2,MYH14,MYL6,MYH9,MYL12B,RHOC,ROCK2
REAC:R-HSA-5627123	RHO GTPases activate PAKs	0.00282784	0.00282784	MYL9,FLNA,MYH14,MYL6,MYH9,MYL12B,PAK2,PPP1R12A
REAC:R-HSA-446343	Localization of the PINCH-ILK-PARVIN complex to focal adhesions	0.00356712	0.00356712	ITGB1,PARVA,ILK,PXN
REAC:R-HSA-76002	Platelet activation, signaling and aggregation	0.00530426	0.00530426	TGFB2,GAS6,THBS1,COL1A1,SERPINE1,RAB27B,MGLL,PHACTR2,FLNA,VCL,TIMP3,FN1,ANXA5,TAGLN2,ACTN4,CLU,TMSB4X,CD109,GNG10,TLN1,PRKCZ,ACTN1,FAM3C,CAP1,DGKA,RAP1A,SOS1,APLP2,WDR1,FYN,PRKCH
REAC:R-HSA-109582	Hemostasis	0.00616086	0.00616086	CAV1,TGFB2,GAS6,TUBB6,THBS1,COL1A1,PLAU,EHD2,ESAM,ITGA2,SERPINE1,F3,RAB27B,SLC7A7,MGLL,PHACTR2,S100A10,ITGB1,FLNA,ANXA2,VCL,TIMP3,PLAUR,ITGAV,FN1,ANXA5,GATA6,EHD1,TAGLN2,ACTN4,MAFF,CLU,CABLES1,TMSB4X,PDE5A,SLC7A5,DOCK5,PSG6,CD109,SLC7A6,GNG10,PSG1,KIF1C,PSG5,ACTB,PSG4,KIF23,TLN1,PRKCZ,ACTN1,FAM3C,RACGAP1,CAP1,DGKA,RAP1A,SOS1,APLP2,WDR1,FYN,TNFRSF10A,PRKCH
REAC:R-HSA-422475	Axon guidance	0.00925356	0.00925356	MYL9,SEMA7A,NTN4,TUBB6,COL4A4,COL4A3,ITGA2,EPHA2,EGFR,CLTB,PDLIM7,ABL2,ITGB1,AGRN,SCN9A,SRGAP1,ERBB2,ITGAV,RRAS,ARHGEF28,AP2B1,CLTCL1,RDX,MYH14,MYL12A,MYL6,RPS6KA4,NCK2,MYH9,MYL12B,ACTB,PLXNA3,SPTAN1,EZR,TLN1,COL4A2,PAK2,DOK4,RHOC,NCK1,ARPC5,CAP1,PSEN2,SOS1,MAP2K1,SRGAP2,RPL26L1,PSMD2,ROCK2,SPTBN1,TRIO,FYN
REAC:R-HSA-195258	RHO GTPase Effectors	0.0116694	0.0116694	MYL9,TUBB6,WIPF1,RHOD,TAX1BP3,RHPN2,DIAPH3,IQGAP3,ITGB1,FLNA,SFN,MRTFA,CENPT,CTNNA1,MYH14,CLIP1,MYL6,MYH9,MYL12B,ACTB,BAIAP2,CDC20,RANGAP1,PRKCZ,DIAPH1,PAK2,CYFIP2,RHOC,NCK1,CIT,ARPC5,SRGAP2,PPP1R12A,ROCK2,BIRC5
REAC:R-HSA-216083	Integrin cell surface interactions	0.012185	0.012185	THBS1,COL1A1,COL4A4,COL4A3,ITGA2,HSPG2,COL7A1,ITGB1,AGRN,COL8A1,ITGAV,FN1,ITGB6,VTN,COL4A2
REAC:R-HSA-4420097	VEGFA-VEGFR2 Pathway	0.0122797	0.0122797	CAV1,AXL,ITGAV,CTNNA1,TRIB3,NCK2,ACTB,PXN,BAIAP2,PRKCZ,PAK2,CYFIP2,NCK1,JUP,ROCK2,FYN
REAC:R-HSA-6806834	Signaling by MET	0.0157474	0.0157474	COL1A1,LAMB2,ITGA2,LAMA3,ITGB1,LAMA5,FN1,RAB4B,STAM,LAMC2,ARF6,PTPRJ,RAP1A,SOS1
REAC:R-HSA-3000170	Syndecan interactions	0.0172111	0.0172111	THBS1,COL1A1,ITGA2,ITGB1,ITGAV,FN1,VTN,ACTN1
REAC:R-HSA-2022090	Assembly of collagen fibrils and other multimeric structures	0.024696	0.024696	COL1A1,COL4A4,COL4A3,COL12A1,COL7A1,PLEC,LAMA3,BMP1,COL8A1,PXDN,COL4A2,LAMC2
REAC:R-HSA-6785807	Interleukin-4 and Interleukin-13 signaling	0.0250456	0.0250456	ANXA1,IL18,VIM,BCL2L1,FSCN1,PIM1,HIF1A,ITGB1,LAMA5,FN1,IL13RA1,IL4R,CCND1,JUNB,MCL1,BIRC5,MAOA
REAC:R-HSA-3928663	EPHA-mediated growth cone collapse	0.0312098	0.0312098	MYL9,EPHA2,MYH14,MYL6,MYH9,MYL12B,ROCK2,FYN
REAC:R-HSA-194138	Signaling by VEGF	0.0388608	0.0388608	CAV1,AXL,ITGAV,CTNNA1,TRIB3,NCK2,ACTB,PXN,BAIAP2,PRKCZ,PAK2,CYFIP2,NCK1,JUP,ROCK2,FYN
REAC:R-HSA-2129379	Molecules associated with elastic fibres	0.0437135	0.0437135	TGFB2,EFEMP1,BMP4,LTBP2,ITGB1,ITGAV,FN1,ITGB6,VTN

## Sheet: downregulated_pathways
Supplementary Table 6. Pathway enrichment of dysregulated genes following YAP overexpression.
Pathway ID	Description	p-value	FDR	Genes
GO:0030073	insulin secretion	0.000247698	0.000247698	ABCC8,CHGA,NEUROD1,KCNJ11,ADCYAP1,GAL,SSTR5,ADCY8,RAPGEF4,CACNA1C,BRSK2,GIPR,DPP4,LRP5L,SYT7,BAIAP3,CACNA1A,PTPRN,PER2,STX1A,SNAP25,PTPRN2,RIMS2
GO:0009914	hormone transport	0.000405528	0.000405528	ABCC8,CHGA,NEUROD1,KCNJ11,ADCYAP1,GAL,SSTR5,AGTR1,ADCY8,RAPGEF4,CRYM,INHA,CACNA1C,BRSK2,GIPR,DPP4,LRP5L,SYT7,CRHR1,BAIAP3,CACNA1A,LTBP4,PTPRN,PER2,STX1A,AGT,SNAP25,PTPRN2,RIMS2
GO:0023061	signal release	0.000426129	0.000426129	ABCC8,CHGA,NEUROD1,KCNJ11,ADCYAP1,NRXN1,GAL,SSTR5,AGTR1,ADCY8,CPLX1,RAPGEF4,NAAA,INHA,CACNA1C,BRSK2,GIPR,GAD1,DPP4,LRP5L,SYT7,CRHR1,BAIAP3,CACNA1A,LTBP4,CPLX2,MCTP2,PTPRN,UNC13B,PER2,STX1A,AGT,UNC13A,SNAP25,SYN3,PTPRN2,RIMS2
GO:0006091	generation of precursor metabolites and energy	0.000465445	0.000465445	HMGCS2,CBFA2T3,OGDHL,FBP1,SORBS1,PPARGC1A,CHCHD10,IGF2,GIPR,COX7B,DYRK2,ALDOC,ATP5MC1,AK4,LYRM7,PPP1R3E,MT-ND4L,MT-CO2,IDH2,HDAC4,SLC25A12,BDH1,MT-ND2,MT-ND4,SLC25A13,SLC25A22,THTPA,SDHAF4,PER2,MYC,GPI,CYB561,UQCRH,ATP5F1D,MT-ND5,MT-ND1,TRAP1,ATP5MC3,MT-CO1,GYG1,MT-CO3,RANBP2,CYCS,PPIF,PDHB,NUP210
GO:0044281	small molecule metabolic process	0.000556918	0.000556918	SOAT2,APOB,APOA2,HMGCS2,PRSS1,KCNJ11,PDK4,BGN,PROX1,ST6GAL1,CBFA2T3,SLC27A2,ADCY8,CKB,PAH,FBP1,ENTPD2,CYP2B6,TPK1,SORBS1,CRYM,APOA1,PPARGC1A,INPP4B,NAAA,BCAN,PDK1,IGF2,ASS1,DHRS3,ISYNA1,GAD1,XBP1,PRSS3,CEACAM1,B3GNT3,FGFR4,DYRK2,VCAN,HAL,ST3GAL1,CYP4F3,OAS1,ALDOC,ABCA2,TM7SF2,ATP5MC1,AK4,RIMKLA,ABCG1,PRODH,MACROD2,SDR16C5,TBXAS1,CBS,PDE2A,GPT2,GLYCTK,PPP1R3E,RPP14,PDSS1,IMPA2,RDH10,CD320,FAAH2,CO…
GO:0046879	hormone secretion	0.000894591	0.000894591	ABCC8,CHGA,NEUROD1,KCNJ11,ADCYAP1,GAL,SSTR5,AGTR1,ADCY8,RAPGEF4,INHA,CACNA1C,BRSK2,GIPR,DPP4,LRP5L,SYT7,CRHR1,BAIAP3,CACNA1A,LTBP4,PTPRN,PER2,STX1A,AGT,SNAP25,PTPRN2,RIMS2
GO:0030072	peptide hormone secretion	0.00118111	0.00118111	ABCC8,CHGA,NEUROD1,KCNJ11,ADCYAP1,GAL,SSTR5,ADCY8,RAPGEF4,CACNA1C,BRSK2,GIPR,DPP4,LRP5L,SYT7,CRHR1,BAIAP3,CACNA1A,LTBP4,PTPRN,PER2,STX1A,SNAP25,PTPRN2,RIMS2
GO:0015980	energy derivation by oxidation of organic compounds	0.00145921	0.00145921	CBFA2T3,OGDHL,SORBS1,PPARGC1A,IGF2,COX7B,DYRK2,LYRM7,PPP1R3E,MT-ND4L,MT-CO2,IDH2,SLC25A12,MT-ND2,MT-ND4,SLC25A13,SLC25A22,SDHAF4,PER2,MYC,UQCRH,ATP5F1D,MT-ND5,MT-ND1,TRAP1,MT-CO1,GYG1,MT-CO3,CYCS,PDHB
GO:2000345	regulation of hepatocyte proliferation	0.00352764	0.00352764	HPN,XBP1,CEACAM1,MDK,FBXW7
GO:0048878	chemical homeostasis	0.00624647	0.00624647	SOAT2,APOB,APOA2,TF,NEUROD1,CALCA,ADCYAP1,PDK4,F2,VGF,AGTR1,KDR,ATP2A3,ADCY8,AQP3,GPR157,SCGN,ABCB4,CA2,KCNH2,SLC12A2,APOA1,PPARGC1A,TMEM178A,PDK1,CACNA1C,BRSK2,SLC39A5,CD24,XBP1,SLC4A11,S100A14,CACNA2D1,STIM2,FGFR4,WNK4,OAS1,SCNN1A,LRP5L,ABCA2,BDKRB1,GRAMD1B,ABCG1,BAIAP3,TRPC6,SCARB1,CACNA1A,ERN1,RBP1,MLLT11,PLCB1,TFRC,PTPRN,RORA,UNC13B,ACKR3,GPR89B,PIK3R1,SLC12A7,ADCY7,ABCB6,MYC,CXCR4,ROGDI,AGT…
GO:0045333	cellular respiration	0.00742735	0.00742735	CBFA2T3,OGDHL,PPARGC1A,COX7B,LYRM7,MT-ND4L,MT-CO2,IDH2,SLC25A12,MT-ND2,MT-ND4,SLC25A13,SLC25A22,SDHAF4,UQCRH,ATP5F1D,MT-ND5,MT-ND1,TRAP1,MT-CO1,MT-CO3,CYCS,PDHB
GO:0006836	neurotransmitter transport	0.00881436	0.00881436	SLC18A1,NRXN1,CPLX1,NAAA,GAD1,SLC29A1,SYT7,BAIAP3,SLC25A12,CPLX2,MCTP2,RAB3B,SLC25A13,SLC25A22,UNC13B,SLC36A1,PER2,STX1A,UNC13A,SNAP25,SYK,SYN3,PTPRN2,RIMS2
GO:0046883	regulation of hormone secretion	0.0108192	0.0108192	ABCC8,CHGA,NEUROD1,KCNJ11,ADCYAP1,GAL,SSTR5,AGTR1,ADCY8,RAPGEF4,INHA,CACNA1C,BRSK2,GIPR,DPP4,LRP5L,SYT7,CRHR1,BAIAP3,CACNA1A,PER2,STX1A,AGT,SNAP25
GO:0006493	protein O-linked glycosylation	0.0141035	0.0141035	MUC5B,GALNT9,B3GALT2,ST6GAL1,MUC5AC,LFNG,MUC13,LARGE2,B3GNT3,ST3GAL1,B3GALT1,GALNT14,ST6GALNAC4,GCNT3,SDF2L1,B3GALT5,TMTC4,GALNT13
GO:0007389	pattern specification process	0.0170821	0.0170821	CFC1,ASCL1,IHH,LRRC6,HES6,LFNG,TDGF1,HEY1,SIX2,LRP5L,SMAD1,FBXL15,HOXB5,HOXB9,SHH,DLL4,NBL1,RIPPLY3,STC1,HOXB6,HES1,PTCH1,HOXB4,HOXB3,HOXC9,DSCAML1,NDRG4,KIF3B
GO:0007399	nervous system development	0.017809	0.017809	OPCML,RET,ASCL1,EPHA7,NEUROD1,INSM1,NKX2-2,ADCYAP1,F2,FGF14,NRXN1,SRRM4,CTNND2,SPOCK2,NPTX1,ASIC2,NR0B1,PADI2,PROX1,HES6,NEURL1,CKB,TENM4,OLFM1,CXCL1,ROR2,GPR157,KDM7A,HEY1,MAP2,BTG2,FGF9,CAMK1D,GRIP1,BCAN,BTBD3,PRDM8,TUBB2B,LRP4,SEMA6A,ADAM22,BRSK2,XBP1,ETV1,RAP2A,SOX2,SERPINF1,EPB41L3,COX7B,SDK2,VCAN,MYT1L,ABCA2,ID2,FLRT3,NRG1,RAPGEF5,OBSL1,USH1C,PAK3,ID4,ID3,NRSN2,TMOD2,CLSTN3,MDK,NREP,FRY,HDA…
GO:0050796	regulation of insulin secretion	0.0267933	0.0267933	ABCC8,CHGA,NEUROD1,KCNJ11,SSTR5,ADCY8,RAPGEF4,CACNA1C,BRSK2,GIPR,DPP4,LRP5L,SYT7,BAIAP3,CACNA1A,PER2,STX1A,SNAP25
GO:0034434	sterol esterification	0.0295523	0.0295523	SOAT2,APOA2,AGTR1,APOA1,ABCA2,ABCG1,AGT
GO:0034433	steroid esterification	0.0295523	0.0295523	SOAT2,APOA2,AGTR1,APOA1,ABCA2,ABCG1,AGT
GO:0034435	cholesterol esterification	0.0295523	0.0295523	SOAT2,APOA2,AGTR1,APOA1,ABCA2,ABCG1,AGT
GO:0140352	export from cell	0.0325808	0.0325808	PPY,ABCC8,CHGA,APOA2,TF,PRSS2,NEUROD1,KCNJ11,ADCYAP1,NRXN1,GAL,SERPINA1,SSTR5,PADI2,AGTR1,SCG2,AOC1,SLC27A2,ADCY8,CXCL1,ABCB1,CPLX1,RAPGEF4,KCNH2,RAB37,APOA1,CADPS2,NAAA,QPCT,INHA,IGF2,CACNA1C,BRSK2,GIPR,IQGAP2,GAD1,TUBA4A,XBP1,SCG3,ZBTB7B,PRSS3,CEACAM1,CORO1A,CTSC,PAEP,DPP4,ALDOC,FXYD2,LRP5L,SYT7,CRHR1,SCAMP5,ABCG1,CEACAM6,BAIAP3,CYBA,MIA3,CACNA1A,SELENOP,RAB27A,LRMP,LGALS3BP,RAB3D,MDK,LTBP4,SLC…
GO:0042632	cholesterol homeostasis	0.0477381	0.0477381	SOAT2,APOB,APOA2,APOA1,CD24,XBP1,FGFR4,LRP5L,ABCA2,GRAMD1B,ABCG1,SCARB1,RORA,TMEM97,ACSM3
REAC:R-HSA-1430728	Metabolism	1.64815e-06	1.64815e-06	ABCC8,APOB,SERPINA6,APOA2,HMGCS2,PRSS1,KCNJ11,B3GALT2,PDK4,BGN,ENPP2,GSTA4,CA9,AOC1,FABP6,FABP1,SLC27A2,ADCY8,CKB,PAH,FBP1,ENTPD2,CYP2B6,ABCB1,TPK1,GNG2,RAPGEF4,ABCB4,CA2,CRYM,APOA1,DDC,PPARGC1A,INPP4B,BCAN,GPX2,PDK1,AKR7A3,CACNA1C,ASS1,ISYNA1,STS,PRSS3,COX7B,B3GNT3,VCAN,HAL,ST3GAL1,CYP4F3,ARSE,ALDOC,TM7SF2,ATP5MC1,AK4,RIMKLA,AKR7L,PRODH,TBXAS1,CBS,CACNA1A,GLYCTK,RPP14,B3GALT1,UCP2,PDSS1,IMPA2,CD…
REAC:R-HSA-381426	Regulation of Insulin-like Growth Factor (IGF) transport and uptake by Insulin-like Growth Factor Binding Proteins (IGFBPs)	9.15984e-05	9.15984e-05	BPIFB2,APOB,APOA2,TF,F2,SERPINA1,VGF,CHGB,SCG2,IGFBP5,APOA1,IGFBP2,IGF2,SERPINA10,SCG3,VCAN,TMEM132A,MGAT4A,MIA3,IGFBP6,TIMP1,GOLM1
REAC:R-HSA-8957275	Post-translational protein phosphorylation	0.00258422	0.00258422	BPIFB2,APOB,APOA2,TF,SERPINA1,VGF,CHGB,SCG2,IGFBP5,APOA1,SERPINA10,SCG3,VCAN,TMEM132A,MGAT4A,MIA3,TIMP1,GOLM1
REAC:R-HSA-1428517	The citric acid (TCA) cycle and respiratory electron transport	0.0248444	0.0248444	PDK4,PDK1,COX7B,ATP5MC1,UCP2,MT-CO2,IDH2,MT-ND2,MT-ND4,UQCRH,ATP5F1D,MT-ND5,COX16,MT-ND1,TRAP1,ATP5MC3,MT-CO1,MPC1,PDK3,MT-CO3,CYCS,PDHB
