# Supplementary material for: A miR-375/YAP axis regulates neuroendocrine differentiation and tumorigenesis in lung carcinoid cells
Source: Sci Rep. 2021 May 17;11:10455. doi: 10.1038/s41598-021-89855-4 (PMC8129150; doi:10.1038/s41598-021-89855-4)
Supplement: Supplementary file 7 — Supplementary Table 7. [file 41598_2021_89855_MOESM7_ESM.xlsx]

## Sheet: upregulated
Supplementary Table 7. Pathway enrichment of dysregulated genes following miR-375 depletion and YAP overexpression.
Gene	miR-375 depletion (median TPM)	H727 control (median TPM)	Fold change	Fold change (log2)	YAP overexpression (median TPM)	H727 control (median TPM)	Fold change	Fold change (log2)
ABCA1	3.93031	1.83414	2.14286	1.09954	24.4193	1.31257	18.6042	4.21755
AC005776.1	8.16077	3.65655	2.23182	1.15822	10.6838	5.31535	2.00999	1.00719
AC011479.1	16.3399	0	Inf	Inf	13.6953	0	Inf	Inf
AC073107.1	13.1239	7.06404	1.85784	0.89363	13.3939	6.94317	1.92908	0.947913
AC092651.2	28.7631	4.97499	5.78154	2.53145	2.01586	0.150923	13.3569	3.73951
AC092681.1	23.3001	7.8709	2.96028	1.56574	13.4189	5.10291	2.62966	1.39487
AC114501.1	42.1647	0	Inf	Inf	13.2998	0	Inf	Inf
AC217628.1	18.9459	12.2666	1.54451	0.627153	61.3552	13.2491	4.63088	2.21129
AC243547.3	18.5605	0.863087	21.5048	4.42659	7.56616	3.43138	2.20499	1.14077
AC275440.1	6.76871	2.64722	2.55691	1.3544	14.6215	6.07918	2.40518	1.26614
ADORA2B	9.49944	5.09881	1.86307	0.897682	27.4856	6.31814	4.35026	2.1211
AFAP1L2	7.68802	3.51668	2.18616	1.1284	56.5348	2.43263	23.2402	4.53855
AHNAK	115.538	51.5416	2.24164	1.16455	371.343	56.9909	6.51582	2.70395
AHR	139.179	74.1612	1.87671	0.908203	161.362	88.8223	1.81669	0.861311
AKAP12	83.7162	31.3245	2.67255	1.41822	50.7445	28.2329	1.79736	0.845876
ALS2CL	2.74316	1.09825	2.49775	1.32063	26.7652	1.84851	14.4793	3.85592
ANKRD1	0.75391	0.395746	1.90504	0.929818	180.93	0.944644	191.532	7.58145
ANXA1	35.2045	5.58076	6.30819	2.65723	392.069	31.9739	12.2622	3.61614
AP000351.2	25.2677	5.55377	4.54965	2.18576	21.4689	13.6103	1.5774	0.657549
AP003419.1	48.9943	26.1721	1.872	0.904584	47.6935	22.9103	2.08175	1.0578
APOBEC3B	23.3349	12.9867	1.79682	0.845449	26.5919	13.9923	1.90047	0.926354
AREG	55.6007	28.8455	1.92754	0.946758	149.31	32.7435	4.56001	2.18904
ARF4	226.417	146.016	1.55063	0.632856	191.865	121.696	1.57659	0.656809
ARFGAP1	172.458	100.138	1.7222	0.784256	156.671	84.4429	1.85535	0.891694
ARFGAP3	30.8619	17.1609	1.79839	0.846706	31.8802	18.6399	1.71033	0.774271
ARHGDIB	122.56	73.3506	1.67088	0.740606	136.815	63.7867	2.14489	1.1009
ATL3	53.7978	27.5576	1.95219	0.965094	68.2597	36.573	1.86639	0.900253
ATP10A	9.95513	6.10941	1.62948	0.704407	26.3635	9.15376	2.88008	1.52611
BASP1	25.4252	2.40594	10.5677	3.40159	58.0807	11.9507	4.86	2.28096
BCL2L12	10.0313	5.10374	1.96548	0.974882	42.3258	7.27502	5.81797	2.54052
BMP1	24.3903	11.4988	2.12112	1.08482	33.3047	13.5816	2.4522	1.29408
BNIP3P4	38.3485	18.5011	2.07277	1.05156	68.2585	35.1257	1.94326	0.958482
C10orf88	24.5478	12.5402	1.95753	0.969032	21.8566	14.0183	1.55915	0.640758
C11orf24	136.964	62.1612	2.20337	1.13971	134.566	81.9433	1.64218	0.715617
C11orf68	17.9068	11.0495	1.6206	0.69653	53.7531	13.235	4.06145	2.02199
C1orf122	41.6556	26.0746	1.59755	0.675864	36.1447	22.9251	1.57664	0.656858
CATSPER1	26.9336	9.93534	2.71089	1.43877	27.2284	16.0499	1.69649	0.762549
CAV1	1.36013	0.508762	2.6734	1.41868	341.207	2.15268	158.503	7.30837
CCDC68	38.4812	17.9657	2.14192	1.09891	70.8923	15.8959	4.4598	2.15698
CD109	22.8405	5.85905	3.89833	1.96286	30.0951	15.4965	1.94206	0.957591
CD55	48.7963	21.1565	2.30645	1.20567	46.7018	20.2593	2.30521	1.2049
CDCP1	52.4668	22.2741	2.35551	1.23604	52.1088	34.1526	1.52576	0.609532
CEMIP	55.0333	34.1379	1.61208	0.688928	57.3188	23.1965	2.47101	1.3051
CHMP2B	24.9811	16.4644	1.51727	0.601482	34.7355	20.1934	1.72014	0.782526
CITED2	34.6192	10.177	3.4017	1.76626	124	20.1527	6.15301	2.62129
CKS1BP3	25.8968	16.9122	1.53125	0.614709	51.8307	0	Inf	Inf
COL7A1	17.0659	7.95478	2.14536	1.10122	32.304	8.15072	3.96333	1.98671
COX6CP17	35.3134	0	Inf	Inf	8.03565	0	Inf	Inf
CPA4	2.62882	1.57834	1.66556	0.736007	73.8204	2.43176	30.3568	4.92395
CPNE8	62.2631	39.7371	1.56688	0.647891	52.0587	28.9651	1.79729	0.845825
CREB3	39.2051	25.8873	1.51445	0.598797	47.5144	28.4475	1.67025	0.740063
CRYBG1	7.71264	2.70069	2.8558	1.5139	24.943	4.98854	5.00006	2.32195
CST6	3.65555	1.11559	3.27679	1.71228	41.4115	1.68356	24.5976	4.62044
CTSH	36.9197	13.3321	2.76923	1.46949	42.4995	22.6554	1.87592	0.907595
CYP1B1	52.0495	30.9231	1.68319	0.7512	75.5938	36.7073	2.05937	1.0422
CYP2S1	17.5022	5.56689	3.14398	1.65259	32.0474	4.7314	6.77334	2.75987
DOCK5	67.427	40.935	1.64717	0.719994	116.989	57.8868	2.021	1.01507
DST	166.41	107.451	1.5487	0.631061	205.945	125.03	1.64717	0.719991
DYRK4	24.6024	3.07721	7.99506	2.99911	8.60701	5.43941	1.58234	0.662062
EGFR	151.997	83.3952	1.82261	0.866003	268.078	77.2952	3.46824	1.7942
EGR1	39.7002	12.1434	3.26928	1.70897	17.56	6.87722	2.55336	1.3524
EHD2	19.0118	2.17314	8.74855	3.12904	37.1603	5.66652	6.55786	2.71323
EMP1	65.5603	27.7447	2.36298	1.24061	218.385	52.8768	4.13007	2.04616
EPB41L1	15.7523	3.74824	4.20258	2.07128	20.7463	7.4901	2.76983	1.4698
EPS8L2	68.8716	40.7982	1.68811	0.755405	270.13	73.7014	3.66519	1.87389
ERBB2	54.2459	35.0074	1.54956	0.631855	74.6531	32.3105	2.31049	1.2082
F2RL1	66.5802	15.5201	4.28993	2.10096	73.9803	26.2816	2.81491	1.49309
FADS3	48.4259	31.4639	1.5391	0.622084	53.0363	31.5844	1.6792	0.747771
FAM3C	65.9088	38.4509	1.7141	0.777455	68.9654	42.2433	1.63258	0.707151
FAM9B	96.6756	36.3235	2.66152	1.41225	76.9764	37.3266	2.06224	1.04421
FGFR2	22.8298	6.02802	3.78727	1.92116	26.1585	13.6319	1.91892	0.940293
FHL2	124.24	57.4398	2.16297	1.11301	227.156	94.3617	2.40729	1.26741
FLII	125.103	80.4163	1.55569	0.637555	188.929	120.29	1.57062	0.651333
FLNC	2.59499	1.31198	1.97792	0.983986	70.3412	1.93039	36.439	5.18741
FOLR1	3.61856	0.540449	6.69547	2.74319	30.499	0.392812	77.6428	6.27878
FOSL1	34.481	12.7135	2.71215	1.43944	85.7177	23.7634	3.60712	1.85085
FOSL2	34.5937	17.4523	1.98218	0.987087	53.53	17.8642	2.99649	1.58327
FSCN1	26.86	4.40271	6.10078	2.60899	33.0384	8.77319	3.76584	1.91297
FSTL3	5.94563	3.44138	1.72769	0.788842	68.9394	2.80349	24.5906	4.62003
FTSJ1	43.7128	25.5691	1.70959	0.773651	62.671	35.2117	1.77984	0.831744
GALNT3	74.4847	46.3939	1.60549	0.683011	88.1807	30.5725	2.88431	1.52823
GALNT5	22.6395	14.7346	1.53648	0.619632	20.3137	13.2434	1.53387	0.617179
GAS6	0.706496	0.343667	2.05576	1.03967	54.3727	0.886748	61.317	5.93822
GATA6	15.0925	9.94161	1.51812	0.602283	26.3768	12.2047	2.16121	1.11184
GBP3	28.011	7.2528	3.86209	1.94938	31.0804	12.9468	2.40062	1.26341
GDAP2	28.7547	13.6134	2.11224	1.07877	25.1235	16.6281	1.51091	0.595414
GJB3	8.39782	1.14442	7.33809	2.8754	39.1391	3.03173	12.9098	3.6904
GPAT3	9.58498	4.65392	2.05955	1.04233	15.8536	6.66979	2.37692	1.24909
GPRC5A	53.2527	22.9	2.32544	1.2175	308.646	33.162	9.30723	3.21835
GSTM3	30.837	8.39091	3.67504	1.87776	23.4543	13.2385	1.77167	0.825114
GULP1	26.1446	17.2497	1.51565	0.599941	67.8868	33.9598	1.99903	0.999302
HELZ2	17.0219	8.08175	2.10621	1.07465	19.3992	9.10475	2.13067	1.0913
HS6ST2	17.8394	8.69054	2.05274	1.03755	37.4385	15.9085	2.35337	1.23473
HSBP1L1	32.4633	20.3288	1.59691	0.675282	87.8755	27.0682	3.24644	1.69886
HSPA1A	61.339	33.619	1.82453	0.867528	81.2555	35.7756	2.27125	1.18349
HSPG2	59.1471	20.6049	2.87053	1.52132	178.044	40.5144	4.39459	2.13573
IGKV1OR-2	11.1333	0	Inf	Inf	22.3269	5.57338	4.00599	2.00216
IL18BP	28.531	16.7995	1.69832	0.764112	35.0367	21.9644	1.59516	0.673697
IL32	49.1554	16.4008	2.99714	1.58359	58.7886	17.1143	3.43505	1.78033
INHBB	1.63005	1.06546	1.5299	0.61344	25.1965	1.26694	19.8877	4.3138
INPPL1	135.403	72.9416	1.85631	0.89244	204.918	117.283	1.74721	0.805054
ITGA2	30.5231	8.50892	3.58719	1.84286	36.4306	7.37218	4.94164	2.30499
ITGB6	87.6606	39.5046	2.219	1.14991	65.8497	35.5654	1.85151	0.888705
JUN	26.9771	5.13233	5.25631	2.39405	23.3803	6.53682	3.57671	1.83863
KDELR3	55.4995	9.20189	6.03132	2.59247	14.0929	7.47171	1.88617	0.915457
KIF1C	55.2721	29.5733	1.86899	0.902257	68.0655	36.1639	1.88214	0.912372
KRT17	8.16324	4.32843	1.88596	0.915299	113.058	1.52455	74.1584	6.21254
KRT19	843.467	538.212	1.56716	0.648156	1064.4	628.535	1.69347	0.759982
KRT4	3.85428	1.10027	3.50303	1.8086	28.0808	0.968602	28.991	4.85754
KRT7	714.68	420.658	1.69896	0.76465	3375.5	564.595	5.97862	2.57981
LAMA3	507.715	93.0619	5.45567	2.44776	241.452	89.6893	2.69209	1.42873
LAMC2	102.079	49.6335	2.05665	1.04029	116.235	69.2066	1.67954	0.748063
LGALS14	9.48791	4.78306	1.98365	0.988156	5.53469	2.80591	1.97251	0.980035
LPCAT1	62.6696	41.3605	1.5152	0.599511	84.6743	56.079	1.50991	0.594464
LRMDA	46.1195	7.73979	5.95876	2.57501	20.1976	12.9255	1.56262	0.643964
LRRN1	18.4186	10.3255	1.7838	0.83495	29.2902	10.454	2.80181	1.48636
LY6K	12.1641	3.28622	3.70154	1.88812	22.4666	10.8072	2.07886	1.05579
ME3	81.3977	39.474	2.06206	1.04409	173.292	56.5802	3.06276	1.61483
MFGE8	140.35	62.1277	2.25905	1.17572	357.335	63.3313	5.64232	2.49629
MICAL2	78.751	50.1786	1.56941	0.650226	121.353	61.0763	1.9869	0.990521
MVP	46.651	27.912	1.67136	0.741024	62.4088	33.783	1.84734	0.885452
MYO1E	138.492	83.9305	1.65008	0.722537	149.662	94.3506	1.58623	0.665604
MYO5B	64.2673	39.1167	1.64296	0.716299	67.5561	33.7684	2.00057	1.00041
MYOF	14.7155	4.87169	3.02062	1.59484	302.226	10.902	27.722	4.79296
NFKB2	20.6762	12.8298	1.61157	0.688465	25.5973	11.7334	2.18157	1.12537
NKAIN4	11.1565	2.86839	3.88946	1.95957	38.8893	6.87514	5.65651	2.49991
NME1-NME2	8.16674	4.52036	1.80666	0.853323	37.8388	14.5242	2.60522	1.38141
NNMT	336.759	192.223	1.75192	0.808937	573.743	154.642	3.71014	1.89148
NOP56P3	5.03024	2.95541	1.70204	0.767269	36.3539	5.9251	6.13558	2.6172
NOTCH2NLA	20.908	5.38708	3.88114	1.95648	24.6242	12.1211	2.03152	1.02256
NPPB	24.8729	13.0644	1.90387	0.928934	287.918	15.0568	19.1221	4.25717
NR4A1	26.5648	8.24666	3.22127	1.68763	20.8365	8.33853	2.49882	1.32125
NTN4	125.207	23.2745	5.37958	2.42749	335.052	24.2216	13.8328	3.79002
OPTN	58.4067	32.4272	1.80116	0.848928	46.3316	25.4312	1.82184	0.865396
OR7E13P	4.71508	2.20599	2.1374	1.09586	25.5641	3.33945	7.65518	2.93644
OVCA2	15.3358	9.65536	1.58832	0.667501	10.4432	3.93828	2.65172	1.40693
PACSIN3	6.94772	4.20887	1.65073	0.723107	44.9551	7.90124	5.68963	2.50834
PAG1	45.8177	26.321	1.74073	0.799693	75.0148	33.1957	2.25977	1.17618
PAPSS2	34.5982	4.22788	8.18334	3.03269	15.887	9.63272	1.64927	0.721832
PCDHAC2	32.7573	20.1011	1.62963	0.704545	42.2992	13.0734	3.2355	1.69399
PDLIM1	57.6747	37.7821	1.52651	0.610233	98.378	43.678	2.25235	1.17143
PDLIM7	57.5376	18.9286	3.03971	1.60393	95.5825	33.7082	2.83559	1.50365
PINK1	28.3965	17.9561	1.58144	0.66124	26.1437	17.192	1.52069	0.604725
PLAU	41.1783	9.67265	4.25719	2.0899	191.021	28.8588	6.61917	2.72665
PLAUR	40.1811	11.8488	3.39115	1.76177	46.0387	19.7471	2.33141	1.2212
PLEC	102.984	65.2478	1.57835	0.658417	190.701	65.5529	2.90912	1.54058
PNKD	37.4819	22.5451	1.66253	0.733378	31.0454	17.8577	1.73849	0.797834
POFUT2	27.0553	15.597	1.73465	0.794645	23.9704	11.6477	2.05794	1.0412
PORCN	11.7769	5.82439	2.02199	1.01577	34.0431	5.72143	5.95011	2.57292
PRELID2	37.4533	22.0636	1.69751	0.763424	64.7044	25.0766	2.58027	1.36752
PROM1	5.09338	2.15511	2.36339	1.24086	44.0541	2.7301	16.1364	4.01225
PRSS22	12.1816	8.03727	1.51564	0.59993	38.1562	11.617	3.28453	1.71569
PRSS23	83.6203	51.7811	1.61488	0.691427	526.985	76.3123	6.90563	2.78777
PRSS8	9.08369	5.93045	1.5317	0.615137	25.659	11.1793	2.29523	1.19864
PRUNE2	11.0983	5.23291	2.12086	1.08465	29.3354	9.45511	3.1026	1.63348
PTHLH	77.63	19.664	3.94781	1.98105	128.482	24.1356	5.32333	2.41233
PTPRJ	47.8378	29.84	1.60314	0.680902	67.8971	41.7004	1.62821	0.703288
PXDC1	15.065	5.45517	2.76161	1.46551	42.5724	6.26251	6.79798	2.76511
RAB11FIP1	28.1036	18.3337	1.53289	0.616258	41.212	21.6471	1.90381	0.928892
RAB27B	21.6709	11.1665	1.94071	0.956587	31.2652	9.6189	3.2504	1.70062
RAB31	40.5607	15.0839	2.689	1.42707	125.654	27.0253	4.64949	2.21707
RAP2C	21.2386	13.6084	1.5607	0.642192	24.7343	16.0481	1.54126	0.624107
RASSF7	30.7907	17.3263	1.77711	0.829531	39.556	23.5389	1.68045	0.748848
REEP5	136.349	81.2243	1.67868	0.747325	170.299	104.688	1.62673	0.701972
RHOC	140.325	91.2022	1.53861	0.621629	183.609	110.694	1.6587	0.73005
RIN1	21.067	5.95069	3.54026	1.82385	15.6825	8.44349	1.85735	0.893243
RPL17P51	13.1477	0	Inf	Inf	4.01247	0	Inf	Inf
RRAS	19.0579	10.4207	1.82884	0.870931	29.4882	13.3547	2.20808	1.14279
RRBP1	157.63	79.3378	1.98682	0.99046	127.103	82.29	1.54457	0.627205
RWDD3	18.4626	7.92802	2.32878	1.21958	30.0732	15.5932	1.92861	0.947562
SAMD4A	33.1027	20.2922	1.63131	0.706027	64.035	25.1958	2.5415	1.34568
SCEL	17.8125	7.36219	2.41946	1.27469	59.2529	9.2009	6.4399	2.68704
SEC23A	123.136	68.5585	1.79607	0.844847	114.346	72.7964	1.57077	0.651471
SEMA3B	13.6672	6.46141	2.1152	1.08079	32.2835	8.3213	3.87962	1.95592
SERPINE1	25.5999	14.9843	1.70845	0.772686	57.0273	12.3335	4.62377	2.20907
SFN	43.5384	22.2726	1.9548	0.967018	71.3506	27.8805	2.55916	1.35567
SGMS2	15.9866	10.3509	1.54447	0.62711	43.0516	10.8408	3.97124	1.98959
SH3BGRL2	49.071	23.0702	2.12703	1.08884	59.724	29.2331	2.04303	1.03071
SH3BGRL3	96.4155	51.7734	1.86226	0.897054	107.392	52.4826	2.04624	1.03297
SIGLEC6	17.8808	3.70508	4.82602	2.27083	223.556	4.59207	48.6831	5.60535
SLC2A10	28.651	8.09086	3.54116	1.82422	22.3276	7.62489	2.92825	1.55004
SLC2A2	7.11935	1.00964	7.05135	2.8179	11.176	1.65389	6.75742	2.75647
SLC8B1	41.5906	27.4639	1.51437	0.598721	62.485	31.774	1.96654	0.975663
SMARCD3	28.1665	15.2985	1.84113	0.880593	19.7498	12.612	1.56595	0.647041
SNAI2	4.46068	1.52128	2.93219	1.55198	15.3005	1.33636	11.4494	3.5172
SNRPCP9	19.2408	0	Inf	Inf	14.3092	0	Inf	Inf
SNX24	22.1073	11.8769	1.86136	0.896359	40.7791	17.0875	2.38648	1.25489
SPINK1	152.22	25.114	6.06117	2.5996	266.68	41.785	6.38221	2.67406
SPOCK1	254.532	162.842	1.56306	0.644375	237.151	155.864	1.52153	0.605523
SPTSSB	35.7152	17.8354	2.00249	1.00179	108.862	15.2584	7.13456	2.83482
SYNE1	178.6	119.028	1.50049	0.58543	497.848	107.95	4.61184	2.20534
SYTL2	61.4866	39.1186	1.5718	0.652415	134.171	66.5616	2.01574	1.01131
TCEAL9	37.7436	18.0482	2.09126	1.06437	47.8922	15.9836	2.99633	1.5832
TFF2	60.1738	3.4993	17.196	4.104	19.3878	6.92597	2.79929	1.48506
TGFB1I1	30.3207	12.6205	2.40249	1.26453	64.3666	19.0655	3.37608	1.75535
TGFB2	7.95801	0.928026	8.5752	3.10017	117.957	1.53069	77.0617	6.26794
TIMP3	41.3411	13.624	3.03443	1.60143	49.0015	20.6923	2.3681	1.24373
TINAGL1	105.939	16.1022	6.57914	2.7179	191.557	42.3567	4.52247	2.17711
TM4SF1	40.1644	18.5788	2.16184	1.11226	84.5705	33.8765	2.49643	1.31987
TMC6	29.5381	19.6658	1.502	0.586883	27.5201	18.0031	1.52863	0.612238
TMEM120A	47.532	28.8181	1.64938	0.721925	59.0436	29.3376	2.01256	1.00903
TMEM125	38.1259	18.7474	2.03367	1.02408	38.0555	23.2385	1.6376	0.711587
TMEM87B	71.4464	35.6775	2.00256	1.00185	62.7862	37.9054	1.65639	0.728044
TNFAIP8	28.1213	16.0926	1.74747	0.805269	55.4599	20.0434	2.76699	1.46832
TNFRSF12A	117.473	61.5892	1.90737	0.931582	471.779	85.5471	5.51484	2.46332
TNIK	33.1768	12.139	2.73307	1.45052	28.4641	18.0969	1.57287	0.653404
TOM1L2	31.0429	20.6568	1.50279	0.587645	33.9073	12.6073	2.68951	1.42734
TPBG	7.30447	0.600854	12.1568	3.60369	19.0482	7.42418	2.56569	1.35935
TRIM5	15.4127	8.53194	1.80647	0.853174	26.0519	14.0925	1.84864	0.886463
TSPAN1	207.376	126.852	1.63479	0.709109	202.491	121.8	1.66249	0.733349
TSPAN4	13.9792	7.39476	1.89042	0.918706	63.6837	17.944	3.54903	1.82742
UACA	155.209	93.2902	1.66372	0.73441	434.874	114.875	3.78563	1.92053
UBASH3B	109.738	68.2883	1.60699	0.684357	369.442	156.757	2.35678	1.23682
UNC13D	5.75099	2.79231	2.05958	1.04235	29.7514	3.46093	8.59638	3.10373
UNC93B1	28.7781	17.3038	1.66312	0.733889	58.8081	24.2768	2.4224	1.27644
VCL	75.0528	48.0074	1.56336	0.644651	197.547	79.8494	2.474	1.30685
VSIG2	30.3261	13.5418	2.23945	1.16314	30.05	19.3742	1.55103	0.633228
YAP1	48.0751	21.4039	2.24609	1.16742	2947.44	63.2954	46.5663	5.54122

## Sheet: downregulated
Supplementary Table 7. Pathway enrichment of dysregulated genes following miR-375 depletion and YAP overexpression.
Gene	miR-375 depletion (median TPM)	H727 control (median TPM)	Fold change	Fold change (log2)	YAP overexpression (median TPM)	H727 control (median TPM)	Fold change	Fold change (log2)
ABCC8	23.8534	52.4953	0.454392	-1.13799	2.18727	41.2768	0.0529903	-4.23813
ABCG1	14.3655	25.6397	0.560284	-0.83577	11.6497	24.0096	0.48521	-1.04332
AC007325.2	13.5355	23.8492	0.567545	-0.817193	11.3432	28.326	0.400454	-1.32029
AC007326.3	0	26.6101	0	und	0	22.7929	0	und
AC025518.1	12.4767	28.238	0.441841	-1.1784	7.95815	19.0747	0.41721	-1.26116
AC099677.1	0	13.5919	0	und	10.0266	46.5688	0.215307	-2.21553
AC107983.1	0	11.1526	0	und	0.611024	15.4587	0.0395262	-4.66105
AC112191.2	9.98616	22.9059	0.435965	-1.19772	21.607	40.4223	0.534532	-0.903653
AC270285.1	0	7.40606	0	und	0	11.4805	0	und
ACKR3	16.016	27.1783	0.589295	-0.762939	11.253	19.0475	0.590787	-0.759289
ADAM22	14.328	21.989	0.651599	-0.617943	9.76027	25.3437	0.385116	-1.37663
ADAMTS9	13.233	24.6957	0.535843	-0.900117	7.64159	20.9458	0.364828	-1.45471
ADCYAP1	134.489	246.153	0.546365	-0.872063	21.5845	133.874	0.16123	-2.63281
ADGRG5	13.3781	27.5599	0.485418	-1.0427	3.37881	25.1446	0.134375	-2.89566
AES	479.455	776.667	0.617323	-0.695903	346.645	586.284	0.591258	-0.758141
AL139008.1	0	4.661	0	und	9.08682	16.4637	0.551931	-0.857441
AL356432.3	8.55983	64.2438	0.13324	-2.9079	41.7882	64.1235	0.651683	-0.617758
AL591926.6	8.7651	29.455	0.297576	-1.74867	4.34569	8.56345	0.50747	-0.978607
AL645949.1	0	9.23547	0	und	5.78041	11.9881	0.482179	-1.05236
AMER3	17.3257	34.2093	0.506462	-0.981473	9.79326	28.0066	0.349677	-1.5159
ANKS4B	34.1584	52.5116	0.650492	-0.620396	20.5296	41.7488	0.491741	-1.02403
AP3M2	27.5666	44.884	0.614175	-0.703278	33.5918	51.4247	0.653224	-0.614351
ARAP3	11.7526	25.0663	0.46886	-1.09277	8.56108	20.1795	0.424245	-1.23703
ARHGEF38	9.66656	18.94	0.510377	-0.970363	9.33502	14.7798	0.631605	-0.662905
ASCL1	56.7676	150.193	0.377964	-1.40368	20.2708	184.034	0.110147	-3.1825
B3GALT1	22.9527	38.4026	0.597686	-0.74254	15.8973	30.4099	0.522767	-0.935759
BAHCC1	10.8778	25.6678	0.42379	-1.23858	14.1663	22.9727	0.616657	-0.697459
BAIAP3	6.07718	11.2509	0.540151	-0.888566	6.11555	12.4271	0.492115	-1.02293
BCL11A	21.5868	50.2239	0.429811	-1.21823	25.5134	38.1952	0.667974	-0.582137
BCL7A	21.3508	35.5505	0.600578	-0.735577	14.3524	29.9539	0.479149	-1.06145
BGN	5.45966	30.1597	0.181025	-2.46574	3.84028	20.2584	0.189565	-2.39924
BICD1	92.4827	169.835	0.544545	-0.876877	72.0306	118.529	0.607706	-0.718555
BMF	33.9998	59.2076	0.574247	-0.800256	24.3252	47.8879	0.507961	-0.977211
BRICD5	19.7406	35.7986	0.551436	-0.858734	22.1603	37.4201	0.592203	-0.755836
BTG2	30.9595	51.142	0.605364	-0.724125	10.8824	31.6892	0.34341	-1.542
BX088651.1	14.3858	26.1565	0.549989	-0.862524	8.10616	29.2191	0.277427	-1.84982
C2CD4A	42.0558	86.2053	0.487856	-1.03547	9.02522	79.0188	0.114216	-3.13016
C2CD4B	24.1086	67.7216	0.355996	-1.49007	19.1451	49.0753	0.390117	-1.35802
C6orf136	17.8102	28.5484	0.62386	-0.680705	22.9597	34.6979	0.661703	-0.595745
CA8	37.8942	78.8498	0.480587	-1.05713	16.4387	83.0106	0.198031	-2.3362
CADPS2	32.717	88.6719	0.368967	-1.43844	22.6226	65.5001	0.345382	-1.53373
CALML4	11.9419	26.8223	0.445222	-1.1674	7.85789	16.4215	0.478513	-1.06337
CBFA2T2	52.236	87.6804	0.595755	-0.747209	49.7323	83.0626	0.598733	-0.740015
CBSL	9.80228	19.6066	0.499949	-1.00015	16.1244	25.3328	0.636503	-0.65176
CCDC159	121.439	186.237	0.652067	-0.616907	48.7434	145.965	0.333939	-1.58235
CCDC34	37.1507	64.7604	0.573664	-0.801722	32.197	63.9117	0.503773	-0.989155
CCNE1	22.7151	36.2004	0.627483	-0.672352	23.6633	38.8982	0.60834	-0.71705
CD99	206.532	335.339	0.615891	-0.699253	253.333	392.544	0.64536	-0.631823
CELF3	14.1846	31.7626	0.44658	-1.16301	5.29007	19.6496	0.26922	-1.89314
CFC1	25.4632	51.2644	0.496703	-1.00954	2.80384	35.4409	0.0791129	-3.65994
CGNL1	29.7971	50.4762	0.590319	-0.760433	16.8412	29.8294	0.564583	-0.824743
CHN2	26.9315	53.9957	0.498771	-1.00355	14.9508	49.4599	0.302282	-1.72603
CNTNAP3B	206.962	469.158	0.441136	-1.1807	154.179	327.992	0.47007	-1.08905
CNTNAP3C	26.0251	66.5701	0.390943	-1.35497	28.4804	43.094	0.66089	-0.597518
COX6CP13	0	9.69159	0	und	4.86162	8.55822	0.568064	-0.815874
CPE	605.563	935.27	0.647474	-0.627106	378.423	600.033	0.630671	-0.665041
CPLX2	27.3881	45.9076	0.596592	-0.745184	18.8696	33.3119	0.566452	-0.819974
CR769775.1	0	11.0385	0	und	0	7.16676	0	und
CR788268.1	12.1891	29.4783	0.413494	-1.27406	11.1177	28.0422	0.396463	-1.33474
CRABP1	1.49479	23.867	0.06263	-3.997	3.4815	10.1896	0.341672	-1.54932
CRHR1	8.14718	17.1445	0.475206	-1.07338	4.80461	10.2581	0.468373	-1.09427
CRIP2	13.5948	67.449	0.201557	-2.31074	7.94247	27.6507	0.287243	-1.79966
CXCL1	8.59986	55.8212	0.154061	-2.69843	22.5503	72.929	0.309209	-1.69335
DACH1	0.33942	2.27367	0.149283	-2.74388	0.380507	2.47597	0.15368	-2.702
DIPK1B	25.5248	41.6604	0.612686	-0.706779	24.3026	37.6574	0.645361	-0.631823
DLL4	28.3991	45.8147	0.61987	-0.689963	25.4597	42.9411	0.592897	-0.754146
DNAJC22	54.5057	88.5594	0.61547	-0.700239	30.7944	58.9806	0.522111	-0.937573
DYRK1B	27.6302	55.4157	0.4986	-1.00405	14.1437	32.5422	0.434625	-1.20216
ELAVL2	6.45707	25.7926	0.250346	-1.99801	9.28677	14.0923	0.658995	-0.601662
ENTPD2	10.2734	19.1368	0.536839	-0.897439	7.09278	23.069	0.307459	-1.70153
FADS2	203.657	385.093	0.52885	-0.919069	151.708	250.499	0.605624	-0.723505
FAM167A	18.813	34.508	0.545178	-0.875201	12.0117	33.4935	0.358629	-1.47944
FAM210B	47.6559	84.5552	0.563607	-0.827239	23.3149	58.6157	0.397758	-1.33004
FAM222A	13.4516	39.5456	0.340155	-1.55574	7.19039	32.9443	0.218259	-2.19589
FAM81A	11.2319	19.2534	0.583372	-0.777513	5.97877	14.0892	0.424353	-1.23666
FAR2P2	26.9919	52.79	0.511308	-0.967737	18.9901	39.0434	0.486384	-1.03983
FBP1	15.4299	25.878	0.596254	-0.746	6.19727	21.0335	0.294639	-1.76298
FGF14	4.49446	41.0845	0.109395	-3.19238	3.17774	17.8123	0.178401	-2.48681
FGFR4	30.8185	49.2751	0.625437	-0.677064	26.1636	58.9364	0.44393	-1.1716
FKBP5	15.6394	26.48	0.590613	-0.759716	9.72677	19.1169	0.508804	-0.974818
FOXA1	13.2333	34.0575	0.388558	-1.3638	16.7056	24.982	0.668704	-0.580561
FOXP4	35.5197	56.7452	0.625952	-0.675876	27.6615	49.775	0.555731	-0.847541
GAD1	42.9885	85.1416	0.504906	-0.985913	22.9723	56.4214	0.407156	-1.29634
GALNT13	17.6864	28.5934	0.61855	-0.693038	24.6399	37.5629	0.655965	-0.608309
GALNT9	12.7745	62.7923	0.20344	-2.29733	10.1653	63.3149	0.160552	-2.63889
GIPR	15.318	26.374	0.580799	-0.78389	8.00858	20.159	0.397271	-1.3318
GLYCTK	41.8299	80.9246	0.5169	-0.952043	45.8805	88.4174	0.518908	-0.94645
GNG2	6.96804	21.7255	0.320731	-1.64056	4.55873	14.3663	0.317321	-1.65599
GNRH2	2.68453	4.09544	0.655493	-0.609348	5.59971	9.04125	0.619351	-0.69117
GUSBP3	36.0133	61.5943	0.584685	-0.774268	28.1264	43.0869	0.652784	-0.615323
H3F3A	312.048	664.036	0.469927	-1.08949	311.323	464.703	0.66994	-0.577897
HADH	25.0051	50.9436	0.490838	-1.02668	34.9591	54.4588	0.641937	-0.639497
HDAC4	45.8096	74.1902	0.617462	-0.695578	39.4728	70.3311	0.561243	-0.833302
HES1	43.8831	85.6808	0.51217	-0.965307	30.3971	47.7837	0.636139	-0.652586
HES6	37.8453	146.841	0.25773	-1.95606	25.4312	102.477	0.248166	-2.01063
HIST1H2AK	37.3908	75.6692	0.494135	-1.01702	43.7286	82.8275	0.527948	-0.921533
HIST1H4A	152.109	317.377	0.479269	-1.06109	169.965	332.709	0.510852	-0.969023
HIST2H2AA3	387.995	610.349	0.635694	-0.653596	7.6272	137.981	0.0552772	-4.17717
HIST3H2A	24.5922	42.5948	0.577352	-0.792477	29.2952	49.7946	0.588321	-0.765325
HIST3H2BB	17.2591	29.5322	0.584415	-0.774935	17.3672	34.3734	0.505252	-0.984926
HMGB3P32	16.954	28.3438	0.598156	-0.741407	3.72535	35.1473	0.105992	-3.23797
HMGN2P3	2.16e-07	15.0413	1.43605e-08	-26.0533	4.81e-05	14.0404	3.42583e-06	-18.1551
HMGN2P35	6.63621	26.761	0.247981	-2.0117	5.21274	16.2088	0.321599	-1.63666
HYDIN	16.7733	25.4492	0.659092	-0.601449	9.61037	28.2081	0.340695	-1.55345
ID2	170.794	439.112	0.388954	-1.36233	128.521	276.506	0.464803	-1.10531
ID4	8.01435	21.4256	0.374055	-1.41868	6.48422	12.5559	0.516428	-0.95336
IGFBP5	236.996	648.422	0.365496	-1.45207	120.287	398.29	0.302009	-1.72734
INHA	7.65488	13.818	0.553977	-0.852101	5.95683	16.1806	0.368147	-1.44164
INPP4B	25.6354	75.7638	0.338359	-1.56337	16.094	46.0269	0.349665	-1.51595
INSM1	81.1762	124.259	0.653282	-0.614222	17.8752	141.721	0.12613	-2.98702
ITGA1	56.6968	125.906	0.450309	-1.15101	41.0319	98.9149	0.41482	-1.26944
KCNH2	14.779	25.9839	0.568777	-0.814064	8.21535	25.013	0.328443	-1.60628
KCNMB2	17.0091	28.4139	0.59862	-0.740287	12.3417	22.1304	0.557681	-0.842487
KDR	5.03789	10.5121	0.479248	-1.06116	6.08888	23.7943	0.255896	-1.96637
KIF12	92.1841	162.754	0.5664	-0.820107	71.5188	134.616	0.531282	-0.912451
KIF26B	21.2013	37.5388	0.564784	-0.824229	8.20511	29.1824	0.281167	-1.8305
LAT2	21.6402	34.6061	0.625329	-0.677312	21.4238	32.7269	0.654624	-0.611262
LCN15	10.7839	24.1593	0.446365	-1.1637	2.14813	39.0224	0.0550486	-4.18315
LDLRAD4	5.52782	61.8374	0.0893927	-3.4837	4.63915	19.9008	0.233113	-2.1009
LFNG	32.5416	57.0243	0.570663	-0.809289	11.9116	44.323	0.268746	-1.89568
LGALS7	2.17771	3.45395	0.630497	-0.665439	1.9188	11.3677	0.168793	-2.56667
LRP4	4.1817	11.0441	0.378636	-1.40112	5.95191	15.7121	0.378812	-1.40045
LRP5L	24.7332	44.9289	0.550497	-0.861194	17.2538	37.2495	0.463195	-1.11031
MAP2	4.83857	22.5736	0.214347	-2.22198	8.44557	25.2414	0.334592	-1.57953
MAP4K3	96.0619	144.011	0.667044	-0.584145	90.3993	150.506	0.600635	-0.735439
MAT2A	419.698	664.49	0.63161	-0.662894	331.629	509.732	0.650594	-0.62017
MCF2L	98.7141	159.071	0.620568	-0.688339	45.053	108.389	0.415659	-1.26653
MLLT11	29.6058	48.7914	0.606783	-0.720747	32.5088	57.9856	0.560636	-0.834864
MTERF2	35.424	59.2787	0.597583	-0.742789	24.7741	42.4499	0.583607	-0.776931
MTHFD2L	20.3642	36.4559	0.5586	-0.840113	21.3667	35.0785	0.609111	-0.715222
MYT1	13.1837	24.4006	0.5403	-0.888166	2.54812	15.8661	0.160602	-2.63844
MYT1L	28.0035	47.1362	0.594097	-0.751229	20.8732	45.7216	0.456528	-1.13122
NAAA	19.2682	35.2043	0.547325	-0.869531	13.8267	38.4655	0.359457	-1.47611
NAT14	16.9561	37.5551	0.451499	-1.1472	16.3201	29.6121	0.551129	-0.859537
NBL1	7.74077	13.9135	0.55635	-0.845936	13.2436	21.7269	0.609546	-0.714194
NETO1	40.4296	94.4086	0.428241	-1.22351	30.2025	81.3992	0.371043	-1.43034
NEUROD1	31.0187	54.9652	0.564334	-0.825379	6.14568	48.7255	0.126129	-2.98703
NFASC	19.2388	30.6895	0.626886	-0.673725	16.1051	25.8375	0.623325	-0.681945
NME4	10.3337	32.15	0.321422	-1.63746	21.1873	33.0353	0.641353	-0.640809
NREP	10.4983	29.4703	0.356233	-1.48911	11.6393	21.3048	0.546322	-0.872177
NRXN1	6.39555	26.5891	0.240533	-2.05569	3.0876	17.2376	0.179121	-2.481
NSG2	61.0515	162.674	0.375299	-1.41389	31.358	166.53	0.188302	-2.40888
NXPH1	25.6902	38.7501	0.662971	-0.592982	14.2903	45.4644	0.314318	-1.6697
OLFM1	60.5578	95.2999	0.635445	-0.654162	21.6786	70.7008	0.306624	-1.70546
OPCML	13.9679	42.5287	0.328435	-1.60632	3.41267	41.6865	0.081865	-3.61061
OR4C6	0.71807	5.19841	0.138133	-2.85587	2.81193	11.618	0.242033	-2.04672
OTULINL	10.2801	24.4403	0.42062	-1.24941	5.66472	22.1544	0.255693	-1.96752
PADI2	2.07264	11.1816	0.185361	-2.43159	2.1075	9.2049	0.228955	-2.12687
PAK3	82.215	127.656	0.644037	-0.634784	20.9946	40.905	0.513253	-0.962258
PARM1	37.4404	58.6773	0.638073	-0.648207	12.3183	43.3129	0.284403	-1.81399
PAX5	21.0479	35.0304	0.600846	-0.734934	14.4942	33.8097	0.428699	-1.22196
PCBP4	20.1716	34.8195	0.579319	-0.787569	15.0568	29.3275	0.513404	-0.961835
PCDHA2	18.9578	31.4027	0.6037	-0.728097	11.9605	19.3428	0.618344	-0.693519
PER2	14.0244	27.825	0.504024	-0.988436	14.043	23.5562	0.59615	-0.746254
PGM5	16.7528	40.047	0.418328	-1.25729	12.0292	39.1322	0.3074	-1.70181
PIGY	0	8.58342	0	und	6.26494	21.9527	0.285384	-1.80903
PIK3C2B	13.4909	22.6078	0.596737	-0.744834	15.0423	22.6624	0.663754	-0.591279
PLPP2	106.561	168.35	0.632969	-0.659794	76.8203	132.717	0.57883	-0.788789
PLS1	76.8852	119.247	0.644759	-0.633169	76.657	115.282	0.664949	-0.588685
PRH1	14.7631	24.1632	0.610977	-0.71081	20.1312	30.6785	0.656199	-0.607794
PRODH	37.8528	71.864	0.526728	-0.924871	34.8141	71.358	0.48788	-1.0354
PROM2	9.40536	28.3756	0.33146	-1.59309	8.52016	19.359	0.440115	-1.18405
PROX1	28.5575	49.5362	0.576498	-0.794613	9.82313	41.0371	0.239372	-2.06267
PRSS51	10.6071	16.075	0.659855	-0.59978	9.87545	18.9842	0.520194	-0.942879
PTCH1	23.7376	47.3778	0.501028	-0.997038	21.1735	32.991	0.641797	-0.639811
PTP4A3	4.52874	15.0476	0.30096	-1.73236	4.81623	25.4404	0.189314	-2.40114
RAP2A	59.7846	109.67	0.54513	-0.875328	42.1254	98.6142	0.427174	-1.22711
RBM17P2	9.73202	24.9536	0.390005	-1.35844	7.70437	20.7748	0.370852	-1.43109
RBP1	39.7891	70.529	0.564152	-0.825844	38.2726	69.294	0.552322	-0.856418
RCOR2	15.0228	31.9737	0.469849	-1.08973	8.53188	33.4931	0.254735	-1.97293
RET	3.55715	24.5221	0.145059	-2.78529	2.04	18.6637	0.109303	-3.1936
RGS12	16.6715	45.7324	0.364544	-1.45583	20.1545	50.1925	0.401544	-1.31637
RIPOR3	83.374	267.688	0.311459	-1.68288	45.1526	158.92	0.284121	-1.81542
RIPPLY3	11.4947	26.9861	0.42595	-1.23124	11.8961	19.1351	0.621688	-0.685738
ROR2	36.6378	55.7848	0.656771	-0.606538	19.0591	60.0368	0.317457	-1.65537
RPS10-NUDT3	26.0768	40.6767	0.641073	-0.641439	25.1966	39.6994	0.634684	-0.655889
RPS26P31	7.68423	13.1145	0.585934	-0.77119	3.70522	16.4948	0.22463	-2.15438
SAPCD2	31.639	51.6442	0.612634	-0.706902	29.9456	52.2199	0.573452	-0.802256
SBK1	13.9163	27.7299	0.501852	-0.994667	13.0577	26.1569	0.499207	-1.00229
SCG3	70.6918	116.505	0.606768	-0.720783	34.788	83.0669	0.418795	-1.25568
SCNN1A	168.281	252.404	0.666715	-0.584859	120.608	264.136	0.456612	-1.13096
SEPT14P19	27.0409	53.2401	0.507904	-0.977372	7.90194	12.094	0.653377	-0.614011
SERPINI1	6.08897	21.8703	0.278413	-1.8447	15.2806	23.8715	0.640118	-0.64359
SHISA2	3.2837	11.6303	0.28234	-1.82449	10.245	30.0454	0.340984	-1.55222
SIX2	16.237	35.8421	0.453015	-1.14237	12.1691	31.7135	0.38372	-1.38187
SLC12A2	172.272	317.558	0.542489	-0.882335	106.477	322.368	0.330295	-1.59817
SLC18A1	22.3664	87.1323	0.256695	-1.96187	4.36746	39.3196	0.111076	-3.17038
SNAP25	94.3866	162.831	0.579661	-0.786717	59.7365	95.6297	0.624664	-0.678848
SNRPGP18	8.18704	12.4924	0.655362	-0.609637	0	15.9974	0	und
SOBP	21.4504	32.3879	0.662296	-0.594451	13.1643	25.1487	0.523457	-0.933858
SOX13	35.6967	54.2062	0.658535	-0.602668	26.8497	49.3903	0.543623	-0.879321
SOX2	17.1727	44.0022	0.390269	-1.35746	18.9624	43.5987	0.43493	-1.20114
SP4	8.52797	29.0394	0.293669	-1.76774	9.98502	21.0558	0.474216	-1.07638
SRRM4	8.66297	26.2237	0.330348	-1.59794	3.44599	18.6286	0.184984	-2.43453
SST	112.21	892.947	0.125663	-2.99237	2.7708	98.8623	0.0280269	-5.15705
STIM2	103.2	154.796	0.666684	-0.584924	59.8045	137.14	0.436084	-1.19732
SYK	19.1597	36.7736	0.521018	-0.940594	23.0592	36.8777	0.625287	-0.677411
SYT4	6.43138	25.4145	0.253059	-1.98245	16.6509	28.6963	0.580246	-0.785263
TESC	5.71962	37.0037	0.154569	-2.69368	6.70223	26.4509	0.253383	-1.98061
TGFB3	41.1702	84.9208	0.484807	-1.04452	45.652	80.754	0.565322	-0.822856
TMEM132A	9.80134	33.5733	0.291938	-1.77627	18.1888	38.6325	0.470815	-1.08677
TMEM178A	7.92704	20.1731	0.392951	-1.34758	8.45696	23.6693	0.357297	-1.4848
TMTC4	21.7501	39.7027	0.547824	-0.868217	23.3466	35.7048	0.653878	-0.612907
TRIM24	29.1616	50.5404	0.576996	-0.793366	24.4864	45.0337	0.543734	-0.879027
TSPAN11	29.8229	63.7482	0.467823	-1.09597	17.5122	58.2461	0.30066	-1.7338
UBA52P5	0	6.68724	0	und	0	8.56345	0	und
UCHL1	599.349	984.184	0.608981	-0.715531	646.852	991.785	0.65221	-0.616591
UCK2	30.5718	46.2661	0.660782	-0.597755	29.5594	44.6269	0.662366	-0.594299
USP20	17.4066	30.2091	0.576203	-0.795351	14.7983	27.784	0.53262	-0.908822
VGF	803.299	1403.33	0.572425	-0.80484	280.945	1307.78	0.214825	-2.21876
VPS54	40.0294	63.1305	0.634074	-0.657276	31.2278	48.9606	0.637814	-0.648793
XG	27.6036	41.4506	0.66594	-0.586537	19.3269	34.5979	0.558614	-0.840076
XKR7	22.5778	36.5862	0.617112	-0.696395	14.422	31.9161	0.451872	-1.14601
ZDHHC8P1	42.6424	68.047	0.626661	-0.674242	11.0081	42.2039	0.260832	-1.93881
ZNF117	21.759	41.0827	0.529639	-0.916918	19.2236	29.1196	0.660161	-0.59911
ZNF321P	24.3029	64.1716	0.378717	-1.40081	23.7849	44.2014	0.538102	-0.894047
ZNF516	16.5282	27.8884	0.592656	-0.754732	22.3993	37.3057	0.600424	-0.735945

## Sheet: upregulated_pathways
Supplementary Table 7. Pathway enrichment of dysregulated genes following miR-375 depletion and YAP overexpression.
Pathway ID	Description	p-value	FDR	Genes
GO:0009888	tissue development	4.66801e-06	4.66801e-06	ANKRD1,ANXA1,BASP1,BMP1,CAV1,CITED2,COL7A1,CTSH,CYP1B1,EGR1,EMP1,F2RL1,FGFR2,FOLR1,GAS6,GATA6,GSTM3,HSPG2,ITGA2,KRT17,KRT19,KRT4,KRT7,LAMA3,LAMC2,MICAL2,MYO1E,NTN4,PROM1,PRSS8,PTHLH,RAP2C,RHOC,SCEL,SEMA3B,SERPINE1,SFN,SGMS2,SNAI2,TGFB1I1,TGFB2,VCL
GO:0016192	vesicle-mediated transport	1.1675e-05	1.1675e-05	ABCA1,ANXA1,AREG,ARF4,ARFGAP1,ARFGAP3,CAV1,CD109,CD55,CHMP2B,COL7A1,CTSH,EGFR,EHD2,F2RL1,FAM3C,FOLR1,GAS6,GULP1,HSPA1A,HSPG2,INPPL1,KDELR3,KIF1C,LPCAT1,MVP,MYO1E,MYO5B,OPTN,PACSIN3,PDLIM7,PINK1,PLAU,PLAUR,PTPRJ,RAB11FIP1,RAB27B,RAB31,RAP2C,SEC23A,SERPINE1,SYTL2,TGFB2,TIMP3,TINAGL1,TMC6,TMEM87B,UNC13D,VCL
GO:0040011	locomotion	0.000397484	0.000397484	ANXA1,ARF4,ARHGDIB,CATSPER1,CAV1,CEMIP,CHMP2B,CITED2,CREB3,CTSH,CYP1B1,DOCK5,DST,EGFR,ERBB2,F2RL1,FOLR1,FOSL1,FSCN1,GAS6,ITGA2,ITGB6,LAMA3,LAMC2,NR4A1,NTN4,PDLIM7,PLAU,PLAUR,PTPRJ,RAP2C,RHOC,RRAS,SEMA3B,SERPINE1,SLC8B1,SNAI2,SPOCK1,TGFB1I1,TGFB2,TRIM5,VCL
GO:0009611	response to wounding	0.000433949	0.000433949	ANXA1,CAV1,CD109,DST,EHD2,ERBB2,F2RL1,FOLR1,GATA6,INHBB,ITGA2,MYOF,PLAU,PLAUR,PLEC,RHOC,SERPINE1,TGFB2,TNFRSF12A,UBASH3B,VCL
GO:0042060	wound healing	0.00129484	0.00129484	ANXA1,CAV1,CD109,DST,EHD2,ERBB2,F2RL1,GATA6,ITGA2,MYOF,PLAU,PLAUR,PLEC,RHOC,SERPINE1,TGFB2,TNFRSF12A,UBASH3B,VCL
GO:0048513	animal organ development	0.00146404	0.00146404	ANKRD1,ANXA1,BASP1,BMP1,CAV1,CITED2,COL7A1,CTSH,CYP1B1,EGFR,EGR1,F2RL1,FGFR2,FOLR1,FSTL3,GAS6,GATA6,HSPA1A,HSPG2,INHBB,INPPL1,ITGA2,KRT17,KRT19,KRT4,KRT7,LAMA3,LAMC2,MICAL2,MYO1E,NOTCH2NLA,NTN4,PDLIM1,PDLIM7,PROM1,PRSS8,PTHLH,PTPRJ,RRAS,SCEL,SEMA3B,SERPINE1,SFN,SGMS2,SMARCD3,SNAI2,TGFB1I1,TGFB2,UBASH3B,YAP1
GO:0022610	biological adhesion	0.00185756	0.00185756	ANXA1,ARHGDIB,CAV1,CD55,CITED2,CYP1B1,DOCK5,EGFR,ERBB2,FSTL3,GAS6,IL32,INPPL1,ITGA2,ITGB6,LAMA3,NTN4,PAG1,PCDHAC2,PLAU,PLAUR,PTPRJ,RRAS,SERPINE1,SIGLEC6,SNAI2,SPOCK1,TGFB1I1,TGFB2,TPBG,UBASH3B,VCL
GO:0060429	epithelium development	0.0019808	0.0019808	ANXA1,BASP1,CAV1,CITED2,CTSH,F2RL1,FGFR2,FOLR1,GATA6,GSTM3,KRT17,KRT19,KRT4,KRT7,LAMA3,MICAL2,MYO1E,PROM1,PRSS8,RAP2C,RHOC,SCEL,SERPINE1,SFN,SNAI2,TGFB2,VCL
GO:0040012	regulation of locomotion	0.0031172	0.0031172	ANXA1,ARHGDIB,CATSPER1,CAV1,CEMIP,CHMP2B,CITED2,CREB3,CTSH,CYP1B1,DOCK5,EGFR,ERBB2,F2RL1,GAS6,LAMC2,PLAU,PTPRJ,RAP2C,RHOC,RRAS,SEMA3B,SERPINE1,SLC8B1,SNAI2,TGFB2,TRIM5,VCL
GO:0051674	localization of cell	0.00333946	0.00333946	ANXA1,ARF4,ARHGDIB,CATSPER1,CAV1,CEMIP,CITED2,CREB3,CTSH,CYP1B1,DOCK5,DST,EGFR,ERBB2,F2RL1,FOLR1,FSCN1,GAS6,ITGA2,ITGB6,LAMA3,LAMC2,NR4A1,NTN4,PLAU,PTPRJ,RAP2C,RHOC,RRAS,SEMA3B,SERPINE1,SLC8B1,SNAI2,SPOCK1,TGFB1I1,TGFB2,VCL
GO:0048870	cell motility	0.00333946	0.00333946	ANXA1,ARF4,ARHGDIB,CATSPER1,CAV1,CEMIP,CITED2,CREB3,CTSH,CYP1B1,DOCK5,DST,EGFR,ERBB2,F2RL1,FOLR1,FSCN1,GAS6,ITGA2,ITGB6,LAMA3,LAMC2,NR4A1,NTN4,PLAU,PTPRJ,RAP2C,RHOC,RRAS,SEMA3B,SERPINE1,SLC8B1,SNAI2,SPOCK1,TGFB1I1,TGFB2,VCL
GO:0007155	cell adhesion	0.00480006	0.00480006	ANXA1,ARHGDIB,CAV1,CD55,CITED2,CYP1B1,DOCK5,EGFR,ERBB2,FSTL3,IL32,INPPL1,ITGA2,ITGB6,LAMA3,NTN4,PAG1,PCDHAC2,PLAU,PLAUR,PTPRJ,RRAS,SERPINE1,SIGLEC6,SNAI2,SPOCK1,TGFB1I1,TGFB2,TPBG,UBASH3B,VCL
GO:0030154	cell differentiation	0.00736213	0.00736213	ABCA1,ANKRD1,ANXA1,ARF4,BASP1,CAV1,COL7A1,DOCK5,EGFR,EHD2,ERBB2,F2RL1,FAM9B,FGFR2,FOLR1,FSTL3,GAS6,GATA6,GSTM3,HSPA1A,HSPG2,INHBB,ITGA2,JUN,KRT17,KRT19,KRT4,KRT7,LAMA3,LAMC2,LRMDA,MYO1E,MYOF,NR4A1,NTN4,PDLIM7,PROM1,PRSS8,PTHLH,PTPRJ,RAP2C,RRAS,RRBP1,SCEL,SEMA3B,SERPINE1,SFN,SMARCD3,SNAI2,SPOCK1,SYNE1,TGFB1I1,TGFB2,TMEM120A,TNIK,UBASH3B,VCL,YAP1
GO:0046903	secretion	0.00761642	0.00761642	ABCA1,ANKRD1,ANXA1,ARFGAP3,CD109,CD55,CTSH,F2RL1,FAM3C,GAS6,HSPA1A,INHBB,LPCAT1,MVP,NPPB,PLAU,PLAUR,PNKD,POFUT2,PTPRJ,RAB11FIP1,RAB27B,RAB31,RAP2C,SERPINE1,SLC2A2,SLC8B1,SYTL2,TFF2,TGFB2,TIMP3,TMC6,UNC13D,VCL
GO:0016477	cell migration	0.00800099	0.00800099	ANXA1,ARF4,ARHGDIB,CAV1,CEMIP,CITED2,CREB3,CTSH,CYP1B1,DOCK5,EGFR,F2RL1,FOLR1,FSCN1,GAS6,ITGA2,ITGB6,LAMA3,LAMC2,NR4A1,NTN4,PLAU,PTPRJ,RAP2C,RHOC,RRAS,SEMA3B,SERPINE1,SLC8B1,SNAI2,SPOCK1,TGFB1I1,TGFB2,VCL
GO:0034330	cell junction organization	0.00872892	0.00872892	CAV1,DST,F2RL1,FLNC,FSCN1,LAMA3,LAMC2,PLEC,PTPRJ,RHOC,SNAI2,TGFB2,VCL
GO:2000145	regulation of cell motility	0.00990239	0.00990239	ANXA1,ARHGDIB,CATSPER1,CAV1,CEMIP,CITED2,CREB3,CTSH,CYP1B1,DOCK5,EGFR,ERBB2,F2RL1,GAS6,LAMC2,PLAU,PTPRJ,RAP2C,RHOC,RRAS,SEMA3B,SERPINE1,SLC8B1,SNAI2,TGFB2,VCL
GO:0048869	cellular developmental process	0.0104167	0.0104167	ABCA1,ANKRD1,ANXA1,ARF4,ATP10A,BASP1,CAV1,COL7A1,DOCK5,EGFR,EHD2,ERBB2,F2RL1,FAM9B,FGFR2,FOLR1,FSTL3,GAS6,GATA6,GSTM3,HSPA1A,HSPG2,INHBB,ITGA2,JUN,KRT17,KRT19,KRT4,KRT7,LAMA3,LAMC2,LRMDA,MYO1E,MYOF,NR4A1,NTN4,PDLIM7,PROM1,PRSS8,PTHLH,PTPRJ,RAP2C,RHOC,RRAS,RRBP1,SCEL,SEMA3B,SERPINE1,SFN,SMARCD3,SNAI2,SPOCK1,SYNE1,TGFB1I1,TGFB2,TMEM120A,TNIK,UBASH3B,VCL,YAP1
GO:0030198	extracellular matrix organization	0.0108425	0.0108425	BMP1,COL7A1,CYP1B1,FSCN1,GAS6,HSPG2,ITGA2,ITGB6,LAMA3,LAMC2,MYO1E,NTN4,SERPINE1,TGFB2
GO:0043062	extracellular structure organization	0.0112723	0.0112723	BMP1,COL7A1,CYP1B1,FSCN1,GAS6,HSPG2,ITGA2,ITGB6,LAMA3,LAMC2,MYO1E,NTN4,SERPINE1,TGFB2
GO:0033627	cell adhesion mediated by integrin	0.0117299	0.0117299	CYP1B1,ITGA2,ITGB6,PLAU,SERPINE1,SNAI2,TGFB2
GO:0009887	animal organ morphogenesis	0.0121033	0.0121033	ANKRD1,BASP1,BMP1,CAV1,CITED2,COL7A1,CTSH,FGFR2,FOLR1,GATA6,HSPG2,INPPL1,ITGA2,LAMA3,LAMC2,MICAL2,NTN4,PROM1,SERPINE1,SNAI2,TGFB2
GO:0008544	epidermis development	0.012177	0.012177	ANXA1,COL7A1,EMP1,FGFR2,KRT17,KRT19,KRT4,KRT7,LAMA3,LAMC2,PRSS8,PTHLH,SCEL,SFN,TGFB2
GO:0031581	hemidesmosome assembly	0.012726	0.012726	DST,LAMA3,LAMC2,PLEC
GO:0032879	regulation of localization	0.0128287	0.0128287	ABCA1,AHNAK,ANKRD1,ANXA1,ARFGAP1,ARHGDIB,CATSPER1,CAV1,CEMIP,CITED2,CREB3,CTSH,CYP1B1,DOCK5,EGFR,EHD2,ERBB2,F2RL1,GAS6,HSPA1A,INHBB,LAMC2,NKAIN4,NPPB,PACSIN3,PINK1,PLAU,PNKD,POFUT2,PRSS8,PTPRJ,RAB11FIP1,RAB27B,RAB31,RAP2C,RHOC,RRAS,SEMA3B,SERPINE1,SFN,SLC2A2,SLC8B1,SNAI2,TFF2,TGFB2,TRIM5,UBASH3B,UNC13D,VCL
GO:0006887	exocytosis	0.0144543	0.0144543	ANXA1,CD109,CD55,CTSH,F2RL1,FAM3C,GAS6,HSPA1A,LPCAT1,MVP,PLAU,PLAUR,PTPRJ,RAB11FIP1,RAB27B,RAB31,RAP2C,SERPINE1,SYTL2,TGFB2,TIMP3,TMC6,UNC13D,VCL
GO:0072359	circulatory system development	0.0202201	0.0202201	AHR,ANKRD1,ANXA1,BASP1,CAV1,CITED2,CTSH,CYP1B1,EGFR,EGR1,ERBB2,FGFR2,FOLR1,GATA6,HSPG2,MICAL2,NPPB,NR4A1,PDLIM1,PDLIM7,RRAS,SERPINE1,SNAI2,TGFB2
GO:0045055	regulated exocytosis	0.0254892	0.0254892	CD109,CD55,CTSH,F2RL1,FAM3C,GAS6,HSPA1A,LPCAT1,MVP,PLAU,PLAUR,PTPRJ,RAB11FIP1,RAB27B,RAB31,RAP2C,SERPINE1,TGFB2,TIMP3,TMC6,UNC13D,VCL
GO:0030334	regulation of cell migration	0.0280069	0.0280069	ANXA1,ARHGDIB,CAV1,CEMIP,CITED2,CREB3,CTSH,CYP1B1,DOCK5,EGFR,F2RL1,GAS6,LAMC2,PLAU,PTPRJ,RAP2C,RHOC,RRAS,SEMA3B,SERPINE1,SLC8B1,SNAI2,TGFB2,VCL
GO:0030855	epithelial cell differentiation	0.0303028	0.0303028	ANXA1,BASP1,CAV1,F2RL1,FGFR2,GATA6,GSTM3,KRT17,KRT19,KRT4,KRT7,MYO1E,PROM1,PRSS8,RAP2C,SCEL,SERPINE1,SFN,VCL
GO:0006928	movement of cell or subcellular component	0.0316765	0.0316765	ANXA1,ARF4,ARHGDIB,CATSPER1,CAV1,CEMIP,CITED2,CREB3,CTSH,CYP1B1,DOCK5,DST,EGFR,ERBB2,F2RL1,FOLR1,FSCN1,GAS6,ITGA2,ITGB6,KIF1C,LAMA3,LAMC2,MYO1E,NR4A1,NTN4,PDLIM7,PLAU,PTPRJ,RAB27B,RAP2C,RHOC,RRAS,SEMA3B,SERPINE1,SLC8B1,SNAI2,SPOCK1,TGFB1I1,TGFB2,VCL
GO:0030155	regulation of cell adhesion	0.0326465	0.0326465	ANXA1,ARHGDIB,CAV1,CD55,CITED2,CYP1B1,DOCK5,ERBB2,FSTL3,PAG1,PLAU,PLAUR,PTPRJ,RRAS,SERPINE1,SNAI2,SPOCK1,TGFB2,VCL
GO:0040017	positive regulation of locomotion	0.0334029	0.0334029	ANXA1,CAV1,CEMIP,CHMP2B,CREB3,CTSH,DOCK5,EGFR,F2RL1,GAS6,LAMC2,PLAU,RHOC,RRAS,SEMA3B,SERPINE1,SNAI2,TGFB2
GO:0032502	developmental process	0.0348158	0.0348158	ABCA1,AHR,ANKRD1,ANXA1,ARF4,ARHGDIB,ATP10A,BASP1,BMP1,CATSPER1,CAV1,CITED2,COL7A1,CST6,CTSH,CYP1B1,DOCK5,EGFR,EGR1,EHD2,EMP1,ERBB2,F2RL1,FAM9B,FGFR2,FOLR1,FSTL3,GAS6,GATA6,GSTM3,HSPA1A,HSPG2,INHBB,INPPL1,ITGA2,JUN,KRT17,KRT19,KRT4,KRT7,LAMA3,LAMC2,LRMDA,MICAL2,MYO1E,MYOF,NOTCH2NLA,NPPB,NR4A1,NTN4,PAPSS2,PCDHAC2,PDLIM1,PDLIM7,PINK1,PROM1,PRSS8,PTHLH,PTPRJ,RAP2C,RHOC,RRAS,RRBP1,SCEL,SEMA3B,SERPINE1…
GO:0051270	regulation of cellular component movement	0.0374222	0.0374222	ANXA1,ARHGDIB,CATSPER1,CAV1,CEMIP,CITED2,CREB3,CTSH,CYP1B1,DOCK5,EGFR,ERBB2,F2RL1,GAS6,LAMC2,PLAU,PTPRJ,RAP2C,RHOC,RRAS,SEMA3B,SERPINE1,SLC8B1,SNAI2,TGFB2,VCL
GO:0030335	positive regulation of cell migration	0.0401029	0.0401029	ANXA1,CAV1,CEMIP,CREB3,CTSH,DOCK5,EGFR,F2RL1,GAS6,LAMC2,PLAU,RHOC,RRAS,SEMA3B,SERPINE1,SNAI2,TGFB2
GO:0048856	anatomical structure development	0.0477829	0.0477829	AHR,ANKRD1,ANXA1,ARF4,ARHGDIB,ATP10A,BASP1,BMP1,CAV1,CITED2,COL7A1,CST6,CTSH,CYP1B1,DOCK5,EGFR,EGR1,EHD2,EMP1,ERBB2,F2RL1,FAM9B,FGFR2,FOLR1,FSTL3,GAS6,GATA6,GSTM3,HSPA1A,HSPG2,INHBB,INPPL1,ITGA2,KRT17,KRT19,KRT4,KRT7,LAMA3,LAMC2,MICAL2,MYO1E,MYOF,NOTCH2NLA,NPPB,NR4A1,NTN4,PAPSS2,PCDHAC2,PDLIM1,PDLIM7,PINK1,PROM1,PRSS8,PTHLH,PTPRJ,RAP2C,RHOC,RRAS,SCEL,SEMA3B,SERPINE1,SFN,SGMS2,SMARCD3,SNAI2,SPOCK1…
GO:0008219	cell death	0.047838	0.047838	AHR,ANKRD1,ANXA1,ARF4,BCL2L12,CAV1,CITED2,CREB3,CTSH,CYP1B1,EGFR,EGR1,EMP1,FGFR2,FHL2,FOSL2,GAS6,GATA6,GULP1,HSPA1A,JUN,KRT17,KRT19,KRT4,KRT7,OPTN,PINK1,PLAUR,PRSS8,PRUNE2,SERPINE1,SFN,SNAI2,TGFB2,TIMP3,TNFAIP8,TNFRSF12A,YAP1
GO:0034329	cell junction assembly	0.04832	0.04832	CAV1,DST,FLNC,FSCN1,LAMA3,LAMC2,PLEC,PTPRJ,RHOC,SNAI2,VCL
GO:0032940	secretion by cell	0.0495488	0.0495488	ABCA1,ANKRD1,ANXA1,ARFGAP3,CD109,CD55,CTSH,F2RL1,FAM3C,GAS6,HSPA1A,INHBB,LPCAT1,MVP,PLAU,PLAUR,PNKD,PTPRJ,RAB11FIP1,RAB27B,RAB31,RAP2C,SERPINE1,SLC2A2,SLC8B1,SYTL2,TGFB2,TIMP3,TMC6,UNC13D,VCL
REAC:R-HSA-446107	Type I hemidesmosome assembly	0.00223564	0.00223564	DST,LAMA3,LAMC2,PLEC
REAC:R-HSA-2214320	Anchoring fibril formation	0.00891208	0.00891208	BMP1,COL7A1,LAMA3,LAMC2
REAC:R-HSA-3000157	Laminin interactions	0.00934698	0.00934698	COL7A1,HSPG2,ITGA2,LAMA3,LAMC2
REAC:R-HSA-199991	Membrane Trafficking	0.0173334	0.0173334	ALS2CL,AREG,ARF4,ARFGAP1,ARFGAP3,CD55,CHMP2B,COL7A1,EGFR,FOLR1,GJB3,KDELR3,KIF1C,OPTN,PACSIN3,RAB27B,RAB31,RIN1,SEC23A,SFN
REAC:R-HSA-199977	ER to Golgi Anterograde Transport	0.0353499	0.0353499	AREG,ARF4,ARFGAP1,ARFGAP3,CD55,COL7A1,FOLR1,KDELR3,SEC23A
REAC:R-HSA-114608	Platelet degranulation	0.0446191	0.0446191	CD109,FAM3C,GAS6,RAB27B,SERPINE1,TGFB2,TIMP3,VCL

## Sheet: downregulated_pathways
Supplementary Table 7. Pathway enrichment of dysregulated genes following miR-375 depletion and YAP overexpression.
Pathway ID	Description	p-value	FDR	Genes
GO:0045664	regulation of neuron differentiation	8.42103e-05	8.42103e-05	ASCL1,CBFA2T2,HES1,ID2,ID4,LRP4,MAP2,NBL1,NEUROD1,NREP,OLFM1,PAK3,PROX1,RAP2A,RET,ROR2,SERPINI1,SOX2,SYT4
GO:0050767	regulation of neurogenesis	0.000143299	0.000143299	ASCL1,CBFA2T2,HES1,HES6,ID2,ID4,LRP4,MAP2,NBL1,NEUROD1,NREP,OLFM1,PAK3,PER2,PROX1,RAP2A,RET,ROR2,SERPINI1,SOX2,SYT4
GO:0051960	regulation of nervous system development	0.000191874	0.000191874	ASCL1,CBFA2T2,HES1,HES6,ID2,ID4,LRP4,MAP2,NBL1,NEUROD1,NREP,NRXN1,OLFM1,PAK3,PER2,PROX1,RAP2A,RET,ROR2,SERPINI1,SOX2,SYT4
GO:0048699	generation of neurons	0.000237574	0.000237574	ADCYAP1,ASCL1,BTG2,CBFA2T2,DLL4,FOXA1,HES1,HES6,ID2,ID4,INSM1,LRP4,MAP2,MYT1L,NBL1,NEUROD1,NREP,NRXN1,OLFM1,OPCML,PAK3,PER2,PROX1,RAP2A,RET,ROR2,SERPINI1,SOX2,SRRM4,SYT4
GO:0030182	neuron differentiation	0.000279868	0.000279868	ADCYAP1,ASCL1,BTG2,CBFA2T2,DLL4,FOXA1,HES1,ID2,ID4,INSM1,LRP4,MAP2,MYT1L,NBL1,NEUROD1,NREP,NRXN1,OLFM1,OPCML,PAK3,PROX1,RAP2A,RET,ROR2,SERPINI1,SOX2,SRRM4,SYT4
GO:0045595	regulation of cell differentiation	0.000290266	0.000290266	ABCG1,ASCL1,CBFA2T2,FAM210B,FOXA1,H3F3A,HDAC4,HES1,HES6,HIST1H4A,ID2,ID4,INHA,INSM1,KDR,LDLRAD4,LRP4,MAP2,NBL1,NEUROD1,NREP,OLFM1,PAK3,PER2,PROX1,PTCH1,RAP2A,RET,ROR2,SERPINI1,SOX2,SYK,SYT4,TESC,TGFB3,TMEM178A
GO:0022008	neurogenesis	0.000745812	0.000745812	ADCYAP1,ASCL1,BTG2,CBFA2T2,DLL4,FOXA1,HES1,HES6,ID2,ID4,INSM1,LRP4,MAP2,MYT1L,NBL1,NEUROD1,NREP,NRXN1,OLFM1,OPCML,PAK3,PER2,PROX1,RAP2A,RET,ROR2,SERPINI1,SOX2,SRRM4,SYT4
GO:0007399	nervous system development	0.000883513	0.000883513	ADAM22,ADCYAP1,ASCL1,BTG2,CBFA2T2,CXCL1,DLL4,FGF14,FOXA1,HDAC4,HES1,HES6,ID2,ID4,INSM1,LRP4,MAP2,MYT1L,NBL1,NEUROD1,NFASC,NREP,NRXN1,OLFM1,OPCML,PADI2,PAK3,PCDHA2,PER2,PROX1,PTCH1,RAP2A,RET,ROR2,SERPINI1,SOX2,SRRM4,SYT4
GO:2000026	regulation of multicellular organismal development	0.00127045	0.00127045	ADAMTS9,ASCL1,CBFA2T2,DLL4,FAM210B,FOXA1,H3F3A,HES1,HES6,HIST1H4A,ID2,ID4,INHA,KDR,LDLRAD4,LFNG,LRP4,MAP2,NBL1,NEUROD1,NREP,NRXN1,OLFM1,PAK3,PER2,PROX1,RAP2A,RET,ROR2,SAPCD2,SERPINI1,SIX2,SOX2,SYK,SYT4,TESC,TGFB3,TMEM178A
GO:0060284	regulation of cell development	0.00295317	0.00295317	ASCL1,CBFA2T2,HES1,HES6,ID2,ID4,LRP4,MAP2,NBL1,NEUROD1,NREP,OLFM1,PAK3,PER2,PROX1,RAP2A,RET,ROR2,SERPINI1,SOX2,SYT4
GO:0023061	signal release	0.00417276	0.00417276	ABCC8,ADCYAP1,BAIAP3,CPLX2,CRHR1,GAD1,GIPR,INHA,LRP5L,NAAA,NEUROD1,NRXN1,PER2,SNAP25
GO:0050793	regulation of developmental process	0.0103443	0.0103443	ABCG1,ADAMTS9,ASCL1,CBFA2T2,DLL4,FAM210B,FOXA1,H3F3A,HDAC4,HES1,HES6,HIST1H4A,ID2,ID4,INHA,INSM1,KDR,LDLRAD4,LFNG,LRP4,MAP2,NBL1,NEUROD1,NREP,NRXN1,OLFM1,PAK3,PER2,PROX1,PTCH1,RAP2A,RET,ROR2,SAPCD2,SERPINI1,SIX2,SOX2,SYK,SYT4,TESC,TGFB3,TMEM178A
GO:0003002	regionalization	0.0103969	0.0103969	ASCL1,CFC1,DLL4,HES1,HES6,LFNG,LRP5L,NBL1,PTCH1,SIX2
GO:0046883	regulation of hormone secretion	0.0231333	0.0231333	ABCC8,ADCYAP1,BAIAP3,CRHR1,GIPR,INHA,LRP5L,NEUROD1,PER2,SNAP25
GO:0045892	negative regulation of transcription, DNA-templated	0.0423248	0.0423248	ASCL1,BCL11A,BCL7A,CBFA2T2,DACH1,DLL4,FBP1,H3F3A,HDAC4,HES1,HES6,HIST1H2AK,HIST1H4A,HIST2H2AA3,HIST3H2A,ID2,ID4,INSM1,MYT1L,PER2,PROX1,PTCH1,RIPPLY3,SIX2,SOX13,SOX2
GO:0007389	pattern specification process	0.0427841	0.0427841	ASCL1,CFC1,DLL4,HES1,HES6,LFNG,LRP5L,NBL1,PTCH1,RIPPLY3,SIX2
GO:1903507	negative regulation of nucleic acid-templated transcription	0.0444727	0.0444727	ASCL1,BCL11A,BCL7A,CBFA2T2,DACH1,DLL4,FBP1,H3F3A,HDAC4,HES1,HES6,HIST1H2AK,HIST1H4A,HIST2H2AA3,HIST3H2A,ID2,ID4,INSM1,MYT1L,PER2,PROX1,PTCH1,RIPPLY3,SIX2,SOX13,SOX2
GO:1902679	negative regulation of RNA biosynthetic process	0.0452104	0.0452104	ASCL1,BCL11A,BCL7A,CBFA2T2,DACH1,DLL4,FBP1,H3F3A,HDAC4,HES1,HES6,HIST1H2AK,HIST1H4A,HIST2H2AA3,HIST3H2A,ID2,ID4,INSM1,MYT1L,PER2,PROX1,PTCH1,RIPPLY3,SIX2,SOX13,SOX2
